# Supplementary material for: Pediatric Complex Chronic Condition System Version 3
Source: JAMA Netw Open. 2024 Jul 15;7(7):e2420579. doi: 10.1001/jamanetworkopen.2024.20579 (PMC11250371; doi:10.1001/jamanetworkopen.2024.20579)
Supplement: Supplement 2. — eTable 2. CCC Version 3 Complete Code List [file jamanetwopen-e2420579-s002.xlsx]

## Sheet: Table of contents
Feinstein JA, Hall M, Davidson A, Feudtner C. Pediatric complex chronic condition system version 3. JAMA Netw Open. 2024;7(7):e2420579. doi:10.1001/jamanetworkopen.2024.20579
This supplemental material has been provided by the authors to give readers additional information about their work.
eTable 2. CCC Version 3 Complete Code List
eTable 2 Description
eTable 2

## Sheet: eTable2 Description
	eTable 2. CCC Version 3 Complete Code List
	eTable 2 is a list of ALL ICD Codes that are included in the Complex Chronic Condition (CCC) determination. Each code is shown with its corresponding CCC Category and Subcategory as well as additonal details about each code: Type of Code - Diagnosis vs Procedure, Version of ICD - ICD9 vs ICD10, and if the code is related to the technology dependent or transplant categories of the CCCs.
	Updates to this CCC table will occur each year on October 1st at the same time as Fiscal Year ICD10 Code Updates are implemented.
	Note: ALL ICD codes are shown without the decimal point, if applicable.

## Sheet: eTable2
ICD_Code	ICD_Code_Description	DX_PR	CCC_Category	CCC_Subcategory	ICD9_ICD10	Tech_Dep	Transplant
135	Sarcoidosis	DX	hemato_immu	Sarcoidosis	9	0	0
179	Malignant neoplasm of uterus, part unspecified	DX	malignancy	Neoplasms	9	0	0
181	Malignant neoplasm of placenta	DX	malignancy	Neoplasms	9	0	0
185	Malignant neoplasm of prostate	DX	malignancy	Neoplasms	9	0	0
193	Malignant neoplasm of thyroid gland	DX	malignancy	Neoplasms	9	0	0
243	Congenital hypothyroidism	DX	metabolic	Endocrine disorders	9	0	0
253	Complete glossectomy	PR	GI	Other GI disease	9	0	0
254	Radical glossectomy	PR	GI	Other GI disease	9	0	0
303	Complete laryngectomy	PR	respiratory	Other respiratory	9	0	0
304	Radical laryngectomy	PR	respiratory	Other respiratory	9	0	0
336	Combined heart-lung transplantation	PR	respiratory	Transplantation	9	0	1
336	Combined heart-lung transplantation	PR	transplant		9	0	1
415	Total splenectomy	PR	hemato_immu	Other Hematologic/Immunologic	9	0	0
504	Total hepatectomy	PR	GI	Other GI disease	9	0	0
526	Total pancreatectomy	PR	GI	Other GI disease	9	0	0
527	Radical pancreaticoduodenectomy	PR	GI	Other GI disease	9	0	0
645	Operations for sex transformation, NEC	PR	metabolic	Endocrine disorders	9	0	0
1400	Malignant neoplasm of upper lip, vermilion border	DX	malignancy	Neoplasms	9	0	0
1401	Malignant neoplasm of lower lip, vermilion border	DX	malignancy	Neoplasms	9	0	0
1403	Malignant neoplasm of upper lip, inner aspect	DX	malignancy	Neoplasms	9	0	0
1404	Malignant neoplasm of lower lip, inner aspect	DX	malignancy	Neoplasms	9	0	0
1405	Malignant neoplasm of lip, unspecified, inner aspect	DX	malignancy	Neoplasms	9	0	0
1406	Malignant neoplasm of commissure of lip	DX	malignancy	Neoplasms	9	0	0
1408	Malignant neoplasm of other sites of lip	DX	malignancy	Neoplasms	9	0	0
1409	Malignant neoplasm of lip, unspecified, vermilion border	DX	malignancy	Neoplasms	9	0	0
1410	Malignant neoplasm of base of tongue	DX	malignancy	Neoplasms	9	0	0
1411	Malignant neoplasm of dorsal surface of tongue	DX	malignancy	Neoplasms	9	0	0
1412	Malignant neoplasm of tip and lateral border of tongue	DX	malignancy	Neoplasms	9	0	0
1413	Malignant neoplasm of ventral surface of tongue	DX	malignancy	Neoplasms	9	0	0
1414	Malignant neoplasm of anterior two-thirds of tongue, part unspecified	DX	malignancy	Neoplasms	9	0	0
1415	Malignant neoplasm of junctional zone of tongue	DX	malignancy	Neoplasms	9	0	0
1416	Malignant neoplasm of lingual tonsil	DX	malignancy	Neoplasms	9	0	0
1418	Malignant neoplasm of other sites of tongue	DX	malignancy	Neoplasms	9	0	0
1419	Malignant neoplasm of tongue, unspecified	DX	malignancy	Neoplasms	9	0	0
1420	Malignant neoplasm of parotid gland	DX	malignancy	Neoplasms	9	0	0
1421	Malignant neoplasm of submandibular gland	DX	malignancy	Neoplasms	9	0	0
1422	Malignant neoplasm of sublingual gland	DX	malignancy	Neoplasms	9	0	0
1428	Malignant neoplasm of other major salivary glands	DX	malignancy	Neoplasms	9	0	0
1429	Malignant neoplasm of salivary gland, unspecified	DX	malignancy	Neoplasms	9	0	0
1430	Malignant neoplasm of upper gum	DX	malignancy	Neoplasms	9	0	0
1431	Malignant neoplasm of lower gum	DX	malignancy	Neoplasms	9	0	0
1438	Malignant neoplasm of other sites of gum	DX	malignancy	Neoplasms	9	0	0
1439	Malignant neoplasm of gum, unspecified	DX	malignancy	Neoplasms	9	0	0
1440	Malignant neoplasm of anterior portion of floor of mouth	DX	malignancy	Neoplasms	9	0	0
1441	Malignant neoplasm of lateral portion of floor of mouth	DX	malignancy	Neoplasms	9	0	0
1448	Malignant neoplasm of other sites of floor of mouth	DX	malignancy	Neoplasms	9	0	0
1449	Malignant neoplasm of floor of mouth, part unspecified	DX	malignancy	Neoplasms	9	0	0
1450	Malignant neoplasm of cheek mucosa	DX	malignancy	Neoplasms	9	0	0
1451	Malignant neoplasm of vestibule of mouth	DX	malignancy	Neoplasms	9	0	0
1452	Malignant neoplasm of hard palate	DX	malignancy	Neoplasms	9	0	0
1453	Malignant neoplasm of soft palate	DX	malignancy	Neoplasms	9	0	0
1454	Malignant neoplasm of uvula	DX	malignancy	Neoplasms	9	0	0
1455	Malignant neoplasm of palate, unspecified	DX	malignancy	Neoplasms	9	0	0
1456	Malignant neoplasm of retromolar area	DX	malignancy	Neoplasms	9	0	0
1458	Malignant neoplasm of other specified parts of mouth	DX	malignancy	Neoplasms	9	0	0
1459	Malignant neoplasm of mouth, unspecified	DX	malignancy	Neoplasms	9	0	0
1460	Malignant neoplasm of tonsil	DX	malignancy	Neoplasms	9	0	0
1461	Malignant neoplasm of tonsillar fossa	DX	malignancy	Neoplasms	9	0	0
1462	Malignant neoplasm of tonsillar pillars (anterior) (posterior)	DX	malignancy	Neoplasms	9	0	0
1463	Malignant neoplasm of vallecula epiglottica	DX	malignancy	Neoplasms	9	0	0
1464	Malignant neoplasm of anterior aspect of epiglottis	DX	malignancy	Neoplasms	9	0	0
1465	Malignant neoplasm of junctional region of oropharynx	DX	malignancy	Neoplasms	9	0	0
1466	Malignant neoplasm of lateral wall of oropharynx	DX	malignancy	Neoplasms	9	0	0
1467	Malignant neoplasm of posterior wall of oropharynx	DX	malignancy	Neoplasms	9	0	0
1468	Malignant neoplasm of other specified sites of oropharynx	DX	malignancy	Neoplasms	9	0	0
1469	Malignant neoplasm of oropharynx, unspecified site	DX	malignancy	Neoplasms	9	0	0
1470	Malignant neoplasm of superior wall of nasopharynx	DX	malignancy	Neoplasms	9	0	0
1471	Malignant neoplasm of posterior wall of nasopharynx	DX	malignancy	Neoplasms	9	0	0
1472	Malignant neoplasm of lateral wall of nasopharynx	DX	malignancy	Neoplasms	9	0	0
1473	Malignant neoplasm of anterior wall of nasopharynx	DX	malignancy	Neoplasms	9	0	0
1478	Malignant neoplasm of other specified sites of nasopharynx	DX	malignancy	Neoplasms	9	0	0
1479	Malignant neoplasm of nasopharynx, unspecified site	DX	malignancy	Neoplasms	9	0	0
1480	Malignant neoplasm of postcricoid region of hypopharynx	DX	malignancy	Neoplasms	9	0	0
1481	Malignant neoplasm of pyriform sinus	DX	malignancy	Neoplasms	9	0	0
1482	Malignant neoplasm of aryepiglottic fold, hypopharyngeal aspect	DX	malignancy	Neoplasms	9	0	0
1483	Malignant neoplasm of posterior hypopharyngeal wall	DX	malignancy	Neoplasms	9	0	0
1488	Malignant neoplasm of other specified sites of hypopharynx	DX	malignancy	Neoplasms	9	0	0
1489	Malignant neoplasm of hypopharynx, unspecified site	DX	malignancy	Neoplasms	9	0	0
1490	Malignant neoplasm of pharynx, unspecified	DX	malignancy	Neoplasms	9	0	0
1491	Malignant neoplasm of waldeyer's ring	DX	malignancy	Neoplasms	9	0	0
1498	Malignant neoplasm of other sites within the lip and oral cavity	DX	malignancy	Neoplasms	9	0	0
1499	Malignant neoplasm of ill-defined sites within the lip and oral cavity	DX	malignancy	Neoplasms	9	0	0
1500	Malignant neoplasm of cervical esophagus	DX	malignancy	Neoplasms	9	0	0
1501	Malignant neoplasm of thoracic esophagus	DX	malignancy	Neoplasms	9	0	0
1502	Malignant neoplasm of abdominal esophagus	DX	malignancy	Neoplasms	9	0	0
1503	Malignant neoplasm of upper third of esophagus	DX	malignancy	Neoplasms	9	0	0
1504	Malignant neoplasm of middle third of esophagus	DX	malignancy	Neoplasms	9	0	0
1505	Malignant neoplasm of lower third of esophagus	DX	malignancy	Neoplasms	9	0	0
1508	Malignant neoplasm of other specified part of esophagus	DX	malignancy	Neoplasms	9	0	0
1509	Malignant neoplasm of esophagus, unspecified site	DX	malignancy	Neoplasms	9	0	0
1510	Malignant neoplasm of cardia	DX	malignancy	Neoplasms	9	0	0
1511	Malignant neoplasm of pylorus	DX	malignancy	Neoplasms	9	0	0
1512	Malignant neoplasm of pyloric antrum	DX	malignancy	Neoplasms	9	0	0
1513	Malignant neoplasm of fundus of stomach	DX	malignancy	Neoplasms	9	0	0
1514	Malignant neoplasm of body of stomach	DX	malignancy	Neoplasms	9	0	0
1515	Malignant neoplasm of lesser curvature of stomach, unspecified	DX	malignancy	Neoplasms	9	0	0
1516	Malignant neoplasm of greater curvature of stomach, unspecified	DX	malignancy	Neoplasms	9	0	0
1518	Malignant neoplasm of other specified sites of stomach	DX	malignancy	Neoplasms	9	0	0
1519	Malignant neoplasm of stomach, unspecified site	DX	malignancy	Neoplasms	9	0	0
1520	Malignant neoplasm of duodenum	DX	malignancy	Neoplasms	9	0	0
1521	Malignant neoplasm of jejunum	DX	malignancy	Neoplasms	9	0	0
1522	Malignant neoplasm of ileum	DX	malignancy	Neoplasms	9	0	0
1523	Malignant neoplasm of Meckel's diverticulum	DX	malignancy	Neoplasms	9	0	0
1528	Malignant neoplasm of other specified sites of small intestine	DX	malignancy	Neoplasms	9	0	0
1529	Malignant neoplasm of small intestine, unspecified site	DX	malignancy	Neoplasms	9	0	0
1530	Malignant neoplasm of hepatic flexure	DX	malignancy	Neoplasms	9	0	0
1531	Malignant neoplasm of transverse colon	DX	malignancy	Neoplasms	9	0	0
1532	Malignant neoplasm of descending colon	DX	malignancy	Neoplasms	9	0	0
1533	Malignant neoplasm of sigmoid colon	DX	malignancy	Neoplasms	9	0	0
1534	Malignant neoplasm of cecum	DX	malignancy	Neoplasms	9	0	0
1535	Malignant neoplasm of appendix vermiformis	DX	malignancy	Neoplasms	9	0	0
1536	Malignant neoplasm of ascending colon	DX	malignancy	Neoplasms	9	0	0
1537	Malignant neoplasm of splenic flexure	DX	malignancy	Neoplasms	9	0	0
1538	Malignant neoplasm of other specified sites of large intestine	DX	malignancy	Neoplasms	9	0	0
1539	Malignant neoplasm of colon, unspecified site	DX	malignancy	Neoplasms	9	0	0
1540	Malignant neoplasm of rectosigmoid junction	DX	malignancy	Neoplasms	9	0	0
1541	Malignant neoplasm of rectum	DX	malignancy	Neoplasms	9	0	0
1542	Malignant neoplasm of anal canal	DX	malignancy	Neoplasms	9	0	0
1543	Malignant neoplasm of anus, unspecified site	DX	malignancy	Neoplasms	9	0	0
1548	Malignant neoplasm of other sites of rectum, rectosigmoid junction, and anus	DX	malignancy	Neoplasms	9	0	0
1550	Malignant neoplasm of liver, primary	DX	malignancy	Neoplasms	9	0	0
1551	Malignant neoplasm of intrahepatic bile ducts	DX	malignancy	Neoplasms	9	0	0
1552	Malignant neoplasm of liver, not specified as primary or secondary	DX	malignancy	Neoplasms	9	0	0
1560	Malignant neoplasm of gallbladder	DX	malignancy	Neoplasms	9	0	0
1561	Malignant neoplasm of extrahepatic bile ducts	DX	malignancy	Neoplasms	9	0	0
1562	Malignant neoplasm of ampulla of vater	DX	malignancy	Neoplasms	9	0	0
1568	Malignant neoplasm of other specified sites of gallbladder and extrahepatic bile ducts	DX	malignancy	Neoplasms	9	0	0
1569	Malignant neoplasm of biliary tract, part unspecified site	DX	malignancy	Neoplasms	9	0	0
1570	Malignant neoplasm of head of pancreas	DX	malignancy	Neoplasms	9	0	0
1571	Malignant neoplasm of body of pancreas	DX	malignancy	Neoplasms	9	0	0
1572	Malignant neoplasm of tail of pancreas	DX	malignancy	Neoplasms	9	0	0
1573	Malignant neoplasm of pancreatic duct	DX	malignancy	Neoplasms	9	0	0
1574	Malignant neoplasm of islets of Langerhans	DX	malignancy	Neoplasms	9	0	0
1578	Malignant neoplasm of other specified sites of pancreas	DX	malignancy	Neoplasms	9	0	0
1579	Malignant neoplasm of pancreas, part unspecified	DX	malignancy	Neoplasms	9	0	0
1580	Malignant neoplasm of retroperitoneum	DX	malignancy	Neoplasms	9	0	0
1588	Malignant neoplasm of specified parts of peritoneum	DX	malignancy	Neoplasms	9	0	0
1589	Malignant neoplasm of peritoneum, unspecified	DX	malignancy	Neoplasms	9	0	0
1590	Malignant neoplasm of intestinal tract, part unspecified	DX	malignancy	Neoplasms	9	0	0
1591	Malignant neoplasm of spleen, not elsewhere classified	DX	malignancy	Neoplasms	9	0	0
1598	Malignant neoplasm of other sites of digestive system and intra-abdominal organs	DX	malignancy	Neoplasms	9	0	0
1599	Malignant neoplasm of ill-defined sites within the digestive organs and peritoneum	DX	malignancy	Neoplasms	9	0	0
1600	Malignant neoplasm of nasal cavities	DX	malignancy	Neoplasms	9	0	0
1601	Malignant neoplasm of auditory tube, middle ear, and mastoid air cells	DX	malignancy	Neoplasms	9	0	0
1602	Malignant neoplasm of maxillary sinus	DX	malignancy	Neoplasms	9	0	0
1603	Malignant neoplasm of ethmoidal sinus	DX	malignancy	Neoplasms	9	0	0
1604	Malignant neoplasm of frontal sinus	DX	malignancy	Neoplasms	9	0	0
1605	Malignant neoplasm of sphenoidal sinus	DX	malignancy	Neoplasms	9	0	0
1608	Malignant neoplasm of other accessory sinuses	DX	malignancy	Neoplasms	9	0	0
1609	Malignant neoplasm of accessory sinus, unspecified	DX	malignancy	Neoplasms	9	0	0
1610	Malignant neoplasm of glottis	DX	malignancy	Neoplasms	9	0	0
1611	Malignant neoplasm of supraglottis	DX	malignancy	Neoplasms	9	0	0
1612	Malignant neoplasm of subglottis	DX	malignancy	Neoplasms	9	0	0
1613	Malignant neoplasm of laryngeal cartilages	DX	malignancy	Neoplasms	9	0	0
1618	Malignant neoplasm of other specified sites of larynx	DX	malignancy	Neoplasms	9	0	0
1619	Malignant neoplasm of larynx, unspecified	DX	malignancy	Neoplasms	9	0	0
1620	Malignant neoplasm of trachea	DX	malignancy	Neoplasms	9	0	0
1622	Malignant neoplasm of main bronchus	DX	malignancy	Neoplasms	9	0	0
1623	Malignant neoplasm of upper lobe, bronchus or lung	DX	malignancy	Neoplasms	9	0	0
1624	Malignant neoplasm of middle lobe, bronchus or lung	DX	malignancy	Neoplasms	9	0	0
1625	Malignant neoplasm of lower lobe, bronchus or lung	DX	malignancy	Neoplasms	9	0	0
1628	Malignant neoplasm of other parts of bronchus or lung	DX	malignancy	Neoplasms	9	0	0
1629	Malignant neoplasm of bronchus and lung, unspecified	DX	malignancy	Neoplasms	9	0	0
1630	Malignant neoplasm of parietal pleura	DX	malignancy	Neoplasms	9	0	0
1631	Malignant neoplasm of visceral pleura	DX	malignancy	Neoplasms	9	0	0
1638	Malignant neoplasm of other specified sites of pleura	DX	malignancy	Neoplasms	9	0	0
1639	Malignant neoplasm of pleura, unspecified	DX	malignancy	Neoplasms	9	0	0
1640	Malignant neoplasm of thymus	DX	malignancy	Neoplasms	9	0	0
1641	Malignant neoplasm of heart	DX	malignancy	Neoplasms	9	0	0
1642	Malignant neoplasm of anterior mediastinum	DX	malignancy	Neoplasms	9	0	0
1643	Malignant neoplasm of posterior mediastinum	DX	malignancy	Neoplasms	9	0	0
1648	Malignant neoplasm of other parts of mediastinum	DX	malignancy	Neoplasms	9	0	0
1649	Malignant neoplasm of mediastinum, part unspecified	DX	malignancy	Neoplasms	9	0	0
1650	Malignant neoplasm of upper respiratory tract, part unspecified	DX	malignancy	Neoplasms	9	0	0
1658	Malignant neoplasm of other sites within the respiratory system and intrathoracic organs	DX	malignancy	Neoplasms	9	0	0
1659	Malignant neoplasm of ill-defined sites within the respiratory system	DX	malignancy	Neoplasms	9	0	0
1700	Malignant neoplasm of bones of skull and face, except mandible	DX	malignancy	Neoplasms	9	0	0
1701	Malignant neoplasm of mandible	DX	malignancy	Neoplasms	9	0	0
1702	Malignant neoplasm of vertebral column, excluding sacrum and coccyx	DX	malignancy	Neoplasms	9	0	0
1703	Malignant neoplasm of ribs, sternum, and clavicle	DX	malignancy	Neoplasms	9	0	0
1704	Malignant neoplasm of scapula and long bones of upper limb	DX	malignancy	Neoplasms	9	0	0
1705	Malignant neoplasm of short bones of upper limb	DX	malignancy	Neoplasms	9	0	0
1706	Malignant neoplasm of pelvic bones, sacrum, and coccyx	DX	malignancy	Neoplasms	9	0	0
1707	Malignant neoplasm of long bones of lower limb	DX	malignancy	Neoplasms	9	0	0
1708	Malignant neoplasm of short bones of lower limb	DX	malignancy	Neoplasms	9	0	0
1709	Malignant neoplasm of bone and articular cartilage, site unspecified	DX	malignancy	Neoplasms	9	0	0
1710	Malignant neoplasm of connective and other soft tissue of head, face, and neck	DX	malignancy	Neoplasms	9	0	0
1712	Malignant neoplasm of connective and other soft tissue of upper limb, including shoulder	DX	malignancy	Neoplasms	9	0	0
1713	Malignant neoplasm of connective and other soft tissue of lower limb, including hip	DX	malignancy	Neoplasms	9	0	0
1714	Malignant neoplasm of connective and other soft tissue of thorax	DX	malignancy	Neoplasms	9	0	0
1715	Malignant neoplasm of connective and other soft tissue of abdomen	DX	malignancy	Neoplasms	9	0	0
1716	Malignant neoplasm of connective and other soft tissue of pelvis	DX	malignancy	Neoplasms	9	0	0
1717	Malignant neoplasm of connective and other soft tissue of trunk, unspecified	DX	malignancy	Neoplasms	9	0	0
1718	Malignant neoplasm of other specified sites of connective and other soft tissue	DX	malignancy	Neoplasms	9	0	0
1719	Malignant neoplasm of connective and other soft tissue, site unspecified	DX	malignancy	Neoplasms	9	0	0
1720	Malignant melanoma of skin of lip	DX	malignancy	Neoplasms	9	0	0
1721	Malignant melanoma of skin of eyelid, including canthus	DX	malignancy	Neoplasms	9	0	0
1722	Malignant melanoma of skin of ear and external auditory canal	DX	malignancy	Neoplasms	9	0	0
1723	Malignant melanoma of skin of other and unspecified parts of face	DX	malignancy	Neoplasms	9	0	0
1724	Malignant melanoma of skin of scalp and neck	DX	malignancy	Neoplasms	9	0	0
1725	Malignant melanoma of skin of trunk, except scrotum	DX	malignancy	Neoplasms	9	0	0
1726	Malignant melanoma of skin of upper limb, including shoulder	DX	malignancy	Neoplasms	9	0	0
1727	Malignant melanoma of skin of lower limb, including hip	DX	malignancy	Neoplasms	9	0	0
1728	Malignant melanoma of other specified sites of skin	DX	malignancy	Neoplasms	9	0	0
1729	Melanoma of skin, site unspecified	DX	malignancy	Neoplasms	9	0	0
1740	Malignant neoplasm of nipple and areola of female breast	DX	malignancy	Neoplasms	9	0	0
1741	Malignant neoplasm of central portion of female breast	DX	malignancy	Neoplasms	9	0	0
1742	Malignant neoplasm of upper-inner quadrant of female breast	DX	malignancy	Neoplasms	9	0	0
1743	Malignant neoplasm of lower-inner quadrant of female breast	DX	malignancy	Neoplasms	9	0	0
1744	Malignant neoplasm of upper-outer quadrant of female breast	DX	malignancy	Neoplasms	9	0	0
1745	Malignant neoplasm of lower-outer quadrant of female breast	DX	malignancy	Neoplasms	9	0	0
1746	Malignant neoplasm of axillary tail of female breast	DX	malignancy	Neoplasms	9	0	0
1748	Malignant neoplasm of other specified sites of female breast	DX	malignancy	Neoplasms	9	0	0
1749	Malignant neoplasm of breast (female), unspecified	DX	malignancy	Neoplasms	9	0	0
1750	Malignant neoplasm of nipple and areola of male breast	DX	malignancy	Neoplasms	9	0	0
1759	Malignant neoplasm of other and unspecified sites of male breast	DX	malignancy	Neoplasms	9	0	0
1760	Kaposi's sarcoma, skin	DX	malignancy	Neoplasms	9	0	0
1761	Kaposi's sarcoma, soft tissue	DX	malignancy	Neoplasms	9	0	0
1762	Kaposi's sarcoma, palate	DX	malignancy	Neoplasms	9	0	0
1763	Kaposi's sarcoma, gastrointestinal sites	DX	malignancy	Neoplasms	9	0	0
1764	Kaposi's sarcoma, lung	DX	malignancy	Neoplasms	9	0	0
1765	Kaposi's sarcoma, lymph nodes	DX	malignancy	Neoplasms	9	0	0
1768	Kaposi's sarcoma, other specified sites	DX	malignancy	Neoplasms	9	0	0
1769	Kaposi's sarcoma, unspecified site	DX	malignancy	Neoplasms	9	0	0
1800	Malignant neoplasm of endocervix	DX	malignancy	Neoplasms	9	0	0
1801	Malignant neoplasm of exocervix	DX	malignancy	Neoplasms	9	0	0
1808	Malignant neoplasm of other specified sites of cervix	DX	malignancy	Neoplasms	9	0	0
1809	Malignant neoplasm of cervix uteri, unspecified site	DX	malignancy	Neoplasms	9	0	0
1820	Malignant neoplasm of corpus uteri, except isthmus	DX	malignancy	Neoplasms	9	0	0
1821	Malignant neoplasm of isthmus	DX	malignancy	Neoplasms	9	0	0
1828	Malignant neoplasm of other specified sites of body of uterus	DX	malignancy	Neoplasms	9	0	0
1830	Malignant neoplasm of ovary	DX	malignancy	Neoplasms	9	0	0
1832	Malignant neoplasm of fallopian tube	DX	malignancy	Neoplasms	9	0	0
1833	Malignant neoplasm of broad ligament of uterus	DX	malignancy	Neoplasms	9	0	0
1834	Malignant neoplasm of parametrium	DX	malignancy	Neoplasms	9	0	0
1835	Malignant neoplasm of round ligament of uterus	DX	malignancy	Neoplasms	9	0	0
1838	Malignant neoplasm of other specified sites of uterine adnexa	DX	malignancy	Neoplasms	9	0	0
1839	Malignant neoplasm of uterine adnexa, unspecified site	DX	malignancy	Neoplasms	9	0	0
1840	Malignant neoplasm of vagina	DX	malignancy	Neoplasms	9	0	0
1841	Malignant neoplasm of labia majora	DX	malignancy	Neoplasms	9	0	0
1842	Malignant neoplasm of labia minora	DX	malignancy	Neoplasms	9	0	0
1843	Malignant neoplasm of clitoris	DX	malignancy	Neoplasms	9	0	0
1844	Malignant neoplasm of vulva, unspecified site	DX	malignancy	Neoplasms	9	0	0
1848	Malignant neoplasm of other specified sites of female genital organs	DX	malignancy	Neoplasms	9	0	0
1849	Malignant neoplasm of female genital organ, site unspecified	DX	malignancy	Neoplasms	9	0	0
1860	Malignant neoplasm of undescended testis	DX	malignancy	Neoplasms	9	0	0
1869	Malignant neoplasm of other and unspecified testis	DX	malignancy	Neoplasms	9	0	0
1871	Malignant neoplasm of prepuce	DX	malignancy	Neoplasms	9	0	0
1872	Malignant neoplasm of glans penis	DX	malignancy	Neoplasms	9	0	0
1873	Malignant neoplasm of body of penis	DX	malignancy	Neoplasms	9	0	0
1874	Malignant neoplasm of penis, part unspecified	DX	malignancy	Neoplasms	9	0	0
1875	Malignant neoplasm of epididymis	DX	malignancy	Neoplasms	9	0	0
1876	Malignant neoplasm of spermatic cord	DX	malignancy	Neoplasms	9	0	0
1877	Malignant neoplasm of scrotum	DX	malignancy	Neoplasms	9	0	0
1878	Malignant neoplasm of other specified sites of male genital organs	DX	malignancy	Neoplasms	9	0	0
1879	Malignant neoplasm of male genital organ, site unspecified	DX	malignancy	Neoplasms	9	0	0
1880	Malignant neoplasm of trigone of urinary bladder	DX	malignancy	Neoplasms	9	0	0
1881	Malignant neoplasm of dome of urinary bladder	DX	malignancy	Neoplasms	9	0	0
1882	Malignant neoplasm of lateral wall of urinary bladder	DX	malignancy	Neoplasms	9	0	0
1883	Malignant neoplasm of anterior wall of urinary bladder	DX	malignancy	Neoplasms	9	0	0
1884	Malignant neoplasm of posterior wall of urinary bladder	DX	malignancy	Neoplasms	9	0	0
1885	Malignant neoplasm of bladder neck	DX	malignancy	Neoplasms	9	0	0
1886	Malignant neoplasm of ureteric orifice	DX	malignancy	Neoplasms	9	0	0
1887	Malignant neoplasm of urachus	DX	malignancy	Neoplasms	9	0	0
1888	Malignant neoplasm of other specified sites of bladder	DX	malignancy	Neoplasms	9	0	0
1889	Malignant neoplasm of bladder, part unspecified	DX	malignancy	Neoplasms	9	0	0
1890	Malignant neoplasm of kidney, except pelvis	DX	malignancy	Neoplasms	9	0	0
1891	Malignant neoplasm of renal pelvis	DX	malignancy	Neoplasms	9	0	0
1892	Malignant neoplasm of ureter	DX	malignancy	Neoplasms	9	0	0
1893	Malignant neoplasm of urethra	DX	malignancy	Neoplasms	9	0	0
1894	Malignant neoplasm of paraurethral glands	DX	malignancy	Neoplasms	9	0	0
1898	Malignant neoplasm of other specified sites of urinary organs	DX	malignancy	Neoplasms	9	0	0
1899	Malignant neoplasm of urinary organ, site unspecified	DX	malignancy	Neoplasms	9	0	0
1900	Malignant neoplasm of eyeball, except conjunctiva, cornea, retina, and choroid	DX	malignancy	Neoplasms	9	0	0
1901	Malignant neoplasm of orbit	DX	malignancy	Neoplasms	9	0	0
1902	Malignant neoplasm of lacrimal gland	DX	malignancy	Neoplasms	9	0	0
1903	Malignant neoplasm of conjunctiva	DX	malignancy	Neoplasms	9	0	0
1904	Malignant neoplasm of cornea	DX	malignancy	Neoplasms	9	0	0
1905	Malignant neoplasm of retina	DX	malignancy	Neoplasms	9	0	0
1906	Malignant neoplasm of choroid	DX	malignancy	Neoplasms	9	0	0
1907	Malignant neoplasm of lacrimal duct	DX	malignancy	Neoplasms	9	0	0
1908	Malignant neoplasm of other specified sites of eye	DX	malignancy	Neoplasms	9	0	0
1909	Malignant neoplasm of eye, part unspecified	DX	malignancy	Neoplasms	9	0	0
1910	Malignant neoplasm of cerebrum, except lobes and ventricles	DX	malignancy	Neoplasms	9	0	0
1911	Malignant neoplasm of frontal lobe	DX	malignancy	Neoplasms	9	0	0
1912	Malignant neoplasm of temporal lobe	DX	malignancy	Neoplasms	9	0	0
1913	Malignant neoplasm of parietal lobe	DX	malignancy	Neoplasms	9	0	0
1914	Malignant neoplasm of occipital lobe	DX	malignancy	Neoplasms	9	0	0
1915	Malignant neoplasm of ventricles	DX	malignancy	Neoplasms	9	0	0
1916	Malignant neoplasm of cerebellum nos	DX	malignancy	Neoplasms	9	0	0
1917	Malignant neoplasm of brain stem	DX	malignancy	Neoplasms	9	0	0
1918	Malignant neoplasm of other parts of brain	DX	malignancy	Neoplasms	9	0	0
1919	Malignant neoplasm of brain, unspecified	DX	malignancy	Neoplasms	9	0	0
1920	Malignant neoplasm of cranial nerves	DX	malignancy	Neoplasms	9	0	0
1921	Malignant neoplasm of cerebral meninges	DX	malignancy	Neoplasms	9	0	0
1922	Malignant neoplasm of spinal cord	DX	malignancy	Neoplasms	9	0	0
1923	Malignant neoplasm of spinal meninges	DX	malignancy	Neoplasms	9	0	0
1928	Malignant neoplasm of other specified sites of nervous system	DX	malignancy	Neoplasms	9	0	0
1929	Malignant neoplasm of nervous system, part unspecified	DX	malignancy	Neoplasms	9	0	0
1940	Malignant neoplasm of adrenal gland	DX	malignancy	Neoplasms	9	0	0
1941	Malignant neoplasm of parathyroid gland	DX	malignancy	Neoplasms	9	0	0
1943	Malignant neoplasm of pituitary gland and craniopharyngeal duct	DX	malignancy	Neoplasms	9	0	0
1944	Malignant neoplasm of pineal gland	DX	malignancy	Neoplasms	9	0	0
1945	Malignant neoplasm of carotid body	DX	malignancy	Neoplasms	9	0	0
1946	Malignant neoplasm of aortic body and other paraganglia	DX	malignancy	Neoplasms	9	0	0
1948	Malignant neoplasm of other endocrine glands and related structures	DX	malignancy	Neoplasms	9	0	0
1949	Malignant neoplasm of endocrine gland, site unspecified	DX	malignancy	Neoplasms	9	0	0
1950	Malignant neoplasm of head, face, and neck	DX	malignancy	Neoplasms	9	0	0
1951	Malignant neoplasm of thorax	DX	malignancy	Neoplasms	9	0	0
1952	Malignant neoplasm of abdomen	DX	malignancy	Neoplasms	9	0	0
1953	Malignant neoplasm of pelvis	DX	malignancy	Neoplasms	9	0	0
1954	Malignant neoplasm of upper limb	DX	malignancy	Neoplasms	9	0	0
1955	Malignant neoplasm of lower limb	DX	malignancy	Neoplasms	9	0	0
1958	Malignant neoplasm of other specified sites	DX	malignancy	Neoplasms	9	0	0
1960	Secondary and unspecified malignant neoplasm of lymph nodes of head, face, and neck	DX	malignancy	Neoplasms	9	0	0
1961	Secondary and unspecified malignant neoplasm of intrathoracic lymph nodes	DX	malignancy	Neoplasms	9	0	0
1962	Secondary and unspecified malignant neoplasm of intra-abdominal lymph nodes	DX	malignancy	Neoplasms	9	0	0
1963	Secondary and unspecified malignant neoplasm of lymph nodes of axilla and upper limb	DX	malignancy	Neoplasms	9	0	0
1965	Secondary and unspecified malignant neoplasm of lymph nodes of inguinal region and lower limb	DX	malignancy	Neoplasms	9	0	0
1966	Secondary and unspecified malignant neoplasm of intrapelvic lymph nodes	DX	malignancy	Neoplasms	9	0	0
1968	Secondary and unspecified malignant neoplasm of lymph nodes of multiple sites	DX	malignancy	Neoplasms	9	0	0
1969	Secondary and unspecified malignant neoplasm of lymph nodes, site unspecified	DX	malignancy	Neoplasms	9	0	0
1970	Secondary malignant neoplasm of lung	DX	malignancy	Neoplasms	9	0	0
1971	Secondary malignant neoplasm of mediastinum	DX	malignancy	Neoplasms	9	0	0
1972	Secondary malignant neoplasm of pleura	DX	malignancy	Neoplasms	9	0	0
1973	Secondary malignant neoplasm of other respiratory organs	DX	malignancy	Neoplasms	9	0	0
1974	Secondary malignant neoplasm of small intestine including duodenum	DX	malignancy	Neoplasms	9	0	0
1975	Secondary malignant neoplasm of large intestine and rectum	DX	malignancy	Neoplasms	9	0	0
1976	Secondary malignant neoplasm of retroperitoneum and peritoneum	DX	malignancy	Neoplasms	9	0	0
1977	Malignant neoplasm of liver, secondary	DX	malignancy	Neoplasms	9	0	0
1978	Secondary malignant neoplasm of other digestive organs and spleen	DX	malignancy	Neoplasms	9	0	0
1980	Secondary malignant neoplasm of kidney	DX	malignancy	Neoplasms	9	0	0
1981	Secondary malignant neoplasm of other urinary organs	DX	malignancy	Neoplasms	9	0	0
1982	Secondary malignant neoplasm of skin	DX	malignancy	Neoplasms	9	0	0
1983	Secondary malignant neoplasm of brain and spinal cord	DX	malignancy	Neoplasms	9	0	0
1984	Secondary malignant neoplasm of other parts of nervous system	DX	malignancy	Neoplasms	9	0	0
1985	Secondary malignant neoplasm of bone and bone marrow	DX	malignancy	Neoplasms	9	0	0
1986	Secondary malignant neoplasm of ovary	DX	malignancy	Neoplasms	9	0	0
1987	Secondary malignant neoplasm of adrenal gland	DX	malignancy	Neoplasms	9	0	0
1990	Disseminated malignant neoplasm without specification of site	DX	malignancy	Neoplasms	9	0	0
1991	Other malignant neoplasm without specification of site	DX	malignancy	Neoplasms	9	0	0
1992	Malignant neoplasm associated with transplant organ	DX	malignancy	Neoplasms	9	0	0
2300	Carcinoma in situ of lip, oral cavity, and pharynx	DX	malignancy	Neoplasms	9	0	0
2301	Carcinoma in situ of esophagus	DX	malignancy	Neoplasms	9	0	0
2302	Carcinoma in situ of stomach	DX	malignancy	Neoplasms	9	0	0
2303	Carcinoma in situ of colon	DX	malignancy	Neoplasms	9	0	0
2304	Carcinoma in situ of rectum	DX	malignancy	Neoplasms	9	0	0
2305	Carcinoma in situ of anal canal	DX	malignancy	Neoplasms	9	0	0
2306	Carcinoma in situ of anus, unspecified	DX	malignancy	Neoplasms	9	0	0
2307	Carcinoma in situ of other and unspecified parts of intestine	DX	malignancy	Neoplasms	9	0	0
2308	Carcinoma in situ of liver and biliary system	DX	malignancy	Neoplasms	9	0	0
2309	Carcinoma in situ of other and unspecified digestive organs	DX	malignancy	Neoplasms	9	0	0
2310	Carcinoma in situ of larynx	DX	malignancy	Neoplasms	9	0	0
2311	Carcinoma in situ of trachea	DX	malignancy	Neoplasms	9	0	0
2312	Carcinoma in situ of bronchus and lung	DX	malignancy	Neoplasms	9	0	0
2318	Carcinoma in situ of other specified parts of respiratory system	DX	malignancy	Neoplasms	9	0	0
2319	Carcinoma in situ of respiratory system, part unspecified	DX	malignancy	Neoplasms	9	0	0
2320	Carcinoma in situ of skin of lip	DX	malignancy	Neoplasms	9	0	0
2321	Carcinoma in situ of eyelid, including canthus	DX	malignancy	Neoplasms	9	0	0
2322	Carcinoma in situ of skin of ear and external auditory canal	DX	malignancy	Neoplasms	9	0	0
2323	Carcinoma in situ of skin of other and unspecified parts of face	DX	malignancy	Neoplasms	9	0	0
2324	Carcinoma in situ of scalp and skin of neck	DX	malignancy	Neoplasms	9	0	0
2325	Carcinoma in situ of skin of trunk, except scrotum	DX	malignancy	Neoplasms	9	0	0
2326	Carcinoma in situ of skin of upper limb, including shoulder	DX	malignancy	Neoplasms	9	0	0
2327	Carcinoma in situ of skin of lower limb, including hip	DX	malignancy	Neoplasms	9	0	0
2328	Carcinoma in situ of other specified sites of skin	DX	malignancy	Neoplasms	9	0	0
2329	Carcinoma in situ of skin, site unspecified	DX	malignancy	Neoplasms	9	0	0
2330	Carcinoma in situ of breast	DX	malignancy	Neoplasms	9	0	0
2331	Carcinoma in situ of cervix uteri	DX	malignancy	Neoplasms	9	0	0
2332	Carcinoma in situ of other and unspecified parts of uterus	DX	malignancy	Neoplasms	9	0	0
2334	Carcinoma in situ of prostate	DX	malignancy	Neoplasms	9	0	0
2335	Carcinoma in situ of penis	DX	malignancy	Neoplasms	9	0	0
2336	Carcinoma in situ of other and unspecified male genital organs	DX	malignancy	Neoplasms	9	0	0
2337	Carcinoma in situ of bladder	DX	malignancy	Neoplasms	9	0	0
2339	Carcinoma in situ of other and unspecified urinary organs	DX	malignancy	Neoplasms	9	0	0
2340	Carcinoma in situ of eye	DX	malignancy	Neoplasms	9	0	0
2348	Carcinoma in situ of other specified sites	DX	malignancy	Neoplasms	9	0	0
2349	Carcinoma in situ, site unspecified	DX	malignancy	Neoplasms	9	0	0
2350	Neoplasm of uncertain behavior of major salivary glands	DX	malignancy	Neoplasms	9	0	0
2351	Neoplasm of uncertain behavior of lip, oral cavity, and pharynx	DX	malignancy	Neoplasms	9	0	0
2352	Neoplasm of uncertain behavior of stomach, intestines, and rectum	DX	malignancy	Neoplasms	9	0	0
2353	Neoplasm of uncertain behavior of liver and biliary passages	DX	malignancy	Neoplasms	9	0	0
2354	Neoplasm of uncertain behavior of retroperitoneum and peritoneum	DX	malignancy	Neoplasms	9	0	0
2355	Neoplasm of uncertain behavior of other and unspecified digestive organs	DX	malignancy	Neoplasms	9	0	0
2356	Neoplasm of uncertain behavior of larynx	DX	malignancy	Neoplasms	9	0	0
2357	Neoplasm of uncertain behavior of trachea, bronchus, and lung	DX	malignancy	Neoplasms	9	0	0
2358	Neoplasm of uncertain behavior of pleura, thymus, and mediastinum	DX	malignancy	Neoplasms	9	0	0
2359	Neoplasm of uncertain behavior of other and unspecified respiratory organs	DX	malignancy	Neoplasms	9	0	0
2360	Neoplasm of uncertain behavior of uterus	DX	malignancy	Neoplasms	9	0	0
2361	Neoplasm of uncertain behavior of placenta	DX	malignancy	Neoplasms	9	0	0
2362	Neoplasm of uncertain behavior of ovary	DX	malignancy	Neoplasms	9	0	0
2363	Neoplasm of uncertain behavior of other and unspecified female genital organs	DX	malignancy	Neoplasms	9	0	0
2364	Neoplasm of uncertain behavior of testis	DX	malignancy	Neoplasms	9	0	0
2365	Neoplasm of uncertain behavior of prostate	DX	malignancy	Neoplasms	9	0	0
2366	Neoplasm of uncertain behavior of other and unspecified male genital organs	DX	malignancy	Neoplasms	9	0	0
2367	Neoplasm of uncertain behavior of bladder	DX	malignancy	Neoplasms	9	0	0
2370	Neoplasm of uncertain behavior of pituitary gland and craniopharyngeal duct	DX	malignancy	Neoplasms	9	0	0
2371	Neoplasm of uncertain behavior of pineal gland	DX	malignancy	Neoplasms	9	0	0
2372	Neoplasm of uncertain behavior of adrenal gland	DX	malignancy	Neoplasms	9	0	0
2373	Neoplasm of uncertain behavior of paraganglia	DX	malignancy	Neoplasms	9	0	0
2374	Neoplasm of uncertain behavior of other and unspecified endocrine glands	DX	malignancy	Neoplasms	9	0	0
2375	Neoplasm of uncertain behavior of brain and spinal cord	DX	malignancy	Neoplasms	9	0	0
2376	Neoplasm of uncertain behavior of meninges	DX	malignancy	Neoplasms	9	0	0
2379	Neoplasm of uncertain behavior of other and unspecified parts of nervous system	DX	malignancy	Neoplasms	9	0	0
2380	Neoplasm of uncertain behavior of bone and articular cartilage	DX	malignancy	Neoplasms	9	0	0
2381	Neoplasm of uncertain behavior of connective and other soft tissue	DX	malignancy	Neoplasms	9	0	0
2382	Neoplasm of uncertain behavior of skin	DX	malignancy	Neoplasms	9	0	0
2383	Neoplasm of uncertain behavior of breast	DX	malignancy	Neoplasms	9	0	0
2384	Polycythemia vera	DX	malignancy	Neoplasms	9	0	0
2385	Neoplasm of uncertain behavior of histiocytic and mast cells	DX	malignancy	Neoplasms	9	0	0
2386	Neoplasm of uncertain behavior of plasma cells	DX	malignancy	Neoplasms	9	0	0
2388	Neoplasm of uncertain behavior of other specified sites	DX	malignancy	Neoplasms	9	0	0
2389	Neoplasm of uncertain behavior, site unspecified	DX	malignancy	Neoplasms	9	0	0
2390	Neoplasm of unspecified nature of digestive system	DX	malignancy	Neoplasms	9	0	0
2391	Neoplasm of unspecified nature of respiratory system	DX	malignancy	Neoplasms	9	0	0
2392	Neoplasm of unspecified nature of bone, soft tissue, and skin	DX	malignancy	Neoplasms	9	0	0
2393	Neoplasm of unspecified nature of breast	DX	malignancy	Neoplasms	9	0	0
2394	Neoplasm of unspecified nature of bladder	DX	malignancy	Neoplasms	9	0	0
2395	Neoplasm of unspecified nature of other genitourinary organs	DX	malignancy	Neoplasms	9	0	0
2396	Neoplasm of unspecified nature of brain	DX	malignancy	Neoplasms	9	0	0
2397	Neoplasm of unspecified nature of endocrine glands and other parts of nervous system	DX	malignancy	Neoplasms	9	0	0
2399	Neoplasm of unspecified nature, site unspecified	DX	malignancy	Neoplasms	9	0	0
2532	Panhypopituitarism	DX	metabolic	Endocrine disorders	9	0	0
2535	Diabetes insipidus	DX	metabolic	Endocrine disorders	9	0	0
2536	Other disorders of neurohypophysis	DX	metabolic	Endocrine disorders	9	0	0
2539	Unspecified disorder of the pituitary gland and its hypothalamic control	DX	metabolic	Endocrine disorders	9	0	0
2550	Cushing's syndrome	DX	metabolic	Endocrine disorders	9	0	0
2552	Adrenogenital disorders	DX	metabolic	Endocrine disorders	9	0	0
2594	Dwarfism, not elsewhere classified	DX	congeni_genetic	Bone and joint anomalies	9	0	0
2700	Disturbances of amino-acid transport	DX	metabolic	Amino acid metabolism	9	0	0
2701	Phenylketonuria [PKU]	DX	metabolic	Amino acid metabolism	9	0	0
2702	Other disturbances of aromatic amino-acid metabolism	DX	metabolic	Amino acid metabolism	9	0	0
2703	Disturbances of branched-chain amino-acid metabolism	DX	metabolic	Amino acid metabolism	9	0	0
2704	Disturbances of sulphur-bearing amino-acid metabolism	DX	metabolic	Amino acid metabolism	9	0	0
2705	Disturbances of histidine metabolism	DX	metabolic	Amino acid metabolism	9	0	0
2706	Disorders of urea cycle metabolism	DX	metabolic	Amino acid metabolism	9	0	0
2707	Other disturbances of straight-chain amino-acid metabolism	DX	metabolic	Amino acid metabolism	9	0	0
2708	Other specified disorders of amino-acid metabolism	DX	metabolic	Amino acid metabolism	9	0	0
2709	Unspecified disorder of amino-acid metabolism	DX	metabolic	Amino acid metabolism	9	0	0
2710	Glycogenosis	DX	metabolic	Carbohydrate metabolism	9	0	0
2711	Galactosemia	DX	metabolic	Carbohydrate metabolism	9	0	0
2712	Hereditary fructose intolerance	DX	metabolic	Carbohydrate metabolism	9	0	0
2713	Intestinal disaccharidase deficiencies and disaccharide malabsorption	DX	metabolic	Carbohydrate metabolism	9	0	0
2714	Renal glycosuria	DX	metabolic	Carbohydrate metabolism	9	0	0
2718	Other specified disorders of carbohydrate transport and metabolism	DX	metabolic	Carbohydrate metabolism	9	0	0
2719	Unspecified disorder of carbohydrate transport and metabolism	DX	metabolic	Carbohydrate metabolism	9	0	0
2720	Pure hypercholesterolemia	DX	metabolic	Lipid metabolism	9	0	0
2721	Pure hyperglyceridemia	DX	metabolic	Lipid metabolism	9	0	0
2722	Mixed hyperlipidemia	DX	metabolic	Lipid metabolism	9	0	0
2723	Hyperchylomicronemia	DX	metabolic	Lipid metabolism	9	0	0
2724	Other and unspecified hyperlipidemia	DX	metabolic	Lipid metabolism	9	0	0
2725	Lipoprotein deficiencies	DX	metabolic	Lipid metabolism	9	0	0
2726	Lipodystrophy	DX	metabolic	Lipid metabolism	9	0	0
2727	Lipidoses	DX	metabolic	Lipid metabolism	9	0	0
2728	Other disorders of lipoid metabolism	DX	metabolic	Lipid metabolism	9	0	0
2729	Unspecified disorder of lipoid metabolism	DX	metabolic	Lipid metabolism	9	0	0
2751	Disorders of copper metabolism	DX	metabolic	Other metabolic disorders	9	0	0
2752	Disorders of magnesium metabolism	DX	metabolic	Other metabolic disorders	9	0	0
2753	Disorders of phosphorus metabolism	DX	metabolic	Other metabolic disorders	9	0	0
2772	Other disorders of purine and pyrimidine metabolism	DX	metabolic	Other metabolic disorders	9	0	0
2774	Disorders of bilirubin excretion	DX	metabolic	Other metabolic disorders	9	0	0
2775	Mucopolysaccharidosis	DX	metabolic	Storage disorders	9	0	0
2776	Other deficiencies of circulating enzymes	DX	metabolic	Other metabolic disorders	9	0	0
2779	Unspecified disorder of metabolism	DX	metabolic	Other metabolic disorders	9	0	0
2792	Combined immunity deficiency	DX	hemato_immu	Hereditary immunodeficiency	9	0	0
2793	Unspecified immunity deficiency	DX	hemato_immu	Hereditary immunodeficiency	9	0	0
2798	Other specified disorders involving the immune mechanism	DX	hemato_immu	Hereditary immunodeficiency	9	0	0
2799	Unspecified disorder of immune mechanism	DX	hemato_immu	Hereditary immunodeficiency	9	0	0
2820	Hereditary spherocytosis	DX	hemato_immu	Hereditary anemias	9	0	0
2821	Hereditary elliptocytosis	DX	hemato_immu	Hereditary anemias	9	0	0
2822	Anemias due to disorders of glutathione metabolism	DX	hemato_immu	Hereditary anemias	9	0	0
2823	Other hemolytic anemias due to enzyme deficiency	DX	hemato_immu	Hereditary anemias	9	0	0
2825	Sickle-cell trait	DX	hemato_immu	Hereditary anemias	9	0	0
2842	Myelophthisis	DX	hemato_immu	Aplastic anemias	9	0	0
2849	Aplastic anemia, unspecified	DX	hemato_immu	Aplastic anemias	9	0	0
2860	Congenital factor VIII disorder	DX	hemato_immu	Coagulation/hemorrhagic	9	0	0
2863	Congenital deficiency of other clotting factors	DX	hemato_immu	Coagulation/hemorrhagic	9	0	0
2881	Functional disorders of polymorphonuclear neutrophils	DX	hemato_immu	Hereditary immunodeficiency	9	0	0
2882	Genetic anomalies of leukocytes	DX	hemato_immu	Hereditary immunodeficiency	9	0	0
2884	Hemophagocytic syndromes	DX	hemato_immu	Hemophagocytic syndromes	9	0	0
3121	Mediastinal tracheostomy	PR	Respiratory	Device & Technology Use	9	1	0
3129	Other permanent tracheostomy	PR	Respiratory	Device & Technology Use	9	1	0
3141	Tracheoscopy through artificial stoma	PR	Respiratory	Device & Technology Use	9	1	0
3174	Revision of tracheostomy	PR	Respiratory	Device & Technology Use	9	1	0
3180	Moderate intellectual disabilities	DX	neuromusc	Intellectual Disabilities	9	0	0
3181	Severe intellectual disabilities	DX	neuromusc	Intellectual Disabilities	9	0	0
3182	Profound intellectual disabilities	DX	neuromusc	Intellectual Disabilities	9	0	0
3241	Thoracoscopic lobectomy of lung	PR	respiratory	Other respiratory	9	0	0
3249	Other lobectomy of lung	PR	respiratory	Other respiratory	9	0	0
3250	Thoracoscopic pneumonectomy	PR	respiratory	Other respiratory	9	0	0
3259	Other and unspecified pneumonectomy	PR	respiratory	Other respiratory	9	0	0
3300	Leukodystrophy	DX	neuromusc	CNS Degeneration and diseases	9	0	0
3301	Cerebral lipidoses	DX	neuromusc	CNS Degeneration and diseases	9	0	0
3302	Cerebral degeneration in generalized lipidoses	DX	neuromusc	CNS Degeneration and diseases	9	0	0
3303	Cerebral degeneration of childhood in other diseases classified elsewhere	DX	neuromusc	CNS Degeneration and diseases	9	0	0
3308	Other specified cerebral degenerations in childhood	DX	neuromusc	CNS Degeneration and diseases	9	0	0
3309	Unspecified cerebral degeneration in childhood	DX	neuromusc	CNS Degeneration and diseases	9	0	0
3314	Obstructive hydrocephalus	DX	neuromusc	CNS Degeneration and diseases	9	0	0
3319	Cerebral degeneration, unspecified	DX	neuromusc	CNS Degeneration and diseases	9	0	0
3320	Paralysis agitans	DX	neuromusc	Movement diseases	9	0	0
3321	Secondary parkinsonism	DX	neuromusc	Movement diseases	9	0	0
3321	Bronchoscopy through artificial stoma	PR	Respiratory	Device & Technology Use	9	1	0
3330	Other degenerative diseases of the basal ganglia	DX	neuromusc	Movement diseases	9	0	0
3332	Myoclonus	DX	neuromusc	Movement diseases	9	0	0
3334	Huntington's chorea	DX	neuromusc	Movement diseases	9	0	0
3335	Other choreas	DX	neuromusc	Movement diseases	9	0	0
3340	Friedreich's ataxia	DX	neuromusc	CNS Degeneration and diseases	9	0	0
3341	Hereditary spastic paraplegia	DX	neuromusc	CNS Degeneration and diseases	9	0	0
3342	Primary cerebellar degeneration	DX	neuromusc	CNS Degeneration and diseases	9	0	0
3343	Other cerebellar ataxia	DX	neuromusc	CNS Degeneration and diseases	9	0	0
3344	Cerebellar ataxia in diseases classified elsewhere	DX	neuromusc	CNS Degeneration and diseases	9	0	0
3348	Other spinocerebellar diseases	DX	neuromusc	CNS Degeneration and diseases	9	0	0
3349	Spinocerebellar disease, unspecified	DX	neuromusc	CNS Degeneration and diseases	9	0	0
3350	Werdnig-Hoffmann disease	DX	neuromusc	CNS Degeneration and diseases	9	0	0
3350	Lung transplantation, not otherwise specified	PR	respiratory	Transplantation	9	0	1
3350	Lung transplantation, not otherwise specified	PR	transplant		9	0	1
3351	Unilateral lung transplantation	PR	respiratory	Transplantation	9	0	1
3351	Unilateral lung transplantation	PR	transplant		9	0	1
3352	Bilateral lung transplantation	PR	respiratory	Transplantation	9	0	1
3352	Bilateral lung transplantation	PR	transplant		9	0	1
3358	Other anterior horn cell diseases	DX	neuromusc	CNS Degeneration and diseases	9	0	0
3359	Anterior horn cell disease, unspecified	DX	neuromusc	CNS Degeneration and diseases	9	0	0
3361	Vascular myelopathies	DX	neuromusc	CNS Degeneration and diseases	9	0	0
3368	Other myelopathy	DX	neuromusc	CNS Degeneration and diseases	9	0	0
3379	Unspecified disorder of autonomic nervous system	DX	neuromusc	CNS Degeneration and diseases	9	0	0
3418	Other demyelinating diseases of central nervous system	DX	neuromusc	Other neurologic disorders	9	0	0
3430	Congenital diplegia	DX	neuromusc	Infantile Cerebral Palsy	9	0	0
3431	Congenital hemiplegia	DX	neuromusc	Infantile Cerebral Palsy	9	0	0
3432	Congenital quadriplegia	DX	neuromusc	Infantile Cerebral Palsy	9	0	0
3433	Congenital monoplegia	DX	neuromusc	Infantile Cerebral Palsy	9	0	0
3434	Infantile hemiplegia	DX	neuromusc	Infantile Cerebral Palsy	9	0	0
3438	Other specified infantile cerebral palsy	DX	neuromusc	Infantile Cerebral Palsy	9	0	0
3439	Infantile cerebral palsy, unspecified	DX	neuromusc	Infantile Cerebral Palsy	9	0	0
3449	Paralysis, unspecified	DX	neuromusc	Other neurologic disorders	9	0	0
3453	Grand mal status	DX	neuromusc	Epilepsy	9	0	0
3481	Anoxic brain damage	DX	neuromusc	Other neurologic disorders	9	0	0
3484	Compression of brain	DX	neuromusc	Other neurologic disorders	9	0	0
3485	Implantation of diaphragmatic pacemaker	PR	Respiratory	Device & Technology Use	9	1	0
3581	Total repair of tetralogy of Fallot	PR	cvd	Heart and Great Vessel Malformations	9	0	0
3582	Total repair of total anomalous pulmonary venous connection	PR	cvd	Heart and Great Vessel Malformations	9	0	0
3583	Total repair of truncus arteriosus	PR	cvd	Heart and Great Vessel Malformations	9	0	0
3584	Total correction of transposition of great vessels, NEC	PR	cvd	Heart and Great Vessel Malformations	9	0	0
3590	Congenital hereditary muscular dystrophy	DX	neuromusc	Muscular dystrophies and myopathies	9	0	0
3591	Hereditary progressive muscular dystrophy	DX	neuromusc	Muscular dystrophies and myopathies	9	0	0
3593	Periodic paralysis	DX	neuromusc	Muscular dystrophies and myopathies	9	0	0
3751	Heart transplantation	PR	cvd	Transplantation	9	0	1
3751	Heart transplantation	PR	transplant		9	0	1
3753	Replacement or repair of thoracic unit of (total) replacement heart system	PR	cvd	Device & Technology Use	9	1	0
3754	Replacement or repair of other implantable component of (total) replacement heart system	PR	cvd	Device & Technology Use	9	1	0
3755	Removal of internal biventricular heart replacement system	PR	cvd	Device & Technology Use	9	1	0
3760	Implantation or insertion of biventricular external heart assist system	PR	cvd	Device & Technology Use	9	1	0
3761	Implant of pulsation balloon	PR	cvd	Device & Technology Use	9	1	0
3763	Repair of heart assist system	PR	cvd	Device & Technology Use	9	1	0
3765	Implant of single ventricular (extracorporeal) external heart assist system	PR	cvd	Device & Technology Use	9	1	0
3766	Insertion of implantable heart assist system	PR	cvd	Device & Technology Use	9	1	0
3767	Implantation of cardiomyostimulation system	PR	cvd	Device & Technology Use	9	1	0
3768	Insertion of percutaneous external heart assist device	PR	cvd	Device & Technology Use	9	1	0
3771	Initial insertion of transvenous lead [electrode] into ventricle	PR	cvd	Device & Technology Use	9	1	0
3772	Initial insertion of transvenous leads [electrodes] into atrium and ventricle	PR	cvd	Device & Technology Use	9	1	0
3774	Insertion or replacement of epicardial lead [electrode] into epicardium	PR	cvd	Device & Technology Use	9	1	0
3776	Replacement of transvenous atrial and/or ventricular lead(s) [electrode]	PR	cvd	Device & Technology Use	9	1	0
3779	Revision or relocation of cardiac device pocket	PR	cvd	Device & Technology Use	9	1	0
3780	Insertion of permanent pacemaker, initial or replacement, type of device not specified	PR	cvd	Device & Technology Use	9	1	0
3781	Initial insertion of single-chamber device, not specified as rate responsive	PR	cvd	Device & Technology Use	9	1	0
3782	Initial insertion of single-chamber device, rate responsive	PR	cvd	Device & Technology Use	9	1	0
3783	Initial insertion of dual-chamber device	PR	cvd	Device & Technology Use	9	1	0
3785	Replacement of any type pacemaker device with single-chamber device, not specified as rate responsive	PR	cvd	Device & Technology Use	9	1	0
3786	Replacement of any type of pacemaker device with single-chamber device, rate responsive	PR	cvd	Device & Technology Use	9	1	0
3787	Replacement of any type pacemaker device with dual-chamber device	PR	cvd	Device & Technology Use	9	1	0
3789	Revision or removal of pacemaker device	PR	cvd	Device & Technology Use	9	1	0
3794	Implantation or replacement of automatic cardioverter/defibrillator, total system [AICD]	PR	cvd	Device & Technology Use	9	1	0
3795	Implantation of automatic cardioverter/defibrillator lead(s) only	PR	cvd	Device & Technology Use	9	1	0
3796	Implantation of automatic cardioverter/defibrillator pulse generator only	PR	cvd	Device & Technology Use	9	1	0
3797	Replacement of automatic cardioverter/defibrillator lead(s) only	PR	cvd	Device & Technology Use	9	1	0
3798	Replacement of automatic cardioverter/defibrillator pulse generator only	PR	cvd	Device & Technology Use	9	1	0
3895	Venous catheterization for renal dialysis	PR	renal	Device & Technology Use	9	1	0
3927	Arteriovenostomy for renal dialysis	PR	renal	Device & Technology Use	9	1	0
3942	Revision of arteriovenous shunt for renal dialysis	PR	renal	Device & Technology Use	9	1	0
3981	Implantation or replacement of carotid sinus stimulation device, total system	PR	cvd	Device & Technology Use	9	1	0
3982	Implantation or replacement of carotid sinus stimulation lead(s) only	PR	cvd	Device & Technology Use	9	1	0
3983	Implantation or replacement of carotid sinus stimulation pulse generator only	PR	cvd	Device & Technology Use	9	1	0
3984	Revision of carotid sinus stimulation lead(s) only	PR	cvd	Device & Technology Use	9	1	0
3985	Revision of carotid sinus stimulation pulse generator	PR	cvd	Device & Technology Use	9	1	0
3993	Insertion of vessel-to-vessel cannula	PR	renal	Device & Technology Use	9	1	0
3994	Replacement of vessel-to-vessel cannula	PR	renal	Device & Technology Use	9	1	0
3995	Hemodialysis	PR	renal	Device & Technology Use	9	1	0
4100	Bone marrow transplant, NOS	PR	hemato_immu	Transplantation	9	0	1
4100	Bone marrow transplant, NOS	PR	transplant		9	0	1
4101	Autologous bone marrow transplant without purging	PR	hemato_immu	Transplantation	9	0	1
4101	Autologous bone marrow transplant without purging	PR	transplant		9	0	1
4102	Allogenic bone marrow transplant with purging	PR	hemato_immu	Transplantation	9	0	1
4102	Allogenic bone marrow transplant with purging	PR	transplant		9	0	1
4103	Allogenic bone marrow transplant without purging	PR	hemato_immu	Transplantation	9	0	1
4103	Allogenic bone marrow transplant without purging	PR	transplant		9	0	1
4104	Autologous hematopoietic stem cell transplant without purging	PR	hemato_immu	Transplantation	9	0	1
4104	Autologous hematopoietic stem cell transplant without purging	PR	transplant		9	0	1
4105	Allogenic hematopoietic stem cell transplant without purging	PR	hemato_immu	Transplantation	9	0	1
4105	Allogenic hematopoietic stem cell transplant without purging	PR	transplant		9	0	1
4106	Cord blood stem cell transplant	PR	hemato_immu	Transplantation	9	0	1
4106	Cord blood stem cell transplant	PR	transplant		9	0	1
4107	Autologous hematopoietic stem cell transplant with purging	PR	hemato_immu	Transplantation	9	0	1
4107	Autologous hematopoietic stem cell transplant with purging	PR	transplant		9	0	1
4108	Allogenic hematopoietic stem cell transplant with purging	PR	hemato_immu	Transplantation	9	0	1
4108	Allogenic hematopoietic stem cell transplant with purging	PR	transplant		9	0	1
4109	Autologous bone marrow transplant with purging	PR	hemato_immu	Transplantation	9	0	1
4109	Autologous bone marrow transplant with purging	PR	transplant		9	0	1
4160	Primary pulmonary hypertension	DX	respiratory	Chronic respiratory diseases	9	0	0
4161	Kyphoscoliotic heart disease	DX	cvd	Other Cardiovascular	9	0	0
4162	Chronic pulmonary embolism	DX	respiratory	Chronic respiratory diseases	9	0	0
4168	Other chronic pulmonary heart diseases	DX	cvd	Other Cardiovascular	9	0	0
4169	Chronic pulmonary heart disease, unspecified	DX	cvd	Other Cardiovascular	9	0	0
4194	Transplantation of spleen	PR	hemato_immu	Transplantation	9	0	1
4194	Transplantation of spleen	PR	transplant		9	0	1
4210	Esophagostomy, not otherwise specified	PR	GI	Device & Technology Use	9	1	0
4211	Cervical esophagostomy	PR	GI	Device & Technology Use	9	1	0
4240	Mitral valve disorders	DX	cvd	Endocardium diseases	9	0	0
4242	Tricuspid valve disorders, specified as nonrheumatic	DX	cvd	Endocardium diseases	9	0	0
4242	Total esophagectomy	PR	GI	Other GI disease	9	0	0
4243	Pulmonary valve disorders	DX	cvd	Endocardium diseases	9	0	0
4250	Endomyocardial fibrosis	DX	cvd	Cardiomyopathies	9	0	0
4252	Obscure cardiomyopathy of Africa	DX	cvd	Cardiomyopathies	9	0	0
4253	Endocardial fibroelastosis	DX	cvd	Cardiomyopathies	9	0	0
4254	Other primary cardiomyopathies	DX	cvd	Cardiomyopathies	9	0	0
4258	Cardiomyopathy in other diseases classified elsewhere	DX	cvd	Cardiomyopathies	9	0	0
4260	Atrioventricular block, complete	DX	cvd	Conduction disorder	9	0	0
4262	Left bundle branch hemiblock	DX	cvd	Conduction disorder	9	0	0
4263	Other left bundle branch block	DX	cvd	Conduction disorder	9	0	0
4264	Right bundle branch block	DX	cvd	Conduction disorder	9	0	0
4266	Other heart block	DX	cvd	Conduction disorder	9	0	0
4267	Anomalous atrioventricular excitation	DX	cvd	Conduction disorder	9	0	0
4269	Conduction disorder, unspecified	DX	cvd	Conduction disorder	9	0	0
4270	Paroxysmal supraventricular tachycardia	DX	cvd	Conduction disorder	9	0	0
4271	Paroxysmal ventricular tachycardia	DX	cvd	Conduction disorder	9	0	0
4272	Paroxysmal tachycardia, unspecified	DX	cvd	Conduction disorder	9	0	0
4279	Cardiac dysrhythmia, unspecified	DX	cvd	Dysrhythmias	9	0	0
4280	Congestive heart failure, unspecified	DX	cvd	Other Cardiovascular	9	0	0
4281	Insertion permanent tube into esophagus	PR	GI	Device & Technology Use	9	1	0
4291	Myocardial degeneration	DX	cvd	Cardiomyopathies	9	0	0
4293	Cardiomegaly	DX	cvd	Other Cardiovascular	9	0	0
4311	Percutaneous (endoscopic) gastrostomy [PEG]	PR	GI	Device & Technology Use	9	1	0
4319	Other gastrostomy	PR	GI	Device & Technology Use	9	1	0
4391	Total gastrectomy with intestinal interposition	PR	GI	Other GI disease	9	0	0
4399	Other total gastrectomy	PR	GI	Other GI disease	9	0	0
4412	Gastroscopy through artificial stoma	PR	GI	Device & Technology Use	9	1	0
4432	Percutaneous (endoscopic) gastrojejunostomy	PR	GI	Device & Technology Use	9	1	0
4438	Laparoscopic gastroenterostomy	PR	GI	Device & Technology Use	9	1	0
4439	Other gastroenterostomy	PR	GI	Device & Technology Use	9	1	0
4460	Polyarteritis nodosa	DX	hemato_immu	Polyarteritis nodosa & related conditions	9	0	0
4461	Acute febrile mucocutaneous lymph node syndrome [MCLS]	DX	hemato_immu	Hereditary immunodeficiency	9	0	0
4464	Wegener's granulomatosis	DX	hemato_immu	Polyarteritis nodosa & related conditions	9	0	0
4465	Giant cell arteritis	DX	hemato_immu	Polyarteritis nodosa & related conditions	9	0	0
4466	Thrombotic microangiopathy	DX	hemato_immu	Polyarteritis nodosa & related conditions	9	0	0
4467	Takayasu's disease	DX	hemato_immu	Polyarteritis nodosa & related conditions	9	0	0
4530	Budd-chiari syndrome	DX	GI	Other GI disease	9	0	0
4563	Total removal of small intestine	PR	GI	Other GI disease	9	0	0
4581	Laparoscopic total intra-abdominal colectomy	PR	GI	Other GI disease	9	0	0
4582	Open total intra-abdominal colectomy	PR	GI	Other GI disease	9	0	0
4583	Other & unspecified total intra-abdominal colectomy	PR	GI	Other GI disease	9	0	0
4613	Permanent colostomy	PR	GI	Device & Technology Use	9	1	0
4622	Continent ileostomy	PR	GI	Device & Technology Use	9	1	0
4623	Other permanent ileostomy	PR	GI	Device & Technology Use	9	1	0
4632	Percutaneous (endoscopic) jejunostomy [PEJ]	PR	GI	Device & Technology Use	9	1	0
4640	Revision intestinal stoma, NOS	PR	GI	Device & Technology Use	9	1	0
4641	Revision of stoma of small intestine	PR	GI	Device & Technology Use	9	1	0
4643	Other revision of stoma of large intestine	PR	GI	Device & Technology Use	9	1	0
4697	Transplant of intestine	PR	GI	Transplantation	9	0	1
4697	Transplant of intestine	PR	transplant		9	0	1
5051	Auxiliary liver transplant	PR	GI	Transplantation	9	0	1
5051	Auxiliary liver transplant	PR	transplant		9	0	1
5059	Other transplant of liver	PR	GI	Transplantation	9	0	1
5059	Other transplant of liver	PR	transplant		9	0	1
5163	Idiopathic fibrosing alveolitis	DX	respiratory	Chronic respiratory diseases	9	0	0
5280	Pancreatic transplant, NOS	PR	GI	Transplantation	9	0	1
5280	Pancreatic transplant, NOS	PR	transplant		9	0	1
5282	Reimplantation of pancreatic tissue	PR	GI	Transplantation	9	0	1
5282	Reimplantation of pancreatic tissue	PR	transplant		9	0	1
5283	Heterotransplant of pancreas	PR	GI	Transplantation	9	0	1
5283	Heterotransplant of pancreas	PR	transplant		9	0	1
5284	Autotransplantation of cells of islets of Langerhans	PR	GI	Transplantation	9	0	1
5284	Autotransplantation of cells of islets of Langerhans	PR	transplant		9	0	1
5285	Allotransplantation of cells of islets of Langerhans	PR	GI	Transplantation	9	0	1
5285	Allotransplantation of cells of islets of Langerhans	PR	transplant		9	0	1
5286	Transplantation of cells of islets of Langerhans, NOS	PR	GI	Transplantation	9	0	1
5286	Transplantation of cells of islets of Langerhans, NOS	PR	transplant		9	0	1
5471	Repair of gastroschisis	PR	GI	Other GI disease	9	0	0
5498	Peritoneal dialysis	PR	renal	Device & Technology Use	9	1	0
5502	Nephrostomy	PR	renal	Device & Technology Use	9	1	0
5503	Percutaneous nephrostomy without fragmentation	PR	renal	Device & Technology Use	9	1	0
5504	Percutaneous nephrostomy with fragmentation	PR	renal	Device & Technology Use	9	1	0
5512	Pyelostomy	PR	renal	Device & Technology Use	9	1	0
5533	Diaphragmatic hernia without mention of obstruction or gangrene	DX	congeni_genetic	Diaphragm and abdominal wall anomalies	9	0	0
5550	Regional enteritis of small intestine	DX	GI	Inflammatory bowel disease	9	0	0
5551	Regional enteritis of large intestine	DX	GI	Inflammatory bowel disease	9	0	0
5551	Nephroureterectomy	PR	renal	Other renal & urologic	9	0	0
5552	Regional enteritis of small intestine with large intestine	DX	GI	Inflammatory bowel disease	9	0	0
5552	Nephrectomy of remaining kidney	PR	renal	Other renal & urologic	9	0	0
5553	Removal of transplanted or rejected kidney	PR	renal	Other renal & urologic	9	0	0
5554	Bilateral nephrectomy	PR	renal	Other renal & urologic	9	0	0
5559	Regional enteritis of unspecified site	DX	GI	Inflammatory bowel disease	9	0	0
5560	Ulcerative (chronic) enterocolitis	DX	GI	Inflammatory bowel disease	9	0	0
5561	Ulcerative (chronic) ileocolitis	DX	GI	Inflammatory bowel disease	9	0	0
5561	Renal autotransplantation	PR	renal	Transplantation	9	0	1
5561	Renal autotransplantation	PR	transplant		9	0	1
5562	Ulcerative (chronic) proctitis	DX	GI	Inflammatory bowel disease	9	0	0
5563	Ulcerative (chronic) proctosigmoiditis	DX	GI	Inflammatory bowel disease	9	0	0
5564	Pseudopolyposis of colon	DX	GI	Inflammatory bowel disease	9	0	0
5565	Left-sided ulcerative (chronic) colitis	DX	GI	Inflammatory bowel disease	9	0	0
5566	Universal ulcerative (chronic) colitis	DX	GI	Inflammatory bowel disease	9	0	0
5568	Other ulcerative colitis	DX	GI	Inflammatory bowel disease	9	0	0
5569	Ulcerative colitis, unspecified	DX	GI	Inflammatory bowel disease	9	0	0
5569	Other kidney transplantation	PR	renal	Transplantation	9	0	1
5569	Other kidney transplantation	PR	transplant		9	0	1
5571	Chronic vascular insufficiency of intestine	DX	GI	Other GI disease	9	0	0
5593	Replacement of nephrostomy tube	PR	renal	Device & Technology Use	9	1	0
5594	Replacement of pyelostomy tube	PR	renal	Device & Technology Use	9	1	0
5597	Implantation or replacement of mechanical kidney	PR	renal	Device & Technology Use	9	1	0
5602	Volvulus	DX	GI	Other GI disease	9	0	0
5640	Ureterectomy, NOS	PR	renal	Other renal & urologic	9	0	0
5641	Partial ureterectomy	PR	renal	Other renal & urologic	9	0	0
5642	Total ureterectomy	PR	renal	Other renal & urologic	9	0	0
5647	Megacolon, other than Hirschsprung's	DX	GI	Other GI disease	9	0	0
5651	Formation of cutaneous uretero-ileostomy	PR	renal	Device & Technology Use	9	1	0
5652	Revision of cutaneous uretero-ileostomy	PR	renal	Device & Technology Use	9	1	0
5661	Formation of other cutaneous ureterostomy	PR	renal	Device & Technology Use	9	1	0
5662	Revision of other cutaneous ureterostomy	PR	renal	Device & Technology Use	9	1	0
5671	Urinary diversion to intestine	PR	renal	Other renal & urologic	9	0	0
5672	Revision of ureterointestinal anastomosis	PR	renal	Device & Technology Use	9	1	0
5673	Nephrocystanastomosis, not otherwise specified	PR	renal	Device & Technology Use	9	1	0
5674	Ureteroneocystostomy	PR	renal	Device & Technology Use	9	1	0
5675	Transureteroureterostomy	PR	renal	Device & Technology Use	9	1	0
5679	Other anastomosis or bypass of ureter	PR	renal	Other renal & urologic	9	0	0
5715	Cirrhosis of liver without mention of alcohol	DX	GI	Chronic liver disease and cirrhosis	9	0	0
5716	Biliary cirrhosis	DX	GI	Chronic liver disease and cirrhosis	9	0	0
5718	Other chronic nonalcoholic liver disease	DX	GI	Chronic liver disease and cirrhosis	9	0	0
5719	Unspecified chronic liver disease without mention of alcohol	DX	GI	Chronic liver disease and cirrhosis	9	0	0
5721	Vesicostomy	PR	renal	Device & Technology Use	9	1	0
5722	Revision or closure of vesicostomy	PR	renal	Device & Technology Use	9	1	0
5771	Radical cystectomy	PR	renal	Other renal & urologic	9	0	0
5779	Other total cystectomy	PR	renal	Other renal & urologic	9	0	0
5851	Chronic kidney disease, Stage I	DX	renal	Chronic renal failure	9	0	0
5852	Chronic kidney disease, Stage II (mild)	DX	renal	Chronic renal failure	9	0	0
5853	Chronic kidney disease, Stage III (moderate)	DX	renal	Chronic renal failure	9	0	0
5854	Chronic kidney disease, Stage IV (severe)	DX	renal	Chronic renal failure	9	0	0
5855	Chronic kidney disease, Stage V	DX	renal	Chronic renal failure	9	0	0
5856	End stage renal disease	DX	renal	Chronic renal failure	9	0	0
5859	Chronic kidney disease, unspecified	DX	renal	Chronic renal failure	9	0	0
5964	Atony of bladder	DX	renal	Chronic bladder diseases	9	0	0
5993	Replacement of ureterostomy tube	PR	renal	Device & Technology Use	9	1	0
5994	Replacement of cystostomy tube	PR	renal	Device & Technology Use	9	1	0
6241	Bilateral orchiectomy	PR	metabolic	Endocrine disorders	9	0	0
6551	Other removal of both ovaries at same operative episode	PR	metabolic	Endocrine disorders	9	0	0
6553	Laparoscopic removal of both ovaries at same operative episode	PR	metabolic	Endocrine disorders	9	0	0
6561	Other removal of both ovaries and tubes at same operative episode	PR	metabolic	Endocrine disorders	9	0	0
6563	Laparoscopic removal of both ovaries and tubes at same operative episode	PR	metabolic	Endocrine disorders	9	0	0
6841	Laparoscopic total abdominal hysterectomy	PR	metabolic	Endocrine disorders	9	0	0
6849	Other and unspecified total abdominal hysterectomy	PR	metabolic	Endocrine disorders	9	0	0
6851	Laparoscopically assisted vaginal hysterectomy [LAVH]	PR	metabolic	Endocrine disorders	9	0	0
6859	Other and unspecified vaginal hysterectomy	PR	metabolic	Endocrine disorders	9	0	0
6861	Laparoscopic radical abdominal hysterectomy	PR	metabolic	Endocrine disorders	9	0	0
6869	Other and unspecified radical abdominal hysterectomy	PR	metabolic	Endocrine disorders	9	0	0
6871	Laparoscopic radical vaginal hysterectomy [LRVH]	PR	metabolic	Endocrine disorders	9	0	0
6879	Other and unspecified radical vaginal hysterectomy	PR	metabolic	Endocrine disorders	9	0	0
7100	Systemic lupus erythematosus	DX	hemato_immu	Diffuse diseases of connective tissue	9	0	0
7101	Systemic sclerosis	DX	hemato_immu	Diffuse diseases of connective tissue	9	0	0
7103	Dermatomyositis	DX	hemato_immu	Diffuse diseases of connective tissue	9	0	0
7400	Anencephalus	DX	neuromusc	Brain and Spinal Cord Malformations	9	0	0
7401	Craniorachischisis	DX	neuromusc	Brain and Spinal Cord Malformations	9	0	0
7402	Iniencephaly	DX	neuromusc	Brain and Spinal Cord Malformations	9	0	0
7420	Encephalocele	DX	neuromusc	Brain and Spinal Cord Malformations	9	0	0
7421	Microcephalus	DX	neuromusc	Brain and Spinal Cord Malformations	9	0	0
7422	Congenital reduction deformities of brain	DX	neuromusc	Brain and Spinal Cord Malformations	9	0	0
7423	Congenital hydrocephalus	DX	neuromusc	Brain and Spinal Cord Malformations	9	0	0
7424	Other specified congenital anomalies of brain	DX	neuromusc	Brain and Spinal Cord Malformations	9	0	0
7428	Other specified congenital anomalies of nervous system	DX	neuromusc	Brain and Spinal Cord Malformations	9	0	0
7429	Unspecified congenital anomaly of brain, spinal cord, and nervous system	DX	neuromusc	Brain and Spinal Cord Malformations	9	0	0
7450	Common truncus	DX	cvd	Heart and Great Vessel Malformations	9	0	0
7452	Tetralogy of Fallot	DX	cvd	Heart and Great Vessel Malformations	9	0	0
7453	Common ventricle	DX	cvd	Heart and Great Vessel Malformations	9	0	0
7461	Tricuspid atresia and stenosis, congenital	DX	cvd	Heart and Great Vessel Malformations	9	0	0
7462	Ebstein's anomaly	DX	cvd	Heart and Great Vessel Malformations	9	0	0
7463	Congenital stenosis of aortic valve	DX	cvd	Heart and Great Vessel Malformations	9	0	0
7464	Congenital insufficiency of aortic valve	DX	cvd	Heart and Great Vessel Malformations	9	0	0
7465	Congenital mitral stenosis	DX	cvd	Heart and Great Vessel Malformations	9	0	0
7466	Congenital mitral insufficiency	DX	cvd	Heart and Great Vessel Malformations	9	0	0
7467	Hypoplastic left heart syndrome	DX	cvd	Heart and Great Vessel Malformations	9	0	0
7469	Unspecified congenital anomaly of heart	DX	cvd	Heart and Great Vessel Malformations	9	0	0
7480	Choanal atresia	DX	respiratory	Respiratory malformations	9	0	0
7481	Other anomalies of nose	DX	respiratory	Respiratory malformations	9	0	0
7482	Web of larynx	DX	respiratory	Respiratory malformations	9	0	0
7483	Other anomalies of larynx, trachea, and bronchus	DX	respiratory	Respiratory malformations	9	0	0
7484	Congenital cystic lung	DX	respiratory	Respiratory malformations	9	0	0
7485	Agenesis, hypoplasia, and dysplasia of lung	DX	respiratory	Respiratory malformations	9	0	0
7488	Other specified anomalies of respiratory system	DX	respiratory	Respiratory malformations	9	0	0
7489	Unspecified anomaly of respiratory system	DX	respiratory	Respiratory malformations	9	0	0
7503	Tracheoesophageal fistula, esophageal atresia and stenosis	DX	GI	Congenital anomalies	9	0	0
7511	Atresia and stenosis of small intestine	DX	GI	Congenital anomalies	9	0	0
7512	Atresia and stenosis of large intestine, rectum, and anal canal	DX	GI	Congenital anomalies	9	0	0
7513	Hirschsprung's disease and other congenital functional disorders of colon	DX	GI	Congenital anomalies	9	0	0
7514	Anomalies of intestinal fixation	DX	GI	Congenital anomalies	9	0	0
7515	Other anomalies of intestine	DX	GI	Congenital anomalies	9	0	0
7517	Anomalies of pancreas	DX	GI	Congenital anomalies	9	0	0
7518	Other specified anomalies of digestive system	DX	GI	Congenital anomalies	9	0	0
7519	Unspecified anomaly of digestive system	DX	GI	Congenital anomalies	9	0	0
7530	Renal agenesis and dysgenesis	DX	renal	Congenital anomalies	9	0	0
7533	Other specified anomalies of kidney	DX	renal	Congenital anomalies	9	0	0
7534	Other specified anomalies of ureter	DX	renal	Congenital anomalies	9	0	0
7535	Exstrophy of urinary bladder	DX	renal	Congenital anomalies	9	0	0
7536	Atresia and stenosis of urethra and bladder neck	DX	renal	Congenital anomalies	9	0	0
7537	Anomalies of urachus	DX	renal	Congenital anomalies	9	0	0
7538	Other specified anomalies of bladder and urethra	DX	renal	Congenital anomalies	9	0	0
7539	Unspecified anomaly of urinary system	DX	renal	Congenital anomalies	9	0	0
7560	Anomalies of skull and face bones	DX	congeni_genetic	Bone and joint anomalies	9	0	0
7562	Cervical rib	DX	congeni_genetic	Bone and joint anomalies	9	0	0
7563	Other anomalies of ribs and sternum	DX	congeni_genetic	Bone and joint anomalies	9	0	0
7564	Chondrodystrophy	DX	congeni_genetic	Bone and joint anomalies	9	0	0
7566	Anomalies of diaphragm	DX	congeni_genetic	Diaphragm and abdominal wall anomalies	9	0	0
7580	Down's syndrome	DX	congeni_genetic	Chromosomal anomalies	9	0	0
7581	Patau's syndrome	DX	congeni_genetic	Chromosomal anomalies	9	0	0
7582	Edwards' syndrome	DX	congeni_genetic	Chromosomal anomalies	9	0	0
7584	Balanced autosomal translocation in normal individual	DX	congeni_genetic	Chromosomal anomalies	9	0	0
7585	Other conditions due to autosomal anomalies	DX	congeni_genetic	Chromosomal anomalies	9	0	0
7586	Gonadal dysgenesis	DX	congeni_genetic	Chromosomal anomalies	9	0	0
7587	Klinefelter's syndrome	DX	congeni_genetic	Chromosomal anomalies	9	0	0
7589	Conditions due to anomaly of unspecified chromosome	DX	congeni_genetic	Chromosomal anomalies	9	0	0
7595	Tuberous sclerosis	DX	neuromusc	CNS Degeneration and diseases	9	0	0
7597	Multiple congenital anomalies, so described	DX	congeni_genetic	Other congenital anomalies	9	0	0
7599	Congenital anomaly, unspecified	DX	congeni_genetic	Other congenital anomalies	9	0	0
7670	Subdural and cerebral hemorrhage	DX	neonatal	Cerebral hemorrhage at birth	9	0	0
7674	Injury to spine and spinal cord due to birth trauma	DX	neonatal	Spinal cord injury at birth	9	0	0
7685	Severe birth asphyxia	DX	neonatal	Birth asphyxia	9	0	0
7689	Unspecified severity of birth asphyxia in liveborn infant	DX	neonatal	Birth asphyxia	9	0	0
7702	Interstitial emphysema and related conditions	DX	neonatal	Respiratory diseases	9	0	0
7707	Chronic respiratory disease arising in the perinatal period	DX	neonatal	Respiratory diseases	9	0	0
7710	Congenital rubella	DX	neonatal	Other premature or neonatal	9	0	0
7711	Congenital cytomegalovirus infection	DX	neonatal	Other premature or neonatal	9	0	0
7733	Hydrops fetalis due to isoimmunization	DX	neonatal	Other premature or neonatal	9	0	0
7734	Kernicterus of fetus or newborn due to isoimmunization	DX	neonatal	Other premature or neonatal	9	0	0
7747	Kernicterus of fetus or newborn not due to isoimmunization	DX	neonatal	Other premature or neonatal	9	0	0
7765	Congenital anemia	DX	neonatal	Other premature or neonatal	9	0	0
7780	Hydrops fetalis not due to isoimmunization	DX	neonatal	Other premature or neonatal	9	0	0
7797	Periventricular leukomalacia	DX	neonatal	Other premature or neonatal	9	0	0
8100	Spinal fusion, not otherwise specified	PR	misc	Device & Technology Use	9	1	0
8101	Atlas-axis spinal fusion	PR	misc	Device & Technology Use	9	1	0
8102	Other cervical fusion of the anterior column, anterior technique	PR	misc	Device & Technology Use	9	1	0
8103	Other cervical fusion of the posterior column, posterior technique	PR	misc	Device & Technology Use	9	1	0
8104	Dorsal and dorsolumbar fusion of the anterior column, anterior technique	PR	misc	Device & Technology Use	9	1	0
8105	Dorsal and dorsolumbar fusion of the posterior column, posterior technique	PR	misc	Device & Technology Use	9	1	0
8106	Lumbar and lumbosacral fusion of the anterior column, anterior technique	PR	misc	Device & Technology Use	9	1	0
8107	Lumbar and lumbosacral fusion of the posterior column, posterior technique	PR	misc	Device & Technology Use	9	1	0
8108	Lumbar and lumbosacral fusion of the anterior column, posterior technique	PR	misc	Device & Technology Use	9	1	0
8130	Refusion of spine, not otherwise specified	PR	misc	Device & Technology Use	9	1	0
8131	Refusion of atlas-axis spine	PR	misc	Device & Technology Use	9	1	0
8132	Refusion of other cervical spine, anterior column, anterior technique	PR	misc	Device & Technology Use	9	1	0
8133	Refusion of other cervical spine, posterior column, posterior technique	PR	misc	Device & Technology Use	9	1	0
8134	Refusion of dorsal and dorsolumbar spine, anterior column, anterior technique	PR	misc	Device & Technology Use	9	1	0
8135	Refusion of dorsal and dorsolumbar spine, posterior column, posterior technique	PR	misc	Device & Technology Use	9	1	0
8136	Refusion of lumbar and lumbosacral spine, anterior column, anterior technique	PR	misc	Device & Technology Use	9	1	0
8137	Refusion of lumbar and lumbosacral spine, posterior column, posterior technique	PR	misc	Device & Technology Use	9	1	0
8138	Refusion of lumbar and lumbosacral spine, anterior column, posterior technique	PR	misc	Device & Technology Use	9	1	0
8139	Refusion of spine, not elsewhere classified	PR	misc	Device & Technology Use	9	1	0
8451	Insertion of interbody spinal fusion device	PR	misc	Device & Technology Use	9	1	0
8606	Insertion of totally implantable infusion pump	PR	Metabolic	Device & Technology Use	9	1	0
8607	Insertion of totally implantable vascular access device [VAD]	PR	renal	Device & Technology Use	9	1	0
8945	Artificial pacemaker rate check	PR	cvd	Device & Technology Use	9	1	0
8946	Artificial pacemaker artifact wave form check	PR	cvd	Device & Technology Use	9	1	0
8947	Artificial pacemaker electrode impedance check	PR	cvd	Device & Technology Use	9	1	0
8948	Artificial pacemaker voltage or amperage threshold check	PR	cvd	Device & Technology Use	9	1	0
8949	Automatic implantable cardioverter/defibrillator (AICD) check	PR	cvd	Device & Technology Use	9	1	0
9624	Dilation and manipulation of enterostomy stoma	PR	GI	Device & Technology Use	9	1	0
9636	Irrigation of gastrostomy or enterostomy	PR	GI	Device & Technology Use	9	1	0
9645	Irrigation of nephrostomy and pyelostomy	PR	renal	Device & Technology Use	9	1	0
9646	Irrigation of ureterostomy and ureteral catheter	PR	renal	Device & Technology Use	9	1	0
9647	Irrigation of cystostomy	PR	renal	Device & Technology Use	9	1	0
9655	Tracheostomy toilette	PR	Respiratory	Device & Technology Use	9	1	0
9702	Dilation and manipulation of enterostomy stoma	PR	GI	Device & Technology Use	9	1	0
9723	Replacement of tracheostomy tube	PR	Respiratory	Device & Technology Use	9	1	0
9925	Injection or infusion of cancer chemotherapeutic substance	PR	malignancy	Neoplasms	9	0	0
9961	Mechanical complication of other vascular device, implant, and graft	DX	cvd	Device & Technology Use	9	1	0
9962	Mechanical complication of nervous system device, implant, and graft	DX	neuromusc	Device & Technology Use	9	1	0
17300	Unspecified malignant neoplasm of skin of lip	DX	malignancy	Neoplasms	9	0	0
17301	Basal cell carcinoma of skin of lip	DX	malignancy	Neoplasms	9	0	0
17302	Squamous cell carcinoma of skin of lip	DX	malignancy	Neoplasms	9	0	0
17309	Other specified malignant neoplasm of skin of lip	DX	malignancy	Neoplasms	9	0	0
17310	Unspecified malignant neoplasm of eyelid, including canthus	DX	malignancy	Neoplasms	9	0	0
17311	Basal cell carcinoma of eyelid, including canthus	DX	malignancy	Neoplasms	9	0	0
17312	Squamous cell carcinoma of eyelid, including canthus	DX	malignancy	Neoplasms	9	0	0
17319	Other specified malignant neoplasm of eyelid, including canthus	DX	malignancy	Neoplasms	9	0	0
17320	Unspecified malignant neoplasm of skin of ear and external auditory canal	DX	malignancy	Neoplasms	9	0	0
17321	Basal cell carcinoma of skin of ear and external auditory canal	DX	malignancy	Neoplasms	9	0	0
17322	Squamous cell carcinoma of skin of ear and external auditory canal	DX	malignancy	Neoplasms	9	0	0
17329	Other specified malignant neoplasm of skin of ear and external auditory canal	DX	malignancy	Neoplasms	9	0	0
17330	Unspecified malignant neoplasm of skin of other and unspecified parts of face	DX	malignancy	Neoplasms	9	0	0
17331	Basal cell carcinoma of skin of other and unspecified parts of face	DX	malignancy	Neoplasms	9	0	0
17332	Squamous cell carcinoma of skin of other and unspecified parts of face	DX	malignancy	Neoplasms	9	0	0
17339	Other specified malignant neoplasm of skin of other and unspecified parts of face	DX	malignancy	Neoplasms	9	0	0
17340	Unspecified malignant neoplasm of scalp and skin of neck	DX	malignancy	Neoplasms	9	0	0
17341	Basal cell carcinoma of scalp and skin of neck	DX	malignancy	Neoplasms	9	0	0
17342	Squamous cell carcinoma of scalp and skin of neck	DX	malignancy	Neoplasms	9	0	0
17349	Other specified malignant neoplasm of scalp and skin of neck	DX	malignancy	Neoplasms	9	0	0
17350	Unspecified malignant neoplasm of skin of trunk, except scrotum	DX	malignancy	Neoplasms	9	0	0
17351	Basal cell carcinoma of skin of trunk, except scrotum	DX	malignancy	Neoplasms	9	0	0
17352	Squamous cell carcinoma of skin of trunk, except scrotum	DX	malignancy	Neoplasms	9	0	0
17359	Other specified malignant neoplasm of skin of trunk, except scrotum	DX	malignancy	Neoplasms	9	0	0
17360	Unspecified malignant neoplasm of skin of upper limb, including shoulder	DX	malignancy	Neoplasms	9	0	0
17361	Basal cell carcinoma of skin of upper limb, including shoulder	DX	malignancy	Neoplasms	9	0	0
17362	Squamous cell carcinoma of skin of upper limb, including shoulder	DX	malignancy	Neoplasms	9	0	0
17369	Other specified malignant neoplasm of skin of upper limb, including shoulder	DX	malignancy	Neoplasms	9	0	0
17370	Unspecified malignant neoplasm of skin of lower limb, including hip	DX	malignancy	Neoplasms	9	0	0
17371	Basal cell carcinoma of skin of lower limb, including hip	DX	malignancy	Neoplasms	9	0	0
17372	Squamous cell carcinoma of skin of lower limb, including hip	DX	malignancy	Neoplasms	9	0	0
17379	Other specified malignant neoplasm of skin of lower limb, including hip	DX	malignancy	Neoplasms	9	0	0
17380	Unspecified malignant neoplasm of other specified sites of skin	DX	malignancy	Neoplasms	9	0	0
17381	Basal cell carcinoma of other specified sites of skin	DX	malignancy	Neoplasms	9	0	0
17382	Squamous cell carcinoma of other specified sites of skin	DX	malignancy	Neoplasms	9	0	0
17389	Other specified malignant neoplasm of other specified sites of skin	DX	malignancy	Neoplasms	9	0	0
17390	Unspecified malignant neoplasm of skin, site unspecified	DX	malignancy	Neoplasms	9	0	0
17391	Basal cell carcinoma of skin, site unspecified	DX	malignancy	Neoplasms	9	0	0
17392	Squamous cell carcinoma of skin, site unspecified	DX	malignancy	Neoplasms	9	0	0
17399	Other specified malignant neoplasm of skin, site unspecified	DX	malignancy	Neoplasms	9	0	0
19881	Secondary malignant neoplasm of breast	DX	malignancy	Neoplasms	9	0	0
19882	Secondary malignant neoplasm of genital organs	DX	malignancy	Neoplasms	9	0	0
19889	Secondary malignant neoplasm of other specified sites	DX	malignancy	Neoplasms	9	0	0
20000	Reticulosarcoma, unspecified site, extranodal and solid organ sites	DX	malignancy	Neoplasms	9	0	0
20001	Reticulosarcoma, lymph nodes of head, face, and neck	DX	malignancy	Neoplasms	9	0	0
20002	Reticulosarcoma, intrathoracic lymph nodes	DX	malignancy	Neoplasms	9	0	0
20003	Reticulosarcoma, intra-abdominal lymph nodes	DX	malignancy	Neoplasms	9	0	0
20004	Reticulosarcoma, lymph nodes of axilla and upper limb	DX	malignancy	Neoplasms	9	0	0
20005	Reticulosarcoma, lymph nodes of inguinal region and lower limb	DX	malignancy	Neoplasms	9	0	0
20006	Reticulosarcoma, intrapelvic lymph nodes	DX	malignancy	Neoplasms	9	0	0
20007	Reticulosarcoma, spleen	DX	malignancy	Neoplasms	9	0	0
20008	Reticulosarcoma, lymph nodes of multiple sites	DX	malignancy	Neoplasms	9	0	0
20010	Lymphosarcoma, unspecified site, extranodal and solid organ sites	DX	malignancy	Neoplasms	9	0	0
20011	Lymphosarcoma, lymph nodes of head, face, and neck	DX	malignancy	Neoplasms	9	0	0
20012	Lymphosarcoma, intrathoracic lymph nodes	DX	malignancy	Neoplasms	9	0	0
20013	Lymphosarcoma, intra-abdominal lymph nodes	DX	malignancy	Neoplasms	9	0	0
20014	Lymphosarcoma, lymph nodes of axilla and upper limb	DX	malignancy	Neoplasms	9	0	0
20015	Lymphosarcoma, lymph nodes of inguinal region and lower limb	DX	malignancy	Neoplasms	9	0	0
20016	Lymphosarcoma, intrapelvic lymph nodes	DX	malignancy	Neoplasms	9	0	0
20017	Lymphosarcoma, spleen	DX	malignancy	Neoplasms	9	0	0
20018	Lymphosarcoma, lymph nodes of multiple sites	DX	malignancy	Neoplasms	9	0	0
20020	Burkitt's tumor or lymphoma, unspecified site, extranodal and solid organ sites	DX	malignancy	Neoplasms	9	0	0
20021	Burkitt's tumor or lymphoma, lymph nodes of head, face, and neck	DX	malignancy	Neoplasms	9	0	0
20022	Burkitt's tumor or lymphoma, intrathoracic lymph nodes	DX	malignancy	Neoplasms	9	0	0
20023	Burkitt's tumor or lymphoma, intra-abdominal lymph nodes	DX	malignancy	Neoplasms	9	0	0
20024	Burkitt's tumor or lymphoma, lymph nodes of axilla and upper limb	DX	malignancy	Neoplasms	9	0	0
20025	Burkitt's tumor or lymphoma, lymph nodes of inguinal region and lower limb	DX	malignancy	Neoplasms	9	0	0
20026	Burkitt's tumor or lymphoma, intrapelvic lymph nodes	DX	malignancy	Neoplasms	9	0	0
20027	Burkitt's tumor or lymphoma, spleen	DX	malignancy	Neoplasms	9	0	0
20028	Burkitt's tumor or lymphoma, lymph nodes of multiple sites	DX	malignancy	Neoplasms	9	0	0
20030	Marginal zone lymphoma, unspecified site, extranodal and solid organ sites	DX	malignancy	Neoplasms	9	0	0
20031	Marginal zone lymphoma, lymph nodes of head, face, and neck	DX	malignancy	Neoplasms	9	0	0
20032	Marginal zone lymphoma, intrathoracic lymph nodes	DX	malignancy	Neoplasms	9	0	0
20033	Marginal zone lymphoma, intraabdominal lymph nodes	DX	malignancy	Neoplasms	9	0	0
20034	Marginal zone lymphoma, lymph nodes of axilla and upper limb	DX	malignancy	Neoplasms	9	0	0
20035	Marginal zone lymphoma, lymph nodes of inguinal region and lower limb	DX	malignancy	Neoplasms	9	0	0
20036	Marginal zone lymphoma, intrapelvic lymph nodes	DX	malignancy	Neoplasms	9	0	0
20037	Marginal zone lymphoma, spleen	DX	malignancy	Neoplasms	9	0	0
20038	Marginal zone lymphoma, lymph nodes of multiple sites	DX	malignancy	Neoplasms	9	0	0
20040	Mantle cell lymphoma, unspecified site, extranodal and solid organ sites	DX	malignancy	Neoplasms	9	0	0
20041	Mantle cell lymphoma, lymph nodes of head, face, and neck	DX	malignancy	Neoplasms	9	0	0
20042	Mantle cell lymphoma, intrathoracic lymph nodes	DX	malignancy	Neoplasms	9	0	0
20043	Mantle cell lymphoma, intra-abdominal lymph nodes	DX	malignancy	Neoplasms	9	0	0
20044	Mantle cell lymphoma, lymph nodes of axilla and upper limb	DX	malignancy	Neoplasms	9	0	0
20045	Mantle cell lymphoma, lymph nodes of inguinal region and lower limb	DX	malignancy	Neoplasms	9	0	0
20046	Mantle cell lymphoma, intrapelvic lymph nodes	DX	malignancy	Neoplasms	9	0	0
20047	Mantle cell lymphoma, spleen	DX	malignancy	Neoplasms	9	0	0
20048	Mantle cell lymphoma, lymph nodes of multiple sites	DX	malignancy	Neoplasms	9	0	0
20050	Primary central nervous system lymphoma, unspecified site, extranodal and solid organ sites	DX	malignancy	Neoplasms	9	0	0
20051	Primary central nervous system lymphoma, lymph nodes of head, face, and neck	DX	malignancy	Neoplasms	9	0	0
20052	Primary central nervous system lymphoma, intrathoracic lymph nodes	DX	malignancy	Neoplasms	9	0	0
20053	Primary central nervous system lymphoma, intra-abdominal lymph nodes	DX	malignancy	Neoplasms	9	0	0
20054	Primary central nervous system lymphoma, lymph nodes of axilla and upper limb	DX	malignancy	Neoplasms	9	0	0
20055	Primary central nervous system lymphoma, lymph nodes of inguinal region and lower limb	DX	malignancy	Neoplasms	9	0	0
20056	Primary central nervous system lymphoma, intrapelvic lymph nodes	DX	malignancy	Neoplasms	9	0	0
20057	Primary central nervous system lymphoma, spleen	DX	malignancy	Neoplasms	9	0	0
20058	Primary central nervous system lymphoma, lymph nodes of multiple sites	DX	malignancy	Neoplasms	9	0	0
20060	Anaplastic large cell lymphoma, unspecified site, extranodal and solid organ sites	DX	malignancy	Neoplasms	9	0	0
20061	Anaplastic large cell lymphoma, lymph nodes of head, face, and neck	DX	malignancy	Neoplasms	9	0	0
20062	Anaplastic large cell lymphoma, intrathoracic lymph nodes	DX	malignancy	Neoplasms	9	0	0
20063	Anaplastic large cell lymphoma, intra-abdominal lymph nodes	DX	malignancy	Neoplasms	9	0	0
20064	Anaplastic large cell lymphoma, lymph nodes of axilla and upper limb	DX	malignancy	Neoplasms	9	0	0
20065	Anaplastic large cell lymphoma, lymph nodes of inguinal region and lower limb	DX	malignancy	Neoplasms	9	0	0
20066	Anaplastic large cell lymphoma, intrapelvic lymph nodes	DX	malignancy	Neoplasms	9	0	0
20067	Anaplastic large cell lymphoma, spleen	DX	malignancy	Neoplasms	9	0	0
20068	Anaplastic large cell lymphoma, lymph nodes of multiple sites	DX	malignancy	Neoplasms	9	0	0
20070	Large cell lymphoma, unspecified site, extranodal and solid organ sites	DX	malignancy	Neoplasms	9	0	0
20071	Large cell lymphoma, lymph nodes of head, face, and neck	DX	malignancy	Neoplasms	9	0	0
20072	Large cell lymphoma, intrathoracic lymph nodes	DX	malignancy	Neoplasms	9	0	0
20073	Large cell lymphoma, intra-abdominal lymph nodes	DX	malignancy	Neoplasms	9	0	0
20074	Large cell lymphoma, lymph nodes of axilla and upper limb	DX	malignancy	Neoplasms	9	0	0
20075	Large cell lymphoma, lymph nodes of inguinal region and lower limb	DX	malignancy	Neoplasms	9	0	0
20076	Large cell lymphoma, intrapelvic lymph nodes	DX	malignancy	Neoplasms	9	0	0
20077	Large cell lymphoma, spleen	DX	malignancy	Neoplasms	9	0	0
20078	Large cell lymphoma, lymph nodes of multiple sites	DX	malignancy	Neoplasms	9	0	0
20080	Other named variants of lymphosarcoma and reticulosarcoma, unspecified site, extranodal and solid organ sites	DX	malignancy	Neoplasms	9	0	0
20081	Other named variants of lymphosarcoma and reticulosarcoma, lymph nodes of head, face, and neck	DX	malignancy	Neoplasms	9	0	0
20082	Other named variants of lymphosarcoma and reticulosarcoma,intrathoracic lymph nodes	DX	malignancy	Neoplasms	9	0	0
20083	Other named variants of lymphosarcoma and reticulosarcoma, intra-abdominal lymph nodes	DX	malignancy	Neoplasms	9	0	0
20084	Other named variants of lymphosarcoma and reticulosarcoma, lymph nodes of axilla and upper limb	DX	malignancy	Neoplasms	9	0	0
20085	Other named variants of lymphosarcoma and reticulosarcoma, lymph nodes of inguinal region and lower limb	DX	malignancy	Neoplasms	9	0	0
20086	Other named variants of lymphosarcoma and reticulosarcoma, intrapelvic lymph nodes	DX	malignancy	Neoplasms	9	0	0
20087	Other named variants of lymphosarcoma and reticulosarcoma, spleen	DX	malignancy	Neoplasms	9	0	0
20088	Other named variants of lymphosarcoma and reticulosarcoma, lymph nodes of multiple sites	DX	malignancy	Neoplasms	9	0	0
20100	Hodgkin's paragranuloma, unspecified site, extranodal and solid organ sites	DX	malignancy	Neoplasms	9	0	0
20101	Hodgkin's paragranuloma, lymph nodes of head, face, and neck	DX	malignancy	Neoplasms	9	0	0
20102	Hodgkin's paragranuloma, intrathoracic lymph nodes	DX	malignancy	Neoplasms	9	0	0
20103	Hodgkin's paragranuloma, intra-abdominal lymph nodes	DX	malignancy	Neoplasms	9	0	0
20104	Hodgkin's paragranuloma, lymph nodes of axilla and upper limb	DX	malignancy	Neoplasms	9	0	0
20105	Hodgkin's paragranuloma, lymph nodes of inguinal region and lower limb	DX	malignancy	Neoplasms	9	0	0
20106	Hodgkin's paragranuloma, intrapelvic lymph nodes	DX	malignancy	Neoplasms	9	0	0
20107	Hodgkin's paragranuloma, spleen	DX	malignancy	Neoplasms	9	0	0
20108	Hodgkin's paragranuloma, lymph nodes of multiple sites	DX	malignancy	Neoplasms	9	0	0
20110	Hodgkin's granuloma, unspecified site, extranodal and solid organ sites	DX	malignancy	Neoplasms	9	0	0
20111	Hodgkin's granuloma, lymph nodes of head, face, and neck	DX	malignancy	Neoplasms	9	0	0
20112	Hodgkin's granuloma, intrathoracic lymph nodes	DX	malignancy	Neoplasms	9	0	0
20113	Hodgkin's granuloma, intra-abdominal lymph nodes	DX	malignancy	Neoplasms	9	0	0
20114	Hodgkin's granuloma, lymph nodes of axilla and upper limb	DX	malignancy	Neoplasms	9	0	0
20115	Hodgkin's granuloma, lymph nodes of inguinal region and lower limb	DX	malignancy	Neoplasms	9	0	0
20116	Hodgkin's granuloma, intrapelvic lymph nodes	DX	malignancy	Neoplasms	9	0	0
20117	Hodgkin's granuloma, spleen	DX	malignancy	Neoplasms	9	0	0
20118	Hodgkin's granuloma, lymph nodes of multiple sites	DX	malignancy	Neoplasms	9	0	0
20120	Hodgkin's sarcoma, unspecified site, extranodal and solid organ sites	DX	malignancy	Neoplasms	9	0	0
20121	Hodgkin's sarcoma, lymph nodes of head, face, and neck	DX	malignancy	Neoplasms	9	0	0
20122	Hodgkin's sarcoma, intrathoracic lymph nodes	DX	malignancy	Neoplasms	9	0	0
20123	Hodgkin's sarcoma, intra-abdominal lymph nodes	DX	malignancy	Neoplasms	9	0	0
20124	Hodgkin's sarcoma, lymph nodes of axilla and upper limb	DX	malignancy	Neoplasms	9	0	0
20125	Hodgkin's sarcoma, lymph nodes of inguinal region and lower limb	DX	malignancy	Neoplasms	9	0	0
20126	Hodgkin's sarcoma, intrapelvic lymph nodes	DX	malignancy	Neoplasms	9	0	0
20127	Hodgkin's sarcoma, spleen	DX	malignancy	Neoplasms	9	0	0
20128	Hodgkin's sarcoma, lymph nodes of multiple sites	DX	malignancy	Neoplasms	9	0	0
20140	Hodgkin's disease, lymphocytic-histiocytic predominance, unspecified site, extranodal and solid organ sites	DX	malignancy	Neoplasms	9	0	0
20141	Hodgkin's disease, lymphocytic-histiocytic predominance, lymph nodes of head, face, and neck	DX	malignancy	Neoplasms	9	0	0
20142	Hodgkin's disease, lymphocytic-histiocytic predominance, intrathoracic lymph nodes	DX	malignancy	Neoplasms	9	0	0
20143	Hodgkin's disease, lymphocytic-histiocytic predominance, intra-abdominal lymph nodes	DX	malignancy	Neoplasms	9	0	0
20144	Hodgkin's disease, lymphocytic-histiocytic predominance, lymph nodes of axilla and upper limb	DX	malignancy	Neoplasms	9	0	0
20145	Hodgkin's disease, lymphocytic-histiocytic predominance, lymph nodes of inguinal region and lower limb	DX	malignancy	Neoplasms	9	0	0
20146	Hodgkin's disease, lymphocytic-histiocytic predominance, intrapelvic lymph nodes	DX	malignancy	Neoplasms	9	0	0
20147	Hodgkin's disease, lymphocytic-histiocytic predominance, spleen	DX	malignancy	Neoplasms	9	0	0
20148	Hodgkin's disease, lymphocytic-histiocytic predominance, lymph nodes of multiple sites	DX	malignancy	Neoplasms	9	0	0
20150	Hodgkin's disease, nodular sclerosis, unspecified site, extranodal and solid organ sites	DX	malignancy	Neoplasms	9	0	0
20151	Hodgkin's disease, nodular sclerosis, lymph nodes of head, face, and neck	DX	malignancy	Neoplasms	9	0	0
20152	Hodgkin's disease, nodular sclerosis, intrathoracic lymph nodes	DX	malignancy	Neoplasms	9	0	0
20153	Hodgkin's disease, nodular sclerosis, intra-abdominal lymph nodes	DX	malignancy	Neoplasms	9	0	0
20154	Hodgkin's disease, nodular sclerosis, lymph nodes of axilla and upper limb	DX	malignancy	Neoplasms	9	0	0
20155	Hodgkin's disease, nodular sclerosis, lymph nodes of inguinal region and lower limb	DX	malignancy	Neoplasms	9	0	0
20156	Hodgkin's disease, nodular sclerosis, intrapelvic lymph nodes	DX	malignancy	Neoplasms	9	0	0
20157	Hodgkin's disease, nodular sclerosis, lymph nodes of multiple sites	DX	malignancy	Neoplasms	9	0	0
20158	Hodgkin's disease, nodular sclerosis, spleen	DX	malignancy	Neoplasms	9	0	0
20160	Hodgkin's disease, mixed cellularity, unspecified site, extranodal and solid organ sites	DX	malignancy	Neoplasms	9	0	0
20161	Hodgkin's disease, mixed cellularity, lymph nodes of head, face, and neck	DX	malignancy	Neoplasms	9	0	0
20162	Hodgkin's disease, mixed cellularity, intrathoracic lymph nodes	DX	malignancy	Neoplasms	9	0	0
20163	Hodgkin's disease, mixed cellularity, intra-abdominal lymph nodes	DX	malignancy	Neoplasms	9	0	0
20164	Hodgkin's disease, mixed cellularity, lymph nodes of axilla and upper limb	DX	malignancy	Neoplasms	9	0	0
20165	Hodgkin's disease, mixed cellularity, lymph nodes of inguinal region and lower limb	DX	malignancy	Neoplasms	9	0	0
20166	Hodgkin's disease, mixed cellularity, intrapelvic lymph nodes	DX	malignancy	Neoplasms	9	0	0
20167	Hodgkin's disease, mixed cellularity, spleen	DX	malignancy	Neoplasms	9	0	0
20168	Hodgkin's disease, mixed cellularity, lymph nodes of multiple sites	DX	malignancy	Neoplasms	9	0	0
20170	Hodgkin's disease, lymphocytic depletion, unspecified site, extranodal and solid organ sites	DX	malignancy	Neoplasms	9	0	0
20171	Hodgkin's disease, lymphocytic depletion, lymph nodes of head, face, and neck	DX	malignancy	Neoplasms	9	0	0
20172	Hodgkin's disease, lymphocytic depletion, intrathoracic lymph nodes	DX	malignancy	Neoplasms	9	0	0
20173	Hodgkin's disease, lymphocytic depletion, intra-abdominal lymph nodes	DX	malignancy	Neoplasms	9	0	0
20174	Hodgkin's disease, lymphocytic depletion, lymph nodes of axilla and upper limb	DX	malignancy	Neoplasms	9	0	0
20175	Hodgkin's disease, lymphocytic depletion, lymph nodes of inguinal region and lower limb	DX	malignancy	Neoplasms	9	0	0
20176	Hodgkin's disease, lymphocytic depletion, intrapelvic lymph nodes	DX	malignancy	Neoplasms	9	0	0
20177	Hodgkin's disease, lymphocytic depletion, spleen	DX	malignancy	Neoplasms	9	0	0
20178	Hodgkin's disease, lymphocytic depletion, lymph nodes of multiple sites	DX	malignancy	Neoplasms	9	0	0
20190	Hodgkin's disease, unspecified type, unspecified site, extranodal and solid organ sites	DX	malignancy	Neoplasms	9	0	0
20191	Hodgkin's disease, unspecified type, lymph nodes of head, face, and neck	DX	malignancy	Neoplasms	9	0	0
20192	Hodgkin's disease, unspecified type, intrathoracic lymph nodes	DX	malignancy	Neoplasms	9	0	0
20193	Hodgkin's disease, unspecified type, intra-abdominal lymph nodes	DX	malignancy	Neoplasms	9	0	0
20194	Hodgkin's disease, unspecified type, lymph nodes of axilla and upper limb	DX	malignancy	Neoplasms	9	0	0
20195	Hodgkin's disease, unspecified type, lymph nodes of inguinal region and lower limb	DX	malignancy	Neoplasms	9	0	0
20196	Hodgkin's disease, unspecified type, intrapelvic lymph nodes	DX	malignancy	Neoplasms	9	0	0
20197	Hodgkin's disease, unspecified type, spleen	DX	malignancy	Neoplasms	9	0	0
20198	Hodgkin's disease, unspecified type, lymph nodes of multiple sites	DX	malignancy	Neoplasms	9	0	0
20200	Nodular lymphoma, unspecified site, extranodal and solid organ sites	DX	malignancy	Neoplasms	9	0	0
20201	Nodular lymphoma, lymph nodes of head, face, and neck	DX	malignancy	Neoplasms	9	0	0
20202	Nodular lymphoma, intrathoracic lymph nodes	DX	malignancy	Neoplasms	9	0	0
20203	Nodular lymphoma, intra-abdominal lymph nodes	DX	malignancy	Neoplasms	9	0	0
20204	Nodular lymphoma, lymph nodes of axilla and upper limb	DX	malignancy	Neoplasms	9	0	0
20205	Nodular lymphoma, lymph nodes of inguinal region and lower limb	DX	malignancy	Neoplasms	9	0	0
20206	Nodular lymphoma, intrapelvic lymph nodes	DX	malignancy	Neoplasms	9	0	0
20207	Nodular lymphoma, spleen	DX	malignancy	Neoplasms	9	0	0
20208	Nodular lymphoma, lymph nodes of multiple sites	DX	malignancy	Neoplasms	9	0	0
20210	Mycosis fungoides, unspecified site, extranodal and solid organ sites	DX	malignancy	Neoplasms	9	0	0
20211	Mycosis fungoides, lymph nodes of head, face, and neck	DX	malignancy	Neoplasms	9	0	0
20212	Mycosis fungoides, intrathoracic lymph nodes	DX	malignancy	Neoplasms	9	0	0
20213	Mycosis fungoides, intra-abdominal lymph nodes	DX	malignancy	Neoplasms	9	0	0
20214	Mycosis fungoides, lymph nodes of axilla and upper limb	DX	malignancy	Neoplasms	9	0	0
20215	Mycosis fungoides, lymph nodes of inguinal region and lower limb	DX	malignancy	Neoplasms	9	0	0
20216	Mycosis fungoides, intrapelvic lymph nodes	DX	malignancy	Neoplasms	9	0	0
20217	Mycosis fungoides, spleen	DX	malignancy	Neoplasms	9	0	0
20218	Mycosis fungoides, lymph nodes of multiple sites	DX	malignancy	Neoplasms	9	0	0
20220	Sezary's disease, unspecified site, extranodal and solid organ sites	DX	malignancy	Neoplasms	9	0	0
20221	Sezary's disease, lymph nodes of head, face, and neck	DX	malignancy	Neoplasms	9	0	0
20222	Sezary's disease, intrathoracic lymph nodes	DX	malignancy	Neoplasms	9	0	0
20223	Sezary's disease, intra-abdominal lymph nodes	DX	malignancy	Neoplasms	9	0	0
20224	Sezary's disease, lymph nodes of axilla and upper limb	DX	malignancy	Neoplasms	9	0	0
20225	Sezary's disease, lymph nodes of inguinal region and lower limb	DX	malignancy	Neoplasms	9	0	0
20226	Sezary's disease, intrapelvic lymph nodes	DX	malignancy	Neoplasms	9	0	0
20227	Sezary's disease, spleen	DX	malignancy	Neoplasms	9	0	0
20228	Sezary's disease, lymph nodes of multiple sites	DX	malignancy	Neoplasms	9	0	0
20230	Malignant histiocytosis, unspecified site, extranodal and solid organ sites	DX	malignancy	Neoplasms	9	0	0
20231	Malignant histiocytosis, lymph nodes of head, face, and neck	DX	malignancy	Neoplasms	9	0	0
20232	Malignant histiocytosis, intrathoracic lymph nodes	DX	malignancy	Neoplasms	9	0	0
20233	Malignant histiocytosis, intra-abdominal lymph nodes	DX	malignancy	Neoplasms	9	0	0
20234	Malignant histiocytosis, lymph nodes of axilla and upper limb	DX	malignancy	Neoplasms	9	0	0
20235	Malignant histiocytosis, lymph nodes of inguinal region and lower limb	DX	malignancy	Neoplasms	9	0	0
20236	Malignant histiocytosis, intrapelvic lymph nodes	DX	malignancy	Neoplasms	9	0	0
20237	Malignant histiocytosis, spleen	DX	malignancy	Neoplasms	9	0	0
20238	Malignant histiocytosis, lymph nodes of multiple sites	DX	malignancy	Neoplasms	9	0	0
20240	Leukemic reticuloendotheliosis, unspecified site, extranodal and solid organ sites	DX	malignancy	Neoplasms	9	0	0
20241	Leukemic reticuloendotheliosis, lymph nodes of head, face, and neck	DX	malignancy	Neoplasms	9	0	0
20242	Leukemic reticuloendotheliosis, intrathoracic lymph nodes	DX	malignancy	Neoplasms	9	0	0
20243	Leukemic reticuloendotheliosis, intra-abdominal lymph nodes	DX	malignancy	Neoplasms	9	0	0
20244	Leukemic reticuloendotheliosis, lymph nodes of axilla and upper arm	DX	malignancy	Neoplasms	9	0	0
20245	Leukemic reticuloendotheliosis, lymph nodes of inguinal region and lower limb	DX	malignancy	Neoplasms	9	0	0
20246	Leukemic reticuloendotheliosis, intrapelvic lymph nodes	DX	malignancy	Neoplasms	9	0	0
20247	Leukemic reticuloendotheliosis, spleen	DX	malignancy	Neoplasms	9	0	0
20248	Leukemic reticuloendotheliosis, lymph nodes of multiple sites	DX	malignancy	Neoplasms	9	0	0
20250	Letterer-siwe disease, unspecified site, extranodal and solid organ sites	DX	malignancy	Neoplasms	9	0	0
20251	Letterer-siwe disease, lymph nodes of head, face, and neck	DX	malignancy	Neoplasms	9	0	0
20252	Letterer-siwe disease, intrathoracic lymph nodes	DX	malignancy	Neoplasms	9	0	0
20253	Letterer-siwe disease, intra-abdominal lymph nodes	DX	malignancy	Neoplasms	9	0	0
20254	Letterer-siwe disease, lymph nodes of axilla and upper limb	DX	malignancy	Neoplasms	9	0	0
20256	Letterer-siwe disease, intrapelvic lymph nodes	DX	malignancy	Neoplasms	9	0	0
20257	Letterer-siwe disease, spleen	DX	malignancy	Neoplasms	9	0	0
20258	Letterer-siwe disease, lymph nodes of multiple sites	DX	malignancy	Neoplasms	9	0	0
20260	Malignant mast cell tumors, unspecified site, extranodal and solid organ sites	DX	malignancy	Neoplasms	9	0	0
20261	Malignant mast cell tumors, lymph nodes of head, face, and neck	DX	malignancy	Neoplasms	9	0	0
20262	Malignant mast cell tumors, intrathoracic lymph nodes	DX	malignancy	Neoplasms	9	0	0
20263	Malignant mast cell tumors, intra-abdominal lymph nodes	DX	malignancy	Neoplasms	9	0	0
20264	Malignant mast cell tumors, lymph nodes of axilla and upper limb	DX	malignancy	Neoplasms	9	0	0
20265	Malignant mast cell tumors, lymph nodes of inguinal region and lower limb	DX	malignancy	Neoplasms	9	0	0
20266	Malignant mast cell tumors, intrapelvic lymph nodes	DX	malignancy	Neoplasms	9	0	0
20267	Malignant mast cell tumors, spleen	DX	malignancy	Neoplasms	9	0	0
20268	Malignant mast cell tumors, lymph nodes of multiple sites	DX	malignancy	Neoplasms	9	0	0
20270	Peripheral T cell lymphoma, unspecified site, extranodal and solid organ sites	DX	malignancy	Neoplasms	9	0	0
20271	Peripheral T cell lymphoma, lymph nodes of head, face, and neck	DX	malignancy	Neoplasms	9	0	0
20272	Peripheral T cell lymphoma, intrathoracic lymph nodes	DX	malignancy	Neoplasms	9	0	0
20273	Peripheral T cell lymphoma, intra-abdominal lymph nodes	DX	malignancy	Neoplasms	9	0	0
20274	Peripheral T cell lymphoma, lymph nodes of axilla and upper limb	DX	malignancy	Neoplasms	9	0	0
20275	Peripheral T cell lymphoma, lymph nodes of inguinal region and lower limb	DX	malignancy	Neoplasms	9	0	0
20276	Peripheral T cell lymphoma, intrapelvic lymph nodes	DX	malignancy	Neoplasms	9	0	0
20277	Peripheral T cell lymphoma, spleen	DX	malignancy	Neoplasms	9	0	0
20278	Peripheral T cell lymphoma, lymph nodes of multiple sites	DX	malignancy	Neoplasms	9	0	0
20280	Other malignant lymphomas, unspecified site, extranodal and solid organ sites	DX	malignancy	Neoplasms	9	0	0
20281	Other malignant lymphomas, lymph nodes of head, face, and neck	DX	malignancy	Neoplasms	9	0	0
20282	Other malignant lymphomas, intrathoracic lymph nodes	DX	malignancy	Neoplasms	9	0	0
20283	Other malignant lymphomas, intra-abdominal lymph nodes	DX	malignancy	Neoplasms	9	0	0
20284	Other malignant lymphomas, lymph nodes of axilla and upper limb	DX	malignancy	Neoplasms	9	0	0
20285	Other malignant lymphomas, lymph nodes of inguinal region and lower limb	DX	malignancy	Neoplasms	9	0	0
20286	Other malignant lymphomas, intrapelvic lymph nodes	DX	malignancy	Neoplasms	9	0	0
20287	Other malignant lymphomas, spleen	DX	malignancy	Neoplasms	9	0	0
20288	Other malignant lymphomas, lymph nodes of multiple sites	DX	malignancy	Neoplasms	9	0	0
20290	Other and unspecified malignant neoplasms of lymphoid and histiocytic tissue, unspecified site, extranodal and solid organ sites	DX	malignancy	Neoplasms	9	0	0
20291	Other and unspecified malignant neoplasms of lymphoid and histiocytic tissue, lymph nodes of head, face, and neck	DX	malignancy	Neoplasms	9	0	0
20292	Other and unspecified malignant neoplasms of lymphoid and histiocytic tissue, intrathoracic lymph nodes	DX	malignancy	Neoplasms	9	0	0
20293	Other and unspecified malignant neoplasms of lymphoid and histiocytic tissue, intra-abdominal lymph nodes	DX	malignancy	Neoplasms	9	0	0
20294	Other and unspecified malignant neoplasms of lymphoid and histiocytic tissue, lymph nodes of axilla and upper limb	DX	malignancy	Neoplasms	9	0	0
20295	Other and unspecified malignant neoplasms of lymphoid and histiocytic tissue, lymph nodes of inguinal region and lower limb	DX	malignancy	Neoplasms	9	0	0
20296	Other and unspecified malignant neoplasms of lymphoid and histiocytic tissue, intrapelvic lymph nodes	DX	malignancy	Neoplasms	9	0	0
20297	Other and unspecified malignant neoplasms of lymphoid and histiocytic tissue, spleen	DX	malignancy	Neoplasms	9	0	0
20298	Other and unspecified malignant neoplasms of lymphoid and histiocytic tissue, lymph nodes of multiple sites	DX	malignancy	Neoplasms	9	0	0
20300	Multiple myeloma, without mention of having achieved remission	DX	malignancy	Neoplasms	9	0	0
20301	Multiple myeloma, in remission	DX	malignancy	Neoplasms	9	0	0
20302	Multiple myeloma, in relapse	DX	malignancy	Neoplasms	9	0	0
20310	Plasma cell leukemia, without mention of having achieved remission	DX	malignancy	Neoplasms	9	0	0
20311	Plasma cell leukemia, in remission	DX	malignancy	Neoplasms	9	0	0
20312	Plasma cell leukemia, in relapse	DX	malignancy	Neoplasms	9	0	0
20380	Other immunoproliferative neoplasms, without mention of having achieved remission	DX	malignancy	Neoplasms	9	0	0
20381	Other immunoproliferative neoplasms, in remission	DX	malignancy	Neoplasms	9	0	0
20382	Other immunoproliferative neoplasms, in relapse	DX	malignancy	Neoplasms	9	0	0
20400	Acute lymphoid leukemia, without mention of having achieved remission	DX	malignancy	Neoplasms	9	0	0
20401	Acute lymphoid leukemia, in remission	DX	malignancy	Neoplasms	9	0	0
20402	Acute lymphoid leukemia, in relapse	DX	malignancy	Neoplasms	9	0	0
20410	Chronic lymphoid leukemia, without mention of having achieved remission	DX	malignancy	Neoplasms	9	0	0
20411	Chronic lymphoid leukemia, in remission	DX	malignancy	Neoplasms	9	0	0
20412	Chronic lymphoid leukemia, in relapse	DX	malignancy	Neoplasms	9	0	0
20420	Subacute lymphoid leukemia, without mention of having achieved remission	DX	malignancy	Neoplasms	9	0	0
20421	Subacute lymphoid leukemia, in remission	DX	malignancy	Neoplasms	9	0	0
20422	Subacute lymphoid leukemia, in relapse	DX	malignancy	Neoplasms	9	0	0
20480	Other lymphoid leukemia, without mention of having achieved remission	DX	malignancy	Neoplasms	9	0	0
20481	Other lymphoid leukemia, in remission	DX	malignancy	Neoplasms	9	0	0
20482	Other lymphoid leukemia, in relapse	DX	malignancy	Neoplasms	9	0	0
20490	Unspecified lymphoid leukemia, without mention of having achieved remission	DX	malignancy	Neoplasms	9	0	0
20491	Unspecified lymphoid leukemia, in remission	DX	malignancy	Neoplasms	9	0	0
20492	Unspecified lymphoid leukemia, in relapse	DX	malignancy	Neoplasms	9	0	0
20500	Acute myeloid leukemia, without mention of having achieved remission	DX	malignancy	Neoplasms	9	0	0
20501	Acute myeloid leukemia, in remission	DX	malignancy	Neoplasms	9	0	0
20502	Acute myeloid leukemia, in relapse	DX	malignancy	Neoplasms	9	0	0
20510	Chronic myeloid leukemia, without mention of having achieved remission	DX	malignancy	Neoplasms	9	0	0
20511	Chronic myeloid leukemia, in remission	DX	malignancy	Neoplasms	9	0	0
20512	Chronic myeloid leukemia, in relapse	DX	malignancy	Neoplasms	9	0	0
20520	Subacute myeloid leukemia, without mention of having achieved remission	DX	malignancy	Neoplasms	9	0	0
20521	Subacute myeloid leukemia,in remission	DX	malignancy	Neoplasms	9	0	0
20522	Subacute myeloid leukemia, in relapse	DX	malignancy	Neoplasms	9	0	0
20530	Myeloid sarcoma, without mention of having achieved remission	DX	malignancy	Neoplasms	9	0	0
20531	Myeloid sarcoma, in remission	DX	malignancy	Neoplasms	9	0	0
20532	Myeloid sarcoma, in relapse	DX	malignancy	Neoplasms	9	0	0
20555	Letterer-siwe disease, lymph nodes of inguinal region and lower limb	DX	malignancy	Neoplasms	9	0	0
20580	Other myeloid leukemia, without mention of having achieved remission	DX	malignancy	Neoplasms	9	0	0
20581	Other myeloid leukemia, in remission	DX	malignancy	Neoplasms	9	0	0
20582	Other myeloid leukemia, in relapse	DX	malignancy	Neoplasms	9	0	0
20590	Unspecified myeloid leukemia, without mention of having achieved remission	DX	malignancy	Neoplasms	9	0	0
20591	Unspecified myeloid leukemia, in remission	DX	malignancy	Neoplasms	9	0	0
20592	Unspecified myeloid leukemia, in relapse	DX	malignancy	Neoplasms	9	0	0
20600	Acute monocytic leukemia, without mention of having achieved remission	DX	malignancy	Neoplasms	9	0	0
20601	Acute monocytic leukemia,in remission	DX	malignancy	Neoplasms	9	0	0
20602	Acute monocytic leukemia, in relapse	DX	malignancy	Neoplasms	9	0	0
20610	Chronic monocytic leukemia, without mention of having achieved remission	DX	malignancy	Neoplasms	9	0	0
20611	Chronic monocytic leukemia, in remission	DX	malignancy	Neoplasms	9	0	0
20612	Chronic monocytic leukemia, in relapse	DX	malignancy	Neoplasms	9	0	0
20620	Subacute monocytic leukemia, without mention of having achieved remission	DX	malignancy	Neoplasms	9	0	0
20621	Subacute monocytic leukemia, in remission	DX	malignancy	Neoplasms	9	0	0
20622	Subacute monocytic leukemia, in relapse	DX	malignancy	Neoplasms	9	0	0
20680	Other monocytic leukemia, without mention of having achieved remission	DX	malignancy	Neoplasms	9	0	0
20681	Other monocytic leukemia, in remission	DX	malignancy	Neoplasms	9	0	0
20682	Other monocytic leukemia, in relapse	DX	malignancy	Neoplasms	9	0	0
20690	Unspecified monocytic leukemia, without mention of having achieved remission	DX	malignancy	Neoplasms	9	0	0
20691	Unspecified monocytic leukemia, in remission	DX	malignancy	Neoplasms	9	0	0
20692	Unspecified monocytic leukemia, in relapse	DX	malignancy	Neoplasms	9	0	0
20700	Acute erythremia and erythroleukemia, without mention of having achieved remission	DX	malignancy	Neoplasms	9	0	0
20701	Acute erythremia and erythroleukemia, in remission	DX	malignancy	Neoplasms	9	0	0
20702	Acute erythremia and erythroleukemia, in relapse	DX	malignancy	Neoplasms	9	0	0
20710	Chronic erythremia, without mention of having achieved remission	DX	malignancy	Neoplasms	9	0	0
20711	Chronic erythremia, in remission	DX	malignancy	Neoplasms	9	0	0
20712	Chronic erythremia, in relapse	DX	malignancy	Neoplasms	9	0	0
20720	Megakaryocytic leukemia, without mention of having achieved remission	DX	malignancy	Neoplasms	9	0	0
20721	Megakaryocytic leukemia, in remission	DX	malignancy	Neoplasms	9	0	0
20722	Megakaryocytic leukemia, in relapse	DX	malignancy	Neoplasms	9	0	0
20780	Other specified leukemia, without mention of having achieved remission	DX	malignancy	Neoplasms	9	0	0
20781	Other specified leukemia, in remission	DX	malignancy	Neoplasms	9	0	0
20782	Other specified leukemia, in relapse	DX	malignancy	Neoplasms	9	0	0
20800	Acute leukemia of unspecified cell type, without mention of having achieved remission	DX	malignancy	Neoplasms	9	0	0
20801	Acute leukemia of unspecified cell type, in remission	DX	malignancy	Neoplasms	9	0	0
20802	Acute leukemia of unspecified cell type, in relapse	DX	malignancy	Neoplasms	9	0	0
20810	Chronic leukemia of unspecified cell type, without mention of having achieved remission	DX	malignancy	Neoplasms	9	0	0
20811	Chronic leukemia of unspecified cell type, in remission	DX	malignancy	Neoplasms	9	0	0
20812	Chronic leukemia of unspecified cell type, in relapse	DX	malignancy	Neoplasms	9	0	0
20820	Subacute leukemia of unspecified cell type, without mention of having achieved remission	DX	malignancy	Neoplasms	9	0	0
20821	Subacute leukemia of unspecified cell type, in remission	DX	malignancy	Neoplasms	9	0	0
20822	Subacute leukemia of unspecified cell type, in relapse	DX	malignancy	Neoplasms	9	0	0
20880	Other leukemia of unspecified cell type, without mention of having achieved remission	DX	malignancy	Neoplasms	9	0	0
20881	Other leukemia of unspecified cell type, in remission	DX	malignancy	Neoplasms	9	0	0
20882	Other leukemia of unspecified cell type, in relapse	DX	malignancy	Neoplasms	9	0	0
20890	Unspecified leukemia, without mention of having achieved remission	DX	malignancy	Neoplasms	9	0	0
20891	Unspecified leukemia, in remission	DX	malignancy	Neoplasms	9	0	0
20892	Unspecified leukemia, in relapse	DX	malignancy	Neoplasms	9	0	0
20900	Malignant carcinoid tumor of the small intestine, unspecified portion	DX	malignancy	Neoplasms	9	0	0
20901	Malignant carcinoid tumor of the duodenum	DX	malignancy	Neoplasms	9	0	0
20902	Malignant carcinoid tumor of the jejunum	DX	malignancy	Neoplasms	9	0	0
20903	Malignant carcinoid tumor of the ileum	DX	malignancy	Neoplasms	9	0	0
20910	Malignant carcinoid tumor of the large intestine, unspecified portion	DX	malignancy	Neoplasms	9	0	0
20911	Malignant carcinoid tumor of the appendix	DX	malignancy	Neoplasms	9	0	0
20912	Malignant carcinoid tumor of the cecum	DX	malignancy	Neoplasms	9	0	0
20913	Malignant carcinoid tumor of the ascending colon	DX	malignancy	Neoplasms	9	0	0
20914	Malignant carcinoid tumor of the transverse colon	DX	malignancy	Neoplasms	9	0	0
20915	Malignant carcinoid tumor of the descending colon	DX	malignancy	Neoplasms	9	0	0
20916	Malignant carcinoid tumor of the sigmoid colon	DX	malignancy	Neoplasms	9	0	0
20917	Malignant carcinoid tumor of the rectum	DX	malignancy	Neoplasms	9	0	0
20920	Malignant carcinoid tumor of unknown primary site	DX	malignancy	Neoplasms	9	0	0
20921	Malignant carcinoid tumor of the bronchus and lung	DX	malignancy	Neoplasms	9	0	0
20922	Malignant carcinoid tumor of the thymus	DX	malignancy	Neoplasms	9	0	0
20923	Malignant carcinoid tumor of the stomach	DX	malignancy	Neoplasms	9	0	0
20924	Malignant carcinoid tumor of the kidney	DX	malignancy	Neoplasms	9	0	0
20925	Malignant carcinoid tumor of foregut, not otherwise specified	DX	malignancy	Neoplasms	9	0	0
20926	Malignant carcinoid tumor of midgut, not otherwise specified	DX	malignancy	Neoplasms	9	0	0
20927	Malignant carcinoid tumor of hindgut, not otherwise specified	DX	malignancy	Neoplasms	9	0	0
20929	Malignant carcinoid tumor of other sites	DX	malignancy	Neoplasms	9	0	0
20930	Malignant poorly differentiated neuroendocrine carcinoma, any site	DX	malignancy	Neoplasms	9	0	0
20931	Merkel cell carcinoma of the face	DX	malignancy	Neoplasms	9	0	0
20932	Merkel cell carcinoma of the scalp and neck	DX	malignancy	Neoplasms	9	0	0
20933	Merkel cell carcinoma of the upper limb	DX	malignancy	Neoplasms	9	0	0
20934	Merkel cell carcinoma of the lower limb	DX	malignancy	Neoplasms	9	0	0
20935	Merkel cell carcinoma of the trunk	DX	malignancy	Neoplasms	9	0	0
20936	Merkel cell carcinoma of other sites	DX	malignancy	Neoplasms	9	0	0
20940	Benign carcinoid tumor of the small intestine, unspecified portion	DX	malignancy	Neoplasms	9	0	0
20941	Benign carcinoid tumor of the duodenum	DX	malignancy	Neoplasms	9	0	0
20942	Benign carcinoid tumor of the jejunum	DX	malignancy	Neoplasms	9	0	0
20943	Benign carcinoid tumor of the ileum	DX	malignancy	Neoplasms	9	0	0
20950	Benign carcinoid tumor of the large intestine, unspecified portion	DX	malignancy	Neoplasms	9	0	0
20951	Benign carcinoid tumor of the appendix	DX	malignancy	Neoplasms	9	0	0
20952	Benign carcinoid tumor of the cecum	DX	malignancy	Neoplasms	9	0	0
20953	Benign carcinoid tumor of the ascending colon	DX	malignancy	Neoplasms	9	0	0
20954	Benign carcinoid tumor of the transverse colon	DX	malignancy	Neoplasms	9	0	0
20955	Benign carcinoid tumor of the descending colon	DX	malignancy	Neoplasms	9	0	0
20956	Benign carcinoid tumor of the sigmoid colon	DX	malignancy	Neoplasms	9	0	0
20957	Benign carcinoid tumor of the rectum	DX	malignancy	Neoplasms	9	0	0
20960	Benign carcinoid tumor of unknown primary site	DX	malignancy	Neoplasms	9	0	0
20961	Benign carcinoid tumor of the bronchus and lung	DX	malignancy	Neoplasms	9	0	0
20962	Benign carcinoid tumor of the thymus	DX	malignancy	Neoplasms	9	0	0
20963	Benign carcinoid tumor of the stomach	DX	malignancy	Neoplasms	9	0	0
20964	Benign carcinoid tumor of the kidney	DX	malignancy	Neoplasms	9	0	0
20965	Benign carcinoid tumor of foregut, not otherwise specified	DX	malignancy	Neoplasms	9	0	0
20966	Benign carcinoid tumor of midgut, not otherwise specified	DX	malignancy	Neoplasms	9	0	0
20967	Benign carcinoid tumor of hindgut, not otherwise specified	DX	malignancy	Neoplasms	9	0	0
20969	Benign carcinoid tumor of other sites	DX	malignancy	Neoplasms	9	0	0
20970	Secondary neuroendocrine tumor, unspecified site	DX	malignancy	Neoplasms	9	0	0
20971	Secondary neuroendocrine tumor of distant lymph nodes	DX	malignancy	Neoplasms	9	0	0
20972	Secondary neuroendocrine tumor of liver	DX	malignancy	Neoplasms	9	0	0
20973	Secondary neuroendocrine tumor of bone	DX	malignancy	Neoplasms	9	0	0
20974	Secondary neuroendocrine tumor of peritoneum	DX	malignancy	Neoplasms	9	0	0
20975	Secondary Merkel cell carcinoma	DX	malignancy	Neoplasms	9	0	0
20979	Secondary neuroendocrine tumor of other sites	DX	malignancy	Neoplasms	9	0	0
23330	Carcinoma in situ, unspecified female genital organ	DX	malignancy	Neoplasms	9	0	0
23331	Carcinoma in situ, vagina	DX	malignancy	Neoplasms	9	0	0
23332	Carcinoma in situ, vulva	DX	malignancy	Neoplasms	9	0	0
23339	Carcinoma in situ, other female genital organ	DX	malignancy	Neoplasms	9	0	0
23690	Neoplasm of uncertain behavior of urinary organ, unspecified	DX	malignancy	Neoplasms	9	0	0
23691	Neoplasm of uncertain behavior of kidney and ureter	DX	malignancy	Neoplasms	9	0	0
23699	Neoplasm of uncertain behavior of other and unspecified urinary organs	DX	malignancy	Neoplasms	9	0	0
23770	Neurofibromatosis, unspecified	DX	malignancy	Neoplasms	9	0	0
23771	Neurofibromatosis, type 1 [von recklinghausen's disease]	DX	malignancy	Neoplasms	9	0	0
23772	Neurofibromatosis, type 2 [acoustic neurofibromatosis]	DX	malignancy	Neoplasms	9	0	0
23773	Schwannomatosis	DX	malignancy	Neoplasms	9	0	0
23779	Other neurofibromatosis	DX	malignancy	Neoplasms	9	0	0
23871	Essential thrombocythemia	DX	malignancy	Neoplasms	9	0	0
23872	Low grade myelodysplastic syndrome lesions	DX	malignancy	Neoplasms	9	0	0
23873	High grade myelodysplastic syndrome lesions	DX	malignancy	Neoplasms	9	0	0
23874	Myelodysplastic syndrome with 5q deletion	DX	malignancy	Neoplasms	9	0	0
23875	Myelodysplastic syndrome, unspecified	DX	malignancy	Neoplasms	9	0	0
23876	Myelofibrosis with myeloid metaplasia	DX	malignancy	Neoplasms	9	0	0
23877	Post-transplant lymphoproliferative disorder (PTLD)	DX	malignancy	Neoplasms	9	0	0
23879	Other lymphatic and hematopoietic tissues	DX	malignancy	Neoplasms	9	0	0
23981	Neoplasms of unspecified nature, retina and choroid	DX	malignancy	Neoplasms	9	0	0
23989	Neoplasms of unspecified nature, other specified sites	DX	malignancy	Neoplasms	9	0	0
25513	Bartter's syndrome	DX	metabolic	Endocrine disorders	9	0	0
27501	Hereditary hemochromatosis	DX	metabolic	Other metabolic disorders	9	0	0
27502	Hemochromatosis due to repeated red blood cell transfusions	DX	metabolic	Other metabolic disorders	9	0	0
27503	Other hemochromatosis	DX	metabolic	Other metabolic disorders	9	0	0
27509	Other disorders of iron metabolism	DX	metabolic	Other metabolic disorders	9	0	0
27700	Cystic fibrosis without mention of meconium ileus	DX	respiratory	Cystic fibrosis	9	0	0
27701	Cystic fibrosis with meconium ileus	DX	respiratory	Cystic fibrosis	9	0	0
27702	Cystic fibrosis with pulmonary manifestations	DX	respiratory	Cystic fibrosis	9	0	0
27703	Cystic fibrosis with gastrointestinal manifestations	DX	respiratory	Cystic fibrosis	9	0	0
27709	Cystic fibrosis with other manifestations	DX	respiratory	Cystic fibrosis	9	0	0
27730	Amyloidosis, unspecified	DX	metabolic	Storage disorders	9	0	0
27731	Familial Mediterranean fever	DX	metabolic	Storage disorders	9	0	0
27739	Other amyloidosis	DX	metabolic	Storage disorders	9	0	0
27781	Primary carnitine deficiency	DX	metabolic	Other metabolic disorders	9	0	0
27782	Carnitine deficiency due to inborn errors of metabolism	DX	metabolic	Other metabolic disorders	9	0	0
27783	Iatrogenic carnitine deficiency	DX	metabolic	Other metabolic disorders	9	0	0
27784	Other secondary carnitine deficiency	DX	metabolic	Other metabolic disorders	9	0	0
27785	Disorders of fatty acid oxidation	DX	metabolic	Other metabolic disorders	9	0	0
27786	Peroxisomal disorders	DX	metabolic	Other metabolic disorders	9	0	0
27787	Disorders of mitochondrial metabolism	DX	metabolic	Other metabolic disorders	9	0	0
27788	Tumor lysis syndrome	DX	metabolic	Other metabolic disorders	9	0	0
27789	Other specified disorders of metabolism	DX	metabolic	Other metabolic disorders	9	0	0
27900	Hypogammaglobulinemia, unspecified	DX	hemato_immu	Hereditary immunodeficiency	9	0	0
27901	Selective IgA immunodeficiency	DX	hemato_immu	Hereditary immunodeficiency	9	0	0
27902	Selective IgM immunodeficiency	DX	hemato_immu	Hereditary immunodeficiency	9	0	0
27903	Other selective immunoglobulin deficiencies	DX	hemato_immu	Hereditary immunodeficiency	9	0	0
27904	Congenital hypogammaglobulinemia	DX	hemato_immu	Hereditary immunodeficiency	9	0	0
27905	Immunodeficiency with increased IgM	DX	hemato_immu	Hereditary immunodeficiency	9	0	0
27906	Common variable immunodeficiency	DX	hemato_immu	Hereditary immunodeficiency	9	0	0
27909	Other deficiency of humoral immunity	DX	hemato_immu	Hereditary immunodeficiency	9	0	0
27910	Immunodeficiency with predominant T-cell defect, unspecified	DX	hemato_immu	Hereditary immunodeficiency	9	0	0
27911	DiGeorge's syndrome	DX	hemato_immu	Hereditary immunodeficiency	9	0	0
27912	Wiskott-Aldrich syndrome	DX	hemato_immu	Hereditary immunodeficiency	9	0	0
27913	Nezelof's syndrome	DX	hemato_immu	Hereditary immunodeficiency	9	0	0
27919	Other deficiency of cell-mediated immunity	DX	hemato_immu	Hereditary immunodeficiency	9	0	0
27941	Autoimmune lymphoproliferative syndrome	DX	hemato_immu	Hereditary immunodeficiency	9	0	0
27949	Autoimmune disease, not elsewhere classified	DX	hemato_immu	Hereditary immunodeficiency	9	0	0
27950	Graft-versus-host disease, unspecified	DX	hemato_immu	Hereditary immunodeficiency	9	0	0
27951	Acute graft-versus-host disease	DX	hemato_immu	Hereditary immunodeficiency	9	0	0
27952	Chronic graft-versus-host disease	DX	hemato_immu	Hereditary immunodeficiency	9	0	0
27953	Acute on chronic graft-versus-host disease	DX	hemato_immu	Hereditary immunodeficiency	9	0	0
28240	Thalassemia, unspecified	DX	hemato_immu	Hereditary anemias	9	0	0
28241	Sickle-cell thalassemia without crisis	DX	hemato_immu	Hereditary anemias	9	0	0
28242	Sickle-cell thalassemia with crisis	DX	hemato_immu	Hereditary anemias	9	0	0
28243	Alpha thalassemia	DX	hemato_immu	Hereditary anemias	9	0	0
28244	Beta thalassemia	DX	hemato_immu	Hereditary anemias	9	0	0
28245	Delta-beta thalassemia	DX	hemato_immu	Hereditary anemias	9	0	0
28246	Thalassemia minor	DX	hemato_immu	Hereditary anemias	9	0	0
28247	Hemoglobin E-beta thalassemia	DX	hemato_immu	Hereditary anemias	9	0	0
28249	Other thalassemia	DX	hemato_immu	Hereditary anemias	9	0	0
28260	Sickle-cell disease, unspecified	DX	hemato_immu	Hereditary anemias	9	0	0
28261	Hb-SS disease without crisis	DX	hemato_immu	Hereditary anemias	9	0	0
28262	Hb-SS disease with crisis	DX	hemato_immu	Hereditary anemias	9	0	0
28263	Sickle-cell/Hb-C disease without crisis	DX	hemato_immu	Hereditary anemias	9	0	0
28264	Sickle-cell/Hb-C disease with crisis	DX	hemato_immu	Hereditary anemias	9	0	0
28268	Other sickle-cell disease without crisis	DX	hemato_immu	Hereditary anemias	9	0	0
28269	Other sickle-cell disease with crisis	DX	hemato_immu	Hereditary anemias	9	0	0
28401	Constitutional red blood cell aplasia	DX	hemato_immu	Aplastic anemias	9	0	0
28409	Other constitutional aplastic anemia	DX	hemato_immu	Aplastic anemias	9	0	0
28411	Antineoplastic chemotherapy induced pancytopenia	DX	hemato_immu	Aplastic anemias	9	0	0
28412	Other drug-induced pancytopenia	DX	hemato_immu	Aplastic anemias	9	0	0
28419	Other pancytopenia	DX	hemato_immu	Aplastic anemias	9	0	0
28481	Red cell aplasia (acquired)(adult)(with thymoma)	DX	hemato_immu	Aplastic anemias	9	0	0
28489	Other specified aplastic anemias	DX	hemato_immu	Aplastic anemias	9	0	0
28732	Evans' syndrome	DX	hemato_immu	Coagulation/hemorrhagic	9	0	0
28733	Congenital and hereditary thrombocytopenic purpura	DX	hemato_immu	Coagulation/hemorrhagic	9	0	0
28739	Other primary thrombocytopenia	DX	hemato_immu	Coagulation/hemorrhagic	9	0	0
28801	Congenital neutropenia	DX	hemato_immu	Leukopenia	9	0	0
28802	Cyclic neutropenia	DX	hemato_immu	Leukopenia	9	0	0
32725	Congenital central alveolar hypoventilation syndrome	DX	respiratory	Chronic respiratory diseases	9	0	0
33111	Pick's disease	DX	neuromusc	CNS Degeneration and diseases	9	0	0
33119	Other frontotemporal dementia	DX	neuromusc	CNS Degeneration and diseases	9	0	0
33181	Reye's syndrome	DX	neuromusc	CNS Degeneration and diseases	9	0	0
33182	Dementia with Lewy bodies	DX	neuromusc	CNS Degeneration and diseases	9	0	0
33183	Mild cognitive impairment, so stated	DX	neuromusc	CNS Degeneration and diseases	9	0	0
33189	Other cerebral degeneration	DX	neuromusc	CNS Degeneration and diseases	9	0	0
33371	Athetoid cerebral palsy	DX	neuromusc	Movement diseases	9	0	0
33372	Acute dystonia due to drugs	DX	neuromusc	Movement diseases	9	0	0
33379	Other acquired torsion dystonia	DX	neuromusc	Movement diseases	9	0	0
33390	Unspecified extrapyramidal disease and abnormal movement disorder	DX	neuromusc	Movement diseases	9	0	0
33391	Stiff-man syndrome	DX	neuromusc	Movement diseases	9	0	0
33392	Neuroleptic malignant syndrome	DX	neuromusc	Movement diseases	9	0	0
33393	Benign shuddering attacks	DX	neuromusc	Movement diseases	9	0	0
33394	Restless legs syndrome (RLS)	DX	neuromusc	Movement diseases	9	0	0
33399	Other extrapyramidal diseases and abnormal movement disorders	DX	neuromusc	Movement diseases	9	0	0
33510	Spinal muscular atrophy, unspecified	DX	neuromusc	CNS Degeneration and diseases	9	0	0
33511	Kugelberg-Welander disease	DX	neuromusc	CNS Degeneration and diseases	9	0	0
33519	Other spinal muscular atrophy	DX	neuromusc	CNS Degeneration and diseases	9	0	0
33520	Amyotrophic lateral sclerosis	DX	neuromusc	CNS Degeneration and diseases	9	0	0
33521	Progressive muscular atrophy	DX	neuromusc	CNS Degeneration and diseases	9	0	0
33522	Progressive bulbar palsy	DX	neuromusc	CNS Degeneration and diseases	9	0	0
33523	Pseudobulbar palsy	DX	neuromusc	CNS Degeneration and diseases	9	0	0
33524	Primary lateral sclerosis	DX	neuromusc	CNS Degeneration and diseases	9	0	0
33529	Other motor neuron disease	DX	neuromusc	CNS Degeneration and diseases	9	0	0
34290	Hemiplegia, unspecified, affecting unspecified side	DX	neuromusc	Other neurologic disorders	9	0	0
34400	Quadriplegia, unspecified	DX	neuromusc	Other neurologic disorders	9	0	0
34401	Quadriplegia, C1-C4, complete	DX	neuromusc	Other neurologic disorders	9	0	0
34402	Quadriplegia, C1-C4, incomplete	DX	neuromusc	Other neurologic disorders	9	0	0
34403	Quadriplegia, C5-C7, complete	DX	neuromusc	Other neurologic disorders	9	0	0
34404	Quadriplegia, C5-C7, incomplete	DX	neuromusc	Other neurologic disorders	9	0	0
34409	Other quadriplegia	DX	neuromusc	Other neurologic disorders	9	0	0
34461	Cauda equina syndrome with neurogenic bladder	DX	renal	Chronic bladder diseases	9	0	0
34481	Locked-in state	DX	neuromusc	Other neurologic disorders	9	0	0
34501	Generalized nonconvulsive epilepsy, with intractable epilepsy	DX	neuromusc	Epilepsy	9	0	0
34511	Generalized convulsive epilepsy, with intractable epilepsy	DX	neuromusc	Epilepsy	9	0	0
34541	Localization-related (focal) (partial) epilepsy and epileptic syndromes with complex partial seizures, with intractable epilepsy	DX	neuromusc	Epilepsy	9	0	0
34561	Infantile spasms, with intractable epilepsy	DX	neuromusc	Epilepsy	9	0	0
34571	Epilepsia partialis continua, with intractable epilepsy	DX	neuromusc	Epilepsy	9	0	0
34581	Other forms of epilepsy and recurrent seizures, with intractable epilepsy	DX	neuromusc	Epilepsy	9	0	0
34591	Epilepsy, unspecified, with intractable epilepsy	DX	neuromusc	Epilepsy	9	0	0
35921	Myotonic muscular dystrophy	DX	neuromusc	Muscular dystrophies and myopathies	9	0	0
35922	Myotonia congenita	DX	neuromusc	Muscular dystrophies and myopathies	9	0	0
35923	Myotonic chondrodystrophy	DX	neuromusc	Muscular dystrophies and myopathies	9	0	0
35929	Other specified myotonic disorder	DX	neuromusc	Muscular dystrophies and myopathies	9	0	0
42511	Hypertrophic obstructive cardiomyopathy	DX	cvd	Cardiomyopathies	9	0	0
42518	Other hypertrophic cardiomyopathy	DX	cvd	Cardiomyopathies	9	0	0
42610	Atrioventricular block, unspecified	DX	cvd	Conduction disorder	9	0	0
42611	First degree atrioventricular block	DX	cvd	Conduction disorder	9	0	0
42612	Mobitz (type) II atrioventricular block	DX	cvd	Conduction disorder	9	0	0
42613	Other second degree atrioventricular block	DX	cvd	Conduction disorder	9	0	0
42650	Bundle branch block, unspecified	DX	cvd	Conduction disorder	9	0	0
42651	Right bundle branch block and left posterior fascicular block	DX	cvd	Conduction disorder	9	0	0
42652	Right bundle branch block and left anterior fascicular block	DX	cvd	Conduction disorder	9	0	0
42653	Other bilateral bundle branch block	DX	cvd	Conduction disorder	9	0	0
42654	Trifascicular block	DX	cvd	Conduction disorder	9	0	0
42681	Lown-Ganong-Levine syndrome	DX	cvd	Conduction disorder	9	0	0
42682	Long QT syndrome	DX	cvd	Conduction disorder	9	0	0
42689	Other specified conduction disorders	DX	cvd	Conduction disorder	9	0	0
42731	Atrial fibrillation	DX	cvd	Conduction disorder	9	0	0
42732	Atrial flutter	DX	cvd	Conduction disorder	9	0	0
42741	Ventricular fibrillation	DX	cvd	Conduction disorder	9	0	0
42742	Ventricular flutter	DX	cvd	Conduction disorder	9	0	0
42760	Premature beats, unspecified	DX	cvd	Dysrhythmias	9	0	0
42761	Supraventricular premature beats	DX	cvd	Dysrhythmias	9	0	0
42781	Sinoatrial node dysfunction	DX	cvd	Dysrhythmias	9	0	0
42789	Other specified cardiac dysrhythmias	DX	cvd	Dysrhythmias	9	0	0
43311	Occlusion and stenosis of carotid artery with cerebral infarction	DX	cvd	Other Cardiovascular	9	0	0
44621	Goodpasture's syndrome	DX	hemato_immu	Polyarteritis nodosa & related conditions	9	0	0
51630	Idiopathic interstitial pneumonia, not otherwise specified	DX	respiratory	Chronic respiratory diseases	9	0	0
51631	Idiopathic pulmonary fibrosis	DX	respiratory	Chronic respiratory diseases	9	0	0
51637	Desquamative interstitial pneumonia	DX	respiratory	Chronic respiratory diseases	9	0	0
51883	Chronic respiratory failure	DX	respiratory	Chronic respiratory diseases	9	0	0
51884	Acute and chronic respiratory failure	DX	respiratory	Chronic respiratory diseases	9	0	0
51900	Tracheostomy complication, unspecified	DX	Respiratory	Device & Technology Use	9	1	0
51901	Infection of tracheostomy	DX	Respiratory	Device & Technology Use	9	1	0
51902	Mechanical complication of tracheostomy	DX	Respiratory	Device & Technology Use	9	1	0
51909	Other tracheostomy complications	DX	Respiratory	Device & Technology Use	9	1	0
53640	Gastrostomy complication, unspecified	DX	GI	Device & Technology Use	9	1	0
53641	Infection of gastrostomy	DX	GI	Device & Technology Use	9	1	0
53642	Mechanical complication of gastrostomy	DX	GI	Device & Technology Use	9	1	0
53649	Other gastrostomy complications	DX	GI	Device & Technology Use	9	1	0
57140	Chronic hepatitis, unspecified	DX	GI	Chronic liver disease and cirrhosis	9	0	0
57141	Chronic persistent hepatitis	DX	GI	Chronic liver disease and cirrhosis	9	0	0
57142	Autoimmune hepatitis	DX	GI	Chronic liver disease and cirrhosis	9	0	0
57149	Other chronic hepatitis	DX	GI	Chronic liver disease and cirrhosis	9	0	0
59653	Paralysis of bladder	DX	renal	Chronic bladder diseases	9	0	0
59654	Neurogenic bladder NOS	DX	renal	Chronic bladder diseases	9	0	0
73731	Resolving infantile idiopathic scoliosis	DX	congeni_genetic	Bone and joint anomalies	9	0	0
73732	Progressive infantile idiopathic scoliosis	DX	congeni_genetic	Bone and joint anomalies	9	0	0
73733	Scoliosis due to radiation	DX	congeni_genetic	Bone and joint anomalies	9	0	0
74100	Spina bifida with hydrocephalus, unspecified region	DX	neuromusc	Brain and Spinal Cord Malformations	9	0	0
74101	Spina bifida with hydrocephalus, cervical region	DX	neuromusc	Brain and Spinal Cord Malformations	9	0	0
74102	Spina bifida with hydrocephalus, dorsal (thoracic) region	DX	neuromusc	Brain and Spinal Cord Malformations	9	0	0
74103	Spina bifida with hydrocephalus, lumbar region	DX	neuromusc	Brain and Spinal Cord Malformations	9	0	0
74190	Spina bifida without mention of hydrocephalus, unspecified region	DX	neuromusc	Brain and Spinal Cord Malformations	9	0	0
74191	Spina bifida without mention of hydrocephalus, cervical region	DX	neuromusc	Brain and Spinal Cord Malformations	9	0	0
74192	Spina bifida without mention of hydrocephalus, dorsal (thoracic) region	DX	neuromusc	Brain and Spinal Cord Malformations	9	0	0
74193	Spina bifida without mention of hydrocephalus, lumbar region	DX	neuromusc	Brain and Spinal Cord Malformations	9	0	0
74251	Diastematomyelia	DX	neuromusc	Brain and Spinal Cord Malformations	9	0	0
74259	Other specified congenital anomalies of spinal cord	DX	neuromusc	Brain and Spinal Cord Malformations	9	0	0
74510	Complete transposition of great vessels	DX	cvd	Heart and Great Vessel Malformations	9	0	0
74511	Double outlet right ventricle	DX	cvd	Heart and Great Vessel Malformations	9	0	0
74512	Corrected transposition of great vessels	DX	cvd	Heart and Great Vessel Malformations	9	0	0
74519	Other transposition of great vessels	DX	cvd	Heart and Great Vessel Malformations	9	0	0
74560	Endocardial cushion defect, unspecified type	DX	cvd	Heart and Great Vessel Malformations	9	0	0
74561	Ostium primum defect	DX	cvd	Heart and Great Vessel Malformations	9	0	0
74569	Other endocardial cushion defects	DX	cvd	Heart and Great Vessel Malformations	9	0	0
74600	Congenital pulmonary valve anomaly, unspecified	DX	cvd	Heart and Great Vessel Malformations	9	0	0
74601	Atresia of pulmonary valve, congenital	DX	cvd	Heart and Great Vessel Malformations	9	0	0
74602	Stenosis of pulmonary valve, congenital	DX	cvd	Heart and Great Vessel Malformations	9	0	0
74609	Other congenital anomalies of pulmonary valve	DX	cvd	Heart and Great Vessel Malformations	9	0	0
74681	Subaortic stenosis	DX	cvd	Heart and Great Vessel Malformations	9	0	0
74682	Cor triatriatum	DX	cvd	Heart and Great Vessel Malformations	9	0	0
74683	Infundibular pulmonic stenosis	DX	cvd	Heart and Great Vessel Malformations	9	0	0
74684	Obstructive anomalies of heart, not elsewhere classified	DX	cvd	Heart and Great Vessel Malformations	9	0	0
74685	Coronary artery anomaly	DX	cvd	Heart and Great Vessel Malformations	9	0	0
74686	Congenital heart block	DX	cvd	Heart and Great Vessel Malformations	9	0	0
74687	Malposition of heart and cardiac apex	DX	cvd	Heart and Great Vessel Malformations	9	0	0
74689	Other specified congenital anomalies of heart	DX	cvd	Heart and Great Vessel Malformations	9	0	0
74710	Coarctation of aorta (preductal) (postductal)	DX	cvd	Heart and Great Vessel Malformations	9	0	0
74711	Interruption of aortic arch	DX	cvd	Heart and Great Vessel Malformations	9	0	0
74720	Anomaly of aorta, unspecified	DX	cvd	Heart and Great Vessel Malformations	9	0	0
74721	Anomalies of aortic arch	DX	cvd	Heart and Great Vessel Malformations	9	0	0
74722	Atresia and stenosis of aorta	DX	cvd	Heart and Great Vessel Malformations	9	0	0
74729	Other anomalies of aorta	DX	cvd	Heart and Great Vessel Malformations	9	0	0
74731	Pulmonary artery coarctation and atresia	DX	cvd	Heart and Great Vessel Malformations	9	0	0
74732	Pulmonary arteriovenous malformation	DX	cvd	Heart and Great Vessel Malformations	9	0	0
74739	Other anomalies of pulmonary artery and pulmonary circulation	DX	cvd	Heart and Great Vessel Malformations	9	0	0
74740	Anomaly of great veins, unspecified	DX	cvd	Heart and Great Vessel Malformations	9	0	0
74741	Total anomalous pulmonary venous connection	DX	cvd	Heart and Great Vessel Malformations	9	0	0
74742	Partial anomalous pulmonary venous connection	DX	cvd	Heart and Great Vessel Malformations	9	0	0
74749	Other anomalies of great veins	DX	cvd	Heart and Great Vessel Malformations	9	0	0
74781	Anomalies of cerebrovascular system	DX	cvd	Heart and Great Vessel Malformations	9	0	0
74789	Spinal vessel anomaly	DX	cvd	Heart and Great Vessel Malformations	9	0	0
74860	Anomaly of lung, unspecified	DX	respiratory	Respiratory malformations	9	0	0
74861	Congenital bronchiectasis	DX	respiratory	Respiratory malformations	9	0	0
74869	Other congenital anomalies of lung	DX	respiratory	Respiratory malformations	9	0	0
75160	Unspecified anomaly of gallbladder, bile ducts, and liver	DX	GI	Congenital anomalies	9	0	0
75161	Biliary atresia	DX	GI	Congenital anomalies	9	0	0
75162	Congenital cystic disease of liver	DX	GI	Congenital anomalies	9	0	0
75169	Other anomalies of gallbladder, bile ducts, and liver	DX	GI	Congenital anomalies	9	0	0
75262	Epispadias	DX	renal	Congenital anomalies	9	0	0
75310	Cystic kidney disease, unspecified	DX	renal	Congenital anomalies	9	0	0
75311	Congenital single renal cyst	DX	renal	Congenital anomalies	9	0	0
75312	Polycystic kidney, unspecified type	DX	renal	Congenital anomalies	9	0	0
75313	Polycystic kidney, autosomal dominant	DX	renal	Congenital anomalies	9	0	0
75314	Polycystic kidney, autosomal recessive	DX	renal	Congenital anomalies	9	0	0
75315	Renal dysplasia	DX	renal	Congenital anomalies	9	0	0
75316	Medullary cystic kidney	DX	renal	Congenital anomalies	9	0	0
75317	Medullary sponge kidney	DX	renal	Congenital anomalies	9	0	0
75319	Other specified cystic kidney disease	DX	renal	Congenital anomalies	9	0	0
75320	Unspecified obstructive defect of renal pelvis and ureter	DX	renal	Congenital anomalies	9	0	0
75321	Congenital obstruction of ureteropelvic junction	DX	renal	Congenital anomalies	9	0	0
75322	Congenital obstruction of ureterovesical junction	DX	renal	Congenital anomalies	9	0	0
75323	Congenital ureterocele	DX	renal	Congenital anomalies	9	0	0
75329	Other obstructive defects of renal pelvis and ureter	DX	renal	Congenital anomalies	9	0	0
75610	Anomaly of spine, unspecified	DX	congeni_genetic	Bone and joint anomalies	9	0	0
75611	Spondylolysis, lumbosacral region	DX	congeni_genetic	Bone and joint anomalies	9	0	0
75612	Spondylolisthesis	DX	congeni_genetic	Bone and joint anomalies	9	0	0
75613	Absence of vertebra, congenital	DX	congeni_genetic	Bone and joint anomalies	9	0	0
75614	Hemivertebra	DX	congeni_genetic	Bone and joint anomalies	9	0	0
75615	Fusion of spine (vertebra), congenital	DX	congeni_genetic	Bone and joint anomalies	9	0	0
75616	Klippel-Feil syndrome	DX	congeni_genetic	Bone and joint anomalies	9	0	0
75617	Spina bifida occulta	DX	congeni_genetic	Bone and joint anomalies	9	0	0
75619	Other anomalies of spine	DX	congeni_genetic	Bone and joint anomalies	9	0	0
75650	Congenital osteodystrophy, unspecified	DX	congeni_genetic	Bone and joint anomalies	9	0	0
75651	Osteogenesis imperfecta	DX	congeni_genetic	Bone and joint anomalies	9	0	0
75652	Osteopetrosis	DX	congeni_genetic	Bone and joint anomalies	9	0	0
75653	Osteopoikilosis	DX	congeni_genetic	Bone and joint anomalies	9	0	0
75654	Polyostotic fibrous dysplasia of bone	DX	congeni_genetic	Bone and joint anomalies	9	0	0
75655	Chondroectodermal dysplasia	DX	congeni_genetic	Bone and joint anomalies	9	0	0
75656	Multiple epiphyseal dysplasia	DX	congeni_genetic	Bone and joint anomalies	9	0	0
75659	Other osteodystrophies	DX	congeni_genetic	Bone and joint anomalies	9	0	0
75670	Anomaly of abdominal wall, unspecified	DX	congeni_genetic	Diaphragm and abdominal wall anomalies	9	0	0
75671	Prune belly syndrome	DX	congeni_genetic	Diaphragm and abdominal wall anomalies	9	0	0
75672	Omphalocele	DX	congeni_genetic	Diaphragm and abdominal wall anomalies	9	0	0
75673	Gastroschisis	DX	congeni_genetic	Diaphragm and abdominal wall anomalies	9	0	0
75679	Other congenital anomalies of abdominal wall	DX	congeni_genetic	Diaphragm and abdominal wall anomalies	9	0	0
75831	Cri-du-chat syndrome	DX	congeni_genetic	Chromosomal anomalies	9	0	0
75832	Velo-cardio-facial syndrome	DX	congeni_genetic	Chromosomal anomalies	9	0	0
75833	Other microdeletions	DX	congeni_genetic	Chromosomal anomalies	9	0	0
75839	Other autosomal deletions	DX	congeni_genetic	Chromosomal anomalies	9	0	0
75881	Other conditions due to sex chromosome anomalies	DX	congeni_genetic	Chromosomal anomalies	9	0	0
75889	Other conditions due to chromosome anomalies	DX	congeni_genetic	Chromosomal anomalies	9	0	0
75981	Prader-Willi syndrome	DX	congeni_genetic	Other congenital anomalies	9	0	0
75982	Marfan syndrome	DX	congeni_genetic	Other congenital anomalies	9	0	0
75983	Fragile X syndrome	DX	congeni_genetic	Other congenital anomalies	9	0	0
75989	Other specified congenital anomalies	DX	congeni_genetic	Other congenital anomalies	9	0	0
76401	"Light-for-dates" without mention of fetal malnutrition, less than 500 grams	DX	neonatal	Fetal malnutrition	9	0	0
76402	"Light-for-dates" without mention of fetal malnutrition, 500-749 grams	DX	neonatal	Fetal malnutrition	9	0	0
76411	"Light-for-dates" with signs of fetal malnutrition, less than 500 grams	DX	neonatal	Fetal malnutrition	9	0	0
76412	"Light-for-dates" with signs of fetal malnutrition, 500-749 grams	DX	neonatal	Fetal malnutrition	9	0	0
76421	Fetal malnutrition without mention of "light-for-dates", less than 500 grams	DX	neonatal	Fetal malnutrition	9	0	0
76422	Fetal malnutrition without mention of "light-for-dates", 500-749 grams	DX	neonatal	Fetal malnutrition	9	0	0
76491	Fetal growth retardation, unspecified, less than 500 grams	DX	neonatal	Fetal malnutrition	9	0	0
76492	Fetal growth retardation, unspecified, 500-749 grams	DX	neonatal	Fetal malnutrition	9	0	0
76501	Extreme immaturity, less than 500 grams	DX	neonatal	Extreme Immaturity	9	0	0
76502	Extreme immaturity, 500-749 grams	DX	neonatal	Extreme Immaturity	9	0	0
76511	Other preterm infants, less than 500 grams	DX	neonatal	Extreme Immaturity	9	0	0
76512	Other preterm infants, 500-749 grams	DX	neonatal	Extreme Immaturity	9	0	0
76521	Less than 24 completed weeks of gestation	DX	neonatal	Extreme Immaturity	9	0	0
76522	24 completed weeks of gestation	DX	neonatal	Extreme Immaturity	9	0	0
76523	25-26 completed weeks of gestation	DX	neonatal	Extreme Immaturity	9	0	0
76870	Hypoxic-ischemic encephalopathy, unspecified	DX	neonatal	Hypoxic-ischemic encephalopathy	9	0	0
76871	Mild hypoxic-ischemic encephalopathy	DX	neonatal	Hypoxic-ischemic encephalopathy	9	0	0
76872	Moderate hypoxic-ischemic encephalopathy	DX	neonatal	Hypoxic-ischemic encephalopathy	9	0	0
76873	Severe hypoxic-ischemic encephalopathy	DX	neonatal	Hypoxic-ischemic encephalopathy	9	0	0
77213	Intraventricular hemorrhage, grade III	DX	neonatal	Other premature or neonatal	9	0	0
77214	Intraventricular hemorrhage, grade IV	DX	neonatal	Other premature or neonatal	9	0	0
77753	Stage III necrotizing enterocolitis in newborn	DX	neonatal	Other premature or neonatal	9	0	0
78003	Persistent vegetative state	DX	neuromusc	Other neurologic disorders	9	0	0
99600	Mechanical complication of unspecified cardiac device, implant, and graft	DX	cvd	Device & Technology Use	9	1	0
99601	Mechanical complication due to cardiac pacemaker (electrode)	DX	cvd	Device & Technology Use	9	1	0
99602	Mechanical complication due to heart valve prosthesis	DX	cvd	Device & Technology Use	9	1	0
99603	Mechanical complication due to coronary bypass graft	DX	cvd	Device & Technology Use	9	1	0
99604	Mechanical complication of automatic implantable cardiac defibrillator	DX	cvd	Device & Technology Use	9	1	0
99609	Other mechanical complication of cardiac device, implant, and graft	DX	cvd	Device & Technology Use	9	1	0
99640	Unspecified mechanical complication of internal orthopedic device, implant, and graft	DX	misc	Device & Technology Use	9	1	0
99641	Mechanical loosening of prosthetic joint	DX	misc	Device & Technology Use	9	1	0
99642	Dislocation of prosthetic joint	DX	misc	Device & Technology Use	9	1	0
99643	Broken prosthetic joint implant	DX	misc	Device & Technology Use	9	1	0
99644	Peri-prosthetic fracture around prosthetic joint	DX	misc	Device & Technology Use	9	1	0
99645	Peri-prosthetic osteolysis	DX	misc	Device & Technology Use	9	1	0
99646	Articular bearing surface wear of prosthetic joint	DX	misc	Device & Technology Use	9	1	0
99647	Other mechanical complication of prosthetic joint implant	DX	misc	Device & Technology Use	9	1	0
99649	Other mechanical complication of other internal orthopedic device, implant, and graft	DX	misc	Device & Technology Use	9	1	0
99661	Infection and inflammatory reaction due to cardiac device, implant, and graft	DX	cvd	Device & Technology Use	9	1	0
99662	Infection and inflammatory reaction due to other vascular device, implant, and graft	DX	cvd	Device & Technology Use	9	1	0
99663	Infection and inflammatory reaction due to nervous system device, implant, and graft	DX	neuromusc	Device & Technology Use	9	1	0
99666	Infection and inflammatory reaction due to internal joint prosthesis	DX	misc	Device & Technology Use	9	1	0
99667	Infection and inflammatory reaction due to other internal orthopedic device, implant, and graft	DX	misc	Device & Technology Use	9	1	0
99668	Infection and inflammatory reaction due to peritoneal dialysis catheter	DX	renal	Device & Technology Use	9	1	0
99680	Complications of transplanted organ, unspecified	DX	transplant		9	0	1
99681	Complications of transplanted kidney	DX	renal	Transplantation	9	0	1
99681	Complications of transplanted kidney	DX	transplant		9	0	1
99682	Complications of transplanted liver	DX	GI	Transplantation	9	0	1
99682	Complications of transplanted liver	DX	transplant		9	0	1
99683	Complications of transplanted heart	DX	cvd	Transplantation	9	0	1
99683	Complications of transplanted heart	DX	transplant		9	0	1
99684	Complications of transplanted lung	DX	respiratory	Transplantation	9	0	1
99684	Complications of transplanted lung	DX	transplant		9	0	1
99685	Complications of transplanted bone marrow	DX	malignancy	Transplantation	9	0	1
99685	Complications of transplanted bone marrow	DX	transplant		9	0	1
99686	Complications of transplanted pancreas	DX	GI	Transplantation	9	0	1
99686	Complications of transplanted pancreas	DX	transplant		9	0	1
99687	Complications of transplanted intestine	DX	GI	Transplantation	9	0	1
99687	Complications of transplanted intestine	DX	transplant		9	0	1
99688	Complications of transplanted organ, stem cell	DX	malignancy	Transplantation	9	0	1
99688	Complications of transplanted organ, stem cell	DX	transplant		9	0	1
99689	Complications of transplanted organ, other specified organ	DX	transplant		9	0	1
99690	Complications of unspecified reattached extremity	DX	misc	Device & Technology Use	9	1	0
99691	Complications of reattached forearm	DX	misc	Device & Technology Use	9	1	0
99692	Complications of reattached hand	DX	misc	Device & Technology Use	9	1	0
99693	Complications of reattached finger(s)	DX	misc	Device & Technology Use	9	1	0
99694	Complications of reattached upper extremity, other and unspecified	DX	misc	Device & Technology Use	9	1	0
99695	Complication of reattached foot and toe(s)	DX	misc	Device & Technology Use	9	1	0
99696	Complication of reattached lower extremity, other and unspecified	DX	misc	Device & Technology Use	9	1	0
99699	Complication of other specified reattached body part	DX	misc	Device & Technology Use	9	1	0
0010	Implantation of chemotherapeutic agent	PR	malignancy	Neoplasms	9	0	0
0016070	Bypass Cerebral Ventricle to Nasopharynx with Autologous Tissue Substitute, Open Approach	PR	neuromusc	Other neurologic disorders	0	0	0
0016071	Bypass Cerebral Ventricle to Mastoid Sinus with Autologous Tissue Substitute, Open Approach	PR	neuromusc	Other neurologic disorders	0	0	0
0016072	Bypass Cerebral Ventricle to Atrium with Autologous Tissue Substitute, Open Approach	PR	neuromusc	Other neurologic disorders	0	0	0
0016073	Bypass Cerebral Ventricle to Blood Vessel with Autologous Tissue Substitute, Open Approach	PR	neuromusc	Other neurologic disorders	0	0	0
0016074	Bypass Cerebral Ventricle to Pleural Cavity with Autologous Tissue Substitute, Open Approach	PR	neuromusc	Other neurologic disorders	0	0	0
0016075	Bypass Cerebral Ventricle to Intestine with Autologous Tissue Substitute, Open Approach	PR	neuromusc	Other neurologic disorders	0	0	0
0016076	Bypass Cerebral Ventricle to Peritoneal Cavity with Autologous Tissue Substitute, Open Approach	PR	neuromusc	Other neurologic disorders	0	0	0
0016077	Bypass Cerebral Ventricle to Urinary Tract with Autologous Tissue Substitute, Open Approach	PR	neuromusc	Other neurologic disorders	0	0	0
0016078	Bypass Cerebral Ventricle to Bone Marrow with Autologous Tissue Substitute, Open Approach	PR	neuromusc	Other neurologic disorders	0	0	0
001607B	Bypass Cerebral Ventricle to Cerebral Cisterns with Autologous Tissue Substitute, Percutaneous Approach	PR	neuromusc	Other neurologic disorders	0	0	0
00160J0	Bypass Cerebral Ventricle to Nasopharynx with Synthetic Substitute, Open Approach	PR	neuromusc	Device & Technology Use	0	1	0
00160J1	Bypass Cerebral Ventricle to Mastoid Sinus with Synthetic Substitute, Open Approach	PR	neuromusc	Device & Technology Use	0	1	0
00160J2	Bypass Cerebral Ventricle to Atrium with Synthetic Substitute, Open Approach	PR	neuromusc	Device & Technology Use	0	1	0
00160J3	Bypass Cerebral Ventricle to Blood Vessel with Synthetic Substitute, Open Approach	PR	neuromusc	Device & Technology Use	0	1	0
00160J4	Bypass Cerebral Ventricle to Pleural Cavity with Synthetic Substitute, Open Approach	PR	neuromusc	Device & Technology Use	0	1	0
00160J5	Bypass Cerebral Ventricle to Intestine with Synthetic Substitute, Open Approach	PR	neuromusc	Device & Technology Use	0	1	0
00160J6	Bypass Cerebral Ventricle to Peritoneal Cavity with Synthetic Substitute, Open Approach	PR	neuromusc	Device & Technology Use	0	1	0
00160J7	Bypass Cerebral Ventricle to Urinary Tract with Synthetic Substitute, Open Approach	PR	neuromusc	Device & Technology Use	0	1	0
00160J8	Bypass Cerebral Ventricle to Bone Marrow with Synthetic Substitute, Open Approach	PR	neuromusc	Device & Technology Use	0	1	0
00160JB	Bypass Cerebral Ventricle to Cerebral Cisterns with Synthetic Substitute, Open Approach	PR	neuromusc	Device & Technology Use	0	1	0
00160K0	Bypass Cerebral Ventricle to Nasopharynx with Nonautologous Tissue Substitute, Open Approach	PR	neuromusc	Device & Technology Use	0	1	0
00160K1	Bypass Cerebral Ventricle to Mastoid Sinus with Nonautologous Tissue Substitute, Open Approach	PR	neuromusc	Device & Technology Use	0	1	0
00160K2	Bypass Cerebral Ventricle to Atrium with Nonautologous Tissue Substitute, Open Approach	PR	neuromusc	Device & Technology Use	0	1	0
00160K3	Bypass Cerebral Ventricle to Blood Vessel with Nonautologous Tissue Substitute, Open Approach	PR	neuromusc	Device & Technology Use	0	1	0
00160K4	Bypass Cerebral Ventricle to Pleural Cavity with Nonautologous Tissue Substitute, Open Approach	PR	neuromusc	Device & Technology Use	0	1	0
00160K5	Bypass Cerebral Ventricle to Intestine with Nonautologous Tissue Substitute, Open Approach	PR	neuromusc	Device & Technology Use	0	1	0
00160K6	Bypass Cerebral Ventricle to Peritoneal Cavity with Nonautologous Tissue Substitute, Open Approach	PR	neuromusc	Device & Technology Use	0	1	0
00160K7	Bypass Cerebral Ventricle to Urinary Tract with Nonautologous Tissue Substitute, Open Approach	PR	neuromusc	Device & Technology Use	0	1	0
00160K8	Bypass Cerebral Ventricle to Bone Marrow with Nonautologous Tissue Substitute, Open Approach	PR	neuromusc	Device & Technology Use	0	1	0
00160KB	Bypass Cerebral Ventricle to Cerebral Cisterns with Nonautologous Tissue Substitute, Open Approach	PR	neuromusc	Device & Technology Use	0	1	0
0016370	Bypass Cerebral Ventricle to Nasopharynx with Autologous Tissue Substitute, Percutaneous Approach	PR	neuromusc	Other neurologic disorders	0	0	0
0016371	Bypass Cerebral Ventricle to Mastoid Sinus with Autologous Tissue Substitute, Percutaneous Approach	PR	neuromusc	Other neurologic disorders	0	0	0
0016372	Bypass Cerebral Ventricle to Atrium with Autologous Tissue Substitute, Percutaneous Approach	PR	neuromusc	Other neurologic disorders	0	0	0
0016373	Bypass Cerebral Ventricle to Blood Vessel with Autologous Tissue Substitute, Percutaneous Approach	PR	neuromusc	Other neurologic disorders	0	0	0
0016374	Bypass Cerebral Ventricle to Pleural Cavity with Autologous Tissue Substitute, Percutaneous Approach	PR	neuromusc	Other neurologic disorders	0	0	0
0016375	Bypass Cerebral Ventricle to Intestine with Autologous Tissue Substitute, Percutaneous Approach	PR	neuromusc	Other neurologic disorders	0	0	0
0016376	Bypass Cerebral Ventricle to Peritoneal Cavity with Autologous Tissue Substitute, Percutaneous Approach	PR	neuromusc	Other neurologic disorders	0	0	0
0016377	Bypass Cerebral Ventricle to Urinary Tract with Autologous Tissue Substitute, Percutaneous Approach	PR	neuromusc	Other neurologic disorders	0	0	0
0016378	Bypass Cerebral Ventricle to Bone Marrow with Autologous Tissue Substitute, Percutaneous Approach	PR	neuromusc	Other neurologic disorders	0	0	0
00163J0	Bypass Cerebral Ventricle to Nasopharynx with Synthetic Substitute, Percutaneous Approach	PR	neuromusc	Device & Technology Use	0	1	0
00163J1	Bypass Cerebral Ventricle to Mastoid Sinus with Synthetic Substitute, Percutaneous Approach	PR	neuromusc	Device & Technology Use	0	1	0
00163J2	Bypass Cerebral Ventricle to Atrium with Synthetic Substitute, Percutaneous Approach	PR	neuromusc	Device & Technology Use	0	1	0
00163J3	Bypass Cerebral Ventricle to Blood Vessel with Synthetic Substitute, Percutaneous Approach	PR	neuromusc	Device & Technology Use	0	1	0
00163J4	Bypass Cerebral Ventricle to Pleural Cavity with Synthetic Substitute, Percutaneous Approach	PR	neuromusc	Device & Technology Use	0	1	0
00163J5	Bypass Cerebral Ventricle to Intestine with Synthetic Substitute, Percutaneous Approach	PR	neuromusc	Device & Technology Use	0	1	0
00163J6	Bypass Cerebral Ventricle to Peritoneal Cavity with Synthetic Substitute, Percutaneous Approach	PR	neuromusc	Device & Technology Use	0	1	0
00163J7	Bypass Cerebral Ventricle to Urinary Tract with Synthetic Substitute, Percutaneous Approach	PR	neuromusc	Device & Technology Use	0	1	0
00163J8	Bypass Cerebral Ventricle to Bone Marrow with Synthetic Substitute, Percutaneous Approach	PR	neuromusc	Device & Technology Use	0	1	0
00163JB	Bypass Cerebral Ventricle to Cerebral Cisterns with Synthetic Substitute, Percutaneous Approach	PR	neuromusc	Device & Technology Use	0	1	0
00163K0	Bypass Cerebral Ventricle to Nasopharynx with Nonautologous Tissue Substitute, Percutaneous Approach	PR	neuromusc	Device & Technology Use	0	1	0
00163K1	Bypass Cerebral Ventricle to Mastoid Sinus with Nonautologous Tissue Substitute, Percutaneous Approach	PR	neuromusc	Device & Technology Use	0	1	0
00163K2	Bypass Cerebral Ventricle to Atrium with Nonautologous Tissue Substitute, Percutaneous Approach	PR	neuromusc	Device & Technology Use	0	1	0
00163K3	Bypass Cerebral Ventricle to Blood Vessel with Nonautologous Tissue Substitute, Percutaneous Approach	PR	neuromusc	Device & Technology Use	0	1	0
00163K4	Bypass Cerebral Ventricle to Pleural Cavity with Nonautologous Tissue Substitute, Percutaneous Approach	PR	neuromusc	Device & Technology Use	0	1	0
00163K5	Bypass Cerebral Ventricle to Intestine with Nonautologous Tissue Substitute, Percutaneous Approach	PR	neuromusc	Device & Technology Use	0	1	0
00163K6	Bypass Cerebral Ventricle to Peritoneal Cavity with Nonautologous Tissue Substitute, Percutaneous Approach	PR	neuromusc	Device & Technology Use	0	1	0
00163K7	Bypass Cerebral Ventricle to Urinary Tract with Nonautologous Tissue Substitute, Percutaneous Approach	PR	neuromusc	Device & Technology Use	0	1	0
00163K8	Bypass Cerebral Ventricle to Bone Marrow with Nonautologous Tissue Substitute, Percutaneous Approach	PR	neuromusc	Device & Technology Use	0	1	0
00163KB	Bypass Cerebral Ventricle to Cerebral Cisterns with Nonautologous Tissue Substitute, Percutaneous Approach	PR	neuromusc	Device & Technology Use	0	1	0
001U074	Bypass Spinal Canal to Pleural Cavity with Autologous Tissue Substitute, Open Approach	PR	neuromusc	Other neurologic disorders	0	0	0
001U076	Bypass Spinal Canal to Peritoneal Cavity with Autologous Tissue Substitute, Open Approach	PR	neuromusc	Other neurologic disorders	0	0	0
001U077	Bypass Spinal Canal to Urinary Tract with Autologous Tissue Substitute, Open Approach	PR	neuromusc	Other neurologic disorders	0	0	0
001U079	Bypass Spinal Canal to Fallopian Tube with Autologous Tissue Substitute, Open Approach	PR	neuromusc	Other neurologic disorders	0	0	0
001U0J4	Bypass Spinal Canal to Pleural Cavity with Synthetic Substitute, Open Approach	PR	neuromusc	Device & Technology Use	0	1	0
001U0J6	Bypass Spinal Canal to Peritoneal Cavity with Synthetic Substitute, Open Approach	PR	neuromusc	Device & Technology Use	0	1	0
001U0J7	Bypass Spinal Canal to Urinary Tract with Synthetic Substitute, Open Approach	PR	neuromusc	Device & Technology Use	0	1	0
001U0J9	Bypass Spinal Canal to Fallopian Tube with Synthetic Substitute, Open Approach	PR	neuromusc	Device & Technology Use	0	1	0
001U0K4	Bypass Spinal Canal to Pleural Cavity with Nonautologous Tissue Substitute, Open Approach	PR	neuromusc	Device & Technology Use	0	1	0
001U0K6	Bypass Spinal Canal to Peritoneal Cavity with Nonautologous Tissue Substitute, Open Approach	PR	neuromusc	Device & Technology Use	0	1	0
001U0K7	Bypass Spinal Canal to Urinary Tract with Nonautologous Tissue Substitute, Open Approach	PR	neuromusc	Device & Technology Use	0	1	0
001U0K9	Bypass Spinal Canal to Fallopian Tube with Nonautologous Tissue Substitute, Open Approach	PR	neuromusc	Device & Technology Use	0	1	0
001U374	Bypass Spinal Canal to Pleural Cavity with Autologous Tissue Substitute, Percutaneous Approach	PR	neuromusc	Other neurologic disorders	0	0	0
001U376	Bypass Spinal Canal to Peritoneal Cavity with Autologous Tissue Substitute, Percutaneous Approach	PR	neuromusc	Other neurologic disorders	0	0	0
001U377	Bypass Spinal Canal to Urinary Tract with Autologous Tissue Substitute, Percutaneous Approach	PR	neuromusc	Other neurologic disorders	0	0	0
001U379	Bypass Spinal Canal to Fallopian Tube with Autologous Tissue Substitute, Percutaneous Approach	PR	neuromusc	Other neurologic disorders	0	0	0
001U3J4	Bypass Spinal Canal to Pleural Cavity with Synthetic Substitute, Percutaneous Approach	PR	neuromusc	Device & Technology Use	0	1	0
001U3J6	Bypass Spinal Canal to Peritoneal Cavity with Synthetic Substitute, Percutaneous Approach	PR	neuromusc	Device & Technology Use	0	1	0
001U3J7	Bypass Spinal Canal to Urinary Tract with Synthetic Substitute, Percutaneous Approach	PR	neuromusc	Device & Technology Use	0	1	0
001U3J9	Bypass Spinal Canal to Fallopian Tube with Synthetic Substitute, Percutaneous Approach	PR	neuromusc	Device & Technology Use	0	1	0
001U3K4	Bypass Spinal Canal to Pleural Cavity with Nonautologous Tissue Substitute, Percutaneous Approach	PR	neuromusc	Device & Technology Use	0	1	0
001U3K6	Bypass Spinal Canal to Peritoneal Cavity with Nonautologous Tissue Substitute, Percutaneous Approach	PR	neuromusc	Device & Technology Use	0	1	0
001U3K7	Bypass Spinal Canal to Urinary Tract with Nonautologous Tissue Substitute, Percutaneous Approach	PR	neuromusc	Device & Technology Use	0	1	0
001U3K9	Bypass Spinal Canal to Fallopian Tube with Nonautologous Tissue Substitute, Percutaneous Approach	PR	neuromusc	Device & Technology Use	0	1	0
0050	Implantation of cardiac resynchronization pacemaker without mention of defibrillation, total system [CRT-P]	PR	cvd	Device & Technology Use	9	1	0
0051	Implantation of cardiac resynchronization defibrillator, total system [CRT-D]	PR	cvd	Device & Technology Use	9	1	0
0053	Implantation or replacement of cardiac resynchronization pacemaker, pulse generator only [CRT-P]	PR	cvd	Device & Technology Use	9	1	0
0054	Implantation or replacement of cardiac resynchronization defibrillator, pulse generator only [CRT-D]	PR	cvd	Device & Technology Use	9	1	0
0055	Insertion of drug-eluting stent(s) of other peripheral vessel(s)	PR	cvd	Device & Technology Use	9	1	0
0057	Implantation or replacement of subcutaneous device for intracardiac or great vessel hemodynamic monitoring	PR	cvd	Device & Technology Use	9	1	0
0091	Transplant from live related donor	PR	transplant		9	0	1
0092	Transplant from live non-related donor	PR	transplant		9	0	1
0093	Transplant from cadaver	PR	transplant		9	0	1
009600Z	Drainage of Cerebral Ventricle with Drainage Device, Open Approach	PR	neuromusc	Device & Technology Use	0	1	0
009630Z	Drainage of Cerebral Ventricle with Drainage Device, Percutaneous Approach	PR	neuromusc	Device & Technology Use	0	1	0
009640Z	Drainage of Cerebral Ventricle with Drainage Device, Percutaneous Endoscopic Approach	PR	neuromusc	Device & Technology Use	0	1	0
00B70ZZ	Excision of Cerebral Hemisphere, Open Approach	PR	neuromusc	Other neurologic disorders	0	0	0
00B73ZZ	Excision of Cerebral Hemisphere, Percutaneous Approach	PR	neuromusc	Other neurologic disorders	0	0	0
00B74ZZ	Excision of Cerebral Hemisphere, Percutaneous Endoscopic Approach	PR	neuromusc	Other neurologic disorders	0	0	0
00H00MZ	Insertion of Neurostimulator Lead into Brain, Open Approach	PR	neuromusc	Device & Technology Use	0	1	0
00H03MZ	Insertion of Neurostimulator Lead into Brain, Percutaneous Approach	PR	neuromusc	Device & Technology Use	0	1	0
00H04MZ	Insertion of Neurostimulator Lead into Brain, Percutaneous Endoscopic Approach	PR	neuromusc	Device & Technology Use	0	1	0
00H60MZ	Insertion of Neurostimulator Lead into Cerebral Ventricle, Open Approach	PR	neuromusc	Device & Technology Use	0	1	0
00H63MZ	Insertion of Neurostimulator Lead into Cerebral Ventricle, Percutaneous Approach	PR	neuromusc	Device & Technology Use	0	1	0
00H64MZ	Insertion of Neurostimulator Lead into Cerebral Ventricle, Percutaneous Endoscopic Approach	PR	neuromusc	Device & Technology Use	0	1	0
00HE0MZ	Insertion of Neurostimulator Lead into Cranial Nerve, Open Approach	PR	neuromusc	Device & Technology Use	0	1	0
00HE3MZ	Insertion of Neurostimulator Lead into Cranial Nerve, Percutaneous Approach	PR	neuromusc	Device & Technology Use	0	1	0
00HE4MZ	Insertion of Neurostimulator Lead into Cranial Nerve, Percutaneous Endoscopic Approach	PR	neuromusc	Device & Technology Use	0	1	0
00HU0MZ	Insertion of Neurostimulator Lead into Spinal Canal, Open Approach	PR	neuromusc	Device & Technology Use	0	1	0
00HU3MZ	Insertion of Neurostimulator Lead into Spinal Canal, Percutaneous Approach	PR	neuromusc	Device & Technology Use	0	1	0
00HU4MZ	Insertion of Neurostimulator Lead into Spinal Canal, Percutaneous Endoscopic Approach	PR	neuromusc	Device & Technology Use	0	1	0
00HV0MZ	Insertion of Neurostimulator Lead into Spinal Cord, Open Approach	PR	neuromusc	Device & Technology Use	0	1	0
00HV3MZ	Insertion of Neurostimulator Lead into Spinal Cord, Percutaneous Approach	PR	neuromusc	Device & Technology Use	0	1	0
00HV4MZ	Insertion of Neurostimulator Lead into Spinal Cord, Percutaneous Endoscopic Approach	PR	neuromusc	Device & Technology Use	0	1	0
00T70ZZ	Resection of Cerebral Hemisphere, Open Approach	PR	neuromusc	Other neurologic disorders	0	0	0
00T73ZZ	Resection of Cerebral Hemisphere, Percutaneous Approach	PR	neuromusc	Other neurologic disorders	0	0	0
00T74ZZ	Resection of Cerebral Hemisphere, Percutaneous Endoscopic Approach	PR	neuromusc	Other neurologic disorders	0	0	0
00W60JZ	Revision of Synthetic Substitute in Cerebral Ventricle, Open Approach	PR	neuromusc	Device & Technology Use	0	1	0
00W63JZ	Revision of Synthetic Substitute in Cerebral Ventricle, Percutaneous Approach	PR	neuromusc	Device & Technology Use	0	1	0
00W64JZ	Revision of Synthetic Substitute in Cerebral Ventricle, Percutaneous Endoscopic Approach	PR	neuromusc	Device & Technology Use	0	1	0
00WU0JZ	Revision of Synthetic Substitute in Spinal Canal, Open Approach	PR	neuromusc	Device & Technology Use	0	1	0
00WU3JZ	Revision of Synthetic Substitute in Spinal Canal, Percutaneous Approach	PR	neuromusc	Device & Technology Use	0	1	0
00WU4JZ	Revision of Synthetic Substitute in Spinal Canal, Percutaneous Endoscopic Approach	PR	neuromusc	Device & Technology Use	0	1	0
0152	Hemispherectomy	PR	neuromusc	Other neurologic disorders	9	0	0
0153	Lobectomy of brain	PR	neuromusc	Other neurologic disorders	9	0	0
01HY0MZ	Insertion of Neurostimulator Lead into Peripheral Nerve, Open Approach	PR	neuromusc	Device & Technology Use	0	1	0
01HY3MZ	Insertion of Neurostimulator Lead into Peripheral Nerve, Percutaneous Approach	PR	neuromusc	Device & Technology Use	0	1	0
01HY4MZ	Insertion of Neurostimulator Lead into Peripheral Nerve, Percutaneous Endoscopic Approach	PR	neuromusc	Device & Technology Use	0	1	0
021609Q	Bypass R Atrium to R Pulm Art with Autol Vn, Open Approach	PR	cvd	Heart and Great Vessel Malformations	0	0	0
02160JP	Bypass R Atrium to Pulm Trunk with Synth Sub, Open Approach	PR	cvd	Heart and Great Vessel Malformations	0	0	0
02160JQ	Bypass R Atrium to R Pulm Art with Synth Sub, Open Approach	PR	cvd	Heart and Great Vessel Malformations	0	0	0
02160JR	Bypass R Atrium to L Pulm Art with Synth Sub, Open Approach	PR	cvd	Heart and Great Vessel Malformations	0	0	0
02160KP	Bypass R Atrium to Pulm Trunk with Nonaut Sub, Open Approach	PR	cvd	Heart and Great Vessel Malformations	0	0	0
02160Z7	Bypass Right Atrium to Left Atrium, Open Approach	PR	cvd	Heart and Great Vessel Malformations	0	0	0
02160ZP	Bypass Right Atrium to Pulmonary Trunk, Open Approach	PR	cvd	Heart and Great Vessel Malformations	0	0	0
02163Z7	Bypass Right Atrium to Left Atrium, Percutaneous Approach	PR	cvd	Heart and Great Vessel Malformations	0	0	0
021708S	Bypass L Atrium to R Pulm Vn with Zooplastic, Open Approach	PR	cvd	Heart and Great Vessel Malformations	0	0	0
021708T	Bypass L Atrium to L Pulm Vn with Zooplastic, Open Approach	PR	cvd	Heart and Great Vessel Malformations	0	0	0
021708U	Bypass L Atrium to Pulm Vn Cnfl w Zooplastic, Open	PR	cvd	Heart and Great Vessel Malformations	0	0	0
021709S	Bypass Left Atrium to R Pulm Vn with Autol Vn, Open Approach	PR	cvd	Heart and Great Vessel Malformations	0	0	0
021709T	Bypass Left Atrium to L Pulm Vn with Autol Vn, Open Approach	PR	cvd	Heart and Great Vessel Malformations	0	0	0
021709U	Bypass L Atrium to Pulm Vn Cnfl with Autol Vn, Open Approach	PR	cvd	Heart and Great Vessel Malformations	0	0	0
02170AS	Bypass L Atrium to R Pulm Vn with Autol Art, Open Approach	PR	cvd	Heart and Great Vessel Malformations	0	0	0
02170AU	Bypass L Atrium to Pulm Vn Cnfl w Autol Art, Open	PR	cvd	Heart and Great Vessel Malformations	0	0	0
02170JQ	Bypass L Atrium to R Pulm Art with Synth Sub, Open Approach	PR	cvd	Heart and Great Vessel Malformations	0	0	0
02170JS	Bypass L Atrium to R Pulm Vn with Synth Sub, Open Approach	PR	cvd	Heart and Great Vessel Malformations	0	0	0
02170JU	Bypass L Atrium to Pulm Vn Cnfl w Synth Sub, Open	PR	cvd	Heart and Great Vessel Malformations	0	0	0
02170KS	Bypass L Atrium to R Pulm Vn with Nonaut Sub, Open Approach	PR	cvd	Heart and Great Vessel Malformations	0	0	0
02170KU	Bypass L Atrium to Pulm Vn Cnfl w Nonaut Sub, Open	PR	cvd	Heart and Great Vessel Malformations	0	0	0
02170ZP	Bypass Left Atrium to Pulmonary Trunk, Open Approach	PR	cvd	Heart and Great Vessel Malformations	0	0	0
02170ZQ	Bypass Left Atrium to Right Pulmonary Artery, Open Approach	PR	cvd	Heart and Great Vessel Malformations	0	0	0
02170ZR	Bypass Left Atrium to Left Pulmonary Artery, Open Approach	PR	cvd	Heart and Great Vessel Malformations	0	0	0
02170ZS	Bypass Left Atrium to Right Pulmonary Vein, Open Approach	PR	cvd	Heart and Great Vessel Malformations	0	0	0
02170ZT	Bypass Left Atrium to Left Pulmonary Vein, Open Approach	PR	cvd	Heart and Great Vessel Malformations	0	0	0
02170ZU	Bypass Left Atrium to Pulm Vn Cnfl, Open Approach	PR	cvd	Heart and Great Vessel Malformations	0	0	0
02173J6	Bypass Left Atrium to R Atrium with Synth Sub, Perc Approach	PR	cvd	Heart and Great Vessel Malformations	0	0	0
021K08P	Bypass R Ventricle to Pulm Trunk w Zooplastic, Open	PR	cvd	Heart and Great Vessel Malformations	0	0	0
021K08Q	Bypass R Ventricle to R Pulm Art w Zooplastic, Open	PR	cvd	Heart and Great Vessel Malformations	0	0	0
021K08R	Bypass R Ventricle to L Pulm Art w Zooplastic, Open	PR	cvd	Heart and Great Vessel Malformations	0	0	0
021K09P	Bypass R Ventricle to Pulm Trunk w Autol Vn, Open	PR	cvd	Heart and Great Vessel Malformations	0	0	0
021K0AP	Bypass R Ventricle to Pulm Trunk w Autol Art, Open	PR	cvd	Heart and Great Vessel Malformations	0	0	0
021K0AQ	Bypass R Ventricle to R Pulm Art w Autol Art, Open	PR	cvd	Heart and Great Vessel Malformations	0	0	0
021K0JP	Bypass R Ventricle to Pulm Trunk w Synth Sub, Open	PR	cvd	Heart and Great Vessel Malformations	0	0	0
021K0JQ	Bypass R Ventricle to R Pulm Art w Synth Sub, Open	PR	cvd	Heart and Great Vessel Malformations	0	0	0
021K0JR	Bypass R Ventricle to L Pulm Art w Synth Sub, Open	PR	cvd	Heart and Great Vessel Malformations	0	0	0
021K0KP	Bypass R Ventricle to Pulm Trunk w Nonaut Sub, Open	PR	cvd	Heart and Great Vessel Malformations	0	0	0
021K0KQ	Bypass R Ventricle to R Pulm Art w Nonaut Sub, Open	PR	cvd	Heart and Great Vessel Malformations	0	0	0
021K0KR	Bypass R Ventricle to L Pulm Art w Nonaut Sub, Open	PR	cvd	Heart and Great Vessel Malformations	0	0	0
021K0ZP	Bypass Right Ventricle to Pulmonary Trunk, Open Approach	PR	cvd	Heart and Great Vessel Malformations	0	0	0
021K0ZQ	Bypass Right Ventricle to R Pulm Art, Open Approach	PR	cvd	Heart and Great Vessel Malformations	0	0	0
021K0ZR	Bypass Right Ventricle to L Pulm Art, Open Approach	PR	cvd	Heart and Great Vessel Malformations	0	0	0
021K0ZW	Bypass Right Ventricle to Aorta, Open Approach	PR	cvd	Heart and Great Vessel Malformations	0	0	0
021K4JP	Bypass R Ventricle to Pulm Trunk w Synth Sub, Perc Endo	PR	cvd	Heart and Great Vessel Malformations	0	0	0
021K4KQ	Bypass R Ventricle to R Pulm Art w Nonaut Sub, Perc Endo	PR	cvd	Heart and Great Vessel Malformations	0	0	0
021L08R	Bypass L Ventricle to L Pulm Art w Zooplastic, Open	PR	cvd	Heart and Great Vessel Malformations	0	0	0
021L0KP	Bypass L Ventricle to Pulm Trunk w Nonaut Sub, Open	PR	cvd	Heart and Great Vessel Malformations	0	0	0
021L0ZW	Bypass Left Ventricle to Aorta, Open Approach	PR	cvd	Heart and Great Vessel Malformations	0	0	0
0221	Insertion or replacement of external ventricular drain (EVD)	PR	neuromusc	Device & Technology Use	9	1	0
0222	Intracranial ventricular shunt or anastomosis	PR	neuromusc	Device & Technology Use	9	1	0
0231	Ventricular shunt to structure in head or neck	PR	neuromusc	Device & Technology Use	9	1	0
0232	Ventricular shunt to circulatory system	PR	neuromusc	Device & Technology Use	9	1	0
0233	Ventricular shunt to thoracic cavity	PR	neuromusc	Device & Technology Use	9	1	0
0234	Ventricular shunt to abdominal cavity and organs	PR	neuromusc	Device & Technology Use	9	1	0
0235	Ventricular shunt to urinary system	PR	neuromusc	Device & Technology Use	9	1	0
0239	Ventricular shunt to extracranial site NEC	PR	neuromusc	Device & Technology Use	9	1	0
0241	Irrigation and exploration of ventricular shunt	PR	neuromusc	Device & Technology Use	9	1	0
0242	Replacement of ventricular shunt	PR	neuromusc	Device & Technology Use	9	1	0
0243	Removal of ventricular shunt	PR	neuromusc	Device & Technology Use	9	1	0
024F07J	Create Aort Valve from Trunc Vlv w Autol Sub, Open	PR	cvd	Heart and Great Vessel Malformations	0	0	0
024F08J	Create Aort Valve from Trunc Vlv w Zooplastic, Open	PR	cvd	Heart and Great Vessel Malformations	0	0	0
024F0JJ	Create Aort Valve from Trunc Vlv w Synth Sub, Open	PR	cvd	Heart and Great Vessel Malformations	0	0	0
024F0KJ	Create Aort Valve from Trunc Vlv w Nonaut Sub, Open	PR	cvd	Heart and Great Vessel Malformations	0	0	0
024G072	Create Mitral Valve from Comn AV Valve w Autol Sub, Open	PR	cvd	Heart and Great Vessel Malformations	0	0	0
024G082	Create Mitral Valve from Comn AV Valve w Zooplastic, Open	PR	cvd	Heart and Great Vessel Malformations	0	0	0
024G0J2	Create Mitral Valve from Comn AV Valve w Synth Sub, Open	PR	cvd	Heart and Great Vessel Malformations	0	0	0
024G0K2	Create Mitral Valve from Comn AV Valve w Nonaut Sub, Open	PR	cvd	Heart and Great Vessel Malformations	0	0	0
024J072	Create Tricusp Valve from Comn AV Valve w Autol Sub, Open	PR	cvd	Heart and Great Vessel Malformations	0	0	0
024J082	Create Tricusp Valve from Comn AV Valve w Zooplastic, Open	PR	cvd	Heart and Great Vessel Malformations	0	0	0
024J0J2	Create Tricusp Valve from Comn AV Valve w Synth Sub, Open	PR	cvd	Heart and Great Vessel Malformations	0	0	0
0293	Implantation or replacement of intracranial neurostimulator lead(s)	PR	neuromusc	Device & Technology Use	9	1	0
02BK0ZZ	Excision of Right Ventricle, Open Approach	PR	cvd	Heart and Great Vessel Malformations	0	0	0
02H40JZ	Insertion of Pacemaker Lead into Coronary Vein, Open Approach	PR	cvd	Device & Technology Use	0	1	0
02H40KZ	Insertion of Defibrillator Lead into Coronary Vein, Open Approach	PR	cvd	Device & Technology Use	0	1	0
02H43JZ	Insertion of Pacemaker Lead into Coronary Vein, Percutaneous Approach	PR	cvd	Device & Technology Use	0	1	0
02H44JZ	Insertion of Pacemaker Lead into Coronary Vein, Percutaneous Endoscopic Approach	PR	cvd	Device & Technology Use	0	1	0
02H44KZ	Insertion of Defibrillator Lead into Coronary Vein, Percutaneous Endoscopic Approach	PR	cvd	Device & Technology Use	0	1	0
02H60JZ	Insertion of Pacemaker Lead into Right Atrium, Open Approach	PR	cvd	Device & Technology Use	0	1	0
02H60KZ	Insertion of Defibrillator Lead into Right Atrium, Open Approach	PR	cvd	Device & Technology Use	0	1	0
02H63JZ	Insertion of Pacemaker Lead into Right Atrium, Percutaneous Approach	PR	cvd	Device & Technology Use	0	1	0
02H63KZ	Insertion of Defibrillator Lead into Right Atrium, Percutaneous Approach	PR	cvd	Device & Technology Use	0	1	0
02H63MZ	Insertion of Cardiac Lead into Right Atrium, Percutaneous Approach	PR	cvd	Device & Technology Use	0	1	0
02H64JZ	Insertion of Pacemaker Lead into Right Atrium, Percutaneous Endoscopic Approach	PR	cvd	Device & Technology Use	0	1	0
02H64KZ	Insertion of Defibrillator Lead into Right Atrium, Percutaneous Endoscopic Approach	PR	cvd	Device & Technology Use	0	1	0
02H70JZ	Insertion of Pacemaker Lead into Left Atrium, Open Approach	PR	cvd	Device & Technology Use	0	1	0
02H73JZ	Insertion of Pacemaker Lead into Left Atrium, Percutaneous Approach	PR	cvd	Device & Technology Use	0	1	0
02H73KZ	Insertion of Defibrillator Lead into Left Atrium, Percutaneous Approach	PR	cvd	Device & Technology Use	0	1	0
02H73MZ	Insertion of Cardiac Lead into Left Atrium, Percutaneous Approach	PR	cvd	Device & Technology Use	0	1	0
02H74KZ	Insertion of Defibrillator Lead into Left Atrium, Percutaneous Endoscopic Approach	PR	cvd	Device & Technology Use	0	1	0
02HA0QZ	Insertion of Implantable Heart Assist System into Heart, Open Approach	PR	cvd	Device & Technology Use	0	1	0
02HA0RS	Insertion of Biventricular Short-term External Heart Assist System into Heart, Open Approach	PR	cvd	Device & Technology Use	0	1	0
02HA0RZ	Insertion of Short-term External Heart Assist System into Heart, Open Approach	PR	cvd	Device & Technology Use	0	1	0
02HA3QZ	Insertion of Implantable Heart Assist System into Heart, Percutaneous Approach	PR	cvd	Device & Technology Use	0	1	0
02HA3RS	Insertion of Biventricular Short-term External Heart Assist System into Heart, Percutaneous Approach	PR	cvd	Device & Technology Use	0	1	0
02HA4QZ	Insertion of Implantable Heart Assist System into Heart, Percutaneous Endoscopic Approach	PR	cvd	Device & Technology Use	0	1	0
02HA4RS	Insertion of Biventricular Short-term External Heart Assist System into Heart, Percutaneous Endoscopic Approach	PR	cvd	Device & Technology Use	0	1	0
02HK0JZ	Insertion of Pacemaker Lead into Right Ventricle, Open Approach	PR	cvd	Device & Technology Use	0	1	0
02HK0KZ	Insertion of Defibrillator Lead into Right Ventricle, Open Approach	PR	cvd	Device & Technology Use	0	1	0
02HK3JZ	Insertion of Pacemaker Lead into Right Ventricle, Percutaneous Approach	PR	cvd	Device & Technology Use	0	1	0
02HK3KZ	Insertion of Defibrillator Lead into Right Ventricle, Percutaneous Approach	PR	cvd	Device & Technology Use	0	1	0
02HK3MZ	Insertion of Cardiac Lead into Right Ventricle, Percutaneous Approach	PR	cvd	Device & Technology Use	0	1	0
02HK4JZ	Insertion of Pacemaker Lead into Right Ventricle, Percutaneous Endoscopic Approach	PR	cvd	Device & Technology Use	0	1	0
02HK4KZ	Insertion of Defibrillator Lead into Right Ventricle, Percutaneous Endoscopic Approach	PR	cvd	Device & Technology Use	0	1	0
02HL0JZ	Insertion of Pacemaker Lead into Left Ventricle, Open Approach	PR	cvd	Device & Technology Use	0	1	0
02HL0KZ	Insertion of Defibrillator Lead into Left Ventricle, Open Approach	PR	cvd	Device & Technology Use	0	1	0
02HL0MZ	Insertion of Cardiac Lead into Left Ventricle, Open Approach	PR	cvd	Device & Technology Use	0	1	0
02HL3JZ	Insertion of Pacemaker Lead into Left Ventricle, Percutaneous Approach	PR	cvd	Device & Technology Use	0	1	0
02HL3KZ	Insertion of Defibrillator Lead into Left Ventricle, Percutaneous Approach	PR	cvd	Device & Technology Use	0	1	0
02HL3MZ	Insertion of Cardiac Lead into Left Ventricle, Percutaneous Approach	PR	cvd	Device & Technology Use	0	1	0
02HL4JZ	Insertion of Pacemaker Lead into Left Ventricle, Percutaneous Endoscopic Approach	PR	cvd	Device & Technology Use	0	1	0
02HL4KZ	Insertion of Defibrillator Lead into Left Ventricle, Percutaneous Endoscopic Approach	PR	cvd	Device & Technology Use	0	1	0
02HL4MZ	Insertion of Cardiac Lead into Left Ventricle, Percutaneous Endoscopic Approach	PR	cvd	Device & Technology Use	0	1	0
02HN0JZ	Insertion of Pacemaker Lead into Pericardium, Open Approach	PR	cvd	Device & Technology Use	0	1	0
02HN0KZ	Insertion of Defibrillator Lead into Pericardium, Open Approach	PR	cvd	Device & Technology Use	0	1	0
02HN0MZ	Insertion of Cardiac Lead into Pericardium, Open Approach	PR	cvd	Device & Technology Use	0	1	0
02HN3JZ	Insertion of Pacemaker Lead into Pericardium, Percutaneous Approach	PR	cvd	Device & Technology Use	0	1	0
02HN3KZ	Insertion of Defibrillator Lead into Pericardium, Percutaneous Approach	PR	cvd	Device & Technology Use	0	1	0
02HN3MZ	Insertion of Cardiac Lead into Pericardium, Percutaneous Approach	PR	cvd	Device & Technology Use	0	1	0
02HN4JZ	Insertion of Pacemaker Lead into Pericardium, Percutaneous Endoscopic Approach	PR	cvd	Device & Technology Use	0	1	0
02HN4KZ	Insertion of Defibrillator Lead into Pericardium, Percutaneous Endoscopic Approach	PR	cvd	Device & Technology Use	0	1	0
02HN4MZ	Insertion of Cardiac Lead into Pericardium, Percutaneous Endoscopic Approach	PR	cvd	Device & Technology Use	0	1	0
02LR0CT	Occlusion of Ductus Arterio with Extralum Dev, Open Approach	PR	cvd	Heart and Great Vessel Malformations	0	0	0
02LR0DT	Occlusion of Ductus Arterio with Intralum Dev, Open Approach	PR	cvd	Heart and Great Vessel Malformations	0	0	0
02LR0ZT	Occlusion of Ductus Arteriosus, Open Approach	PR	cvd	Heart and Great Vessel Malformations	0	0	0
02LS0ZZ	Occlusion of Right Pulmonary Vein, Open Approach	PR	cvd	Heart and Great Vessel Malformations	0	0	0
02LT0ZZ	Occlusion of Left Pulmonary Vein, Open Approach	PR	cvd	Heart and Great Vessel Malformations	0	0	0
02NH0ZZ	Release Pulmonary Valve, Open Approach	PR	cvd	Heart and Great Vessel Malformations	0	0	0
02Q60ZZ	Repair Right Atrium, Open Approach	PR	cvd	Heart and Great Vessel Malformations	0	0	0
02Q63ZZ	Repair Right Atrium, Percutaneous Approach	PR	cvd	Heart and Great Vessel Malformations	0	0	0
02Q73ZZ	Repair Left Atrium, Percutaneous Approach	PR	cvd	Heart and Great Vessel Malformations	0	0	0
02QA0ZZ	Repair Heart, Open Approach	PR	cvd	Heart and Great Vessel Malformations	0	0	0
02QA3ZZ	Repair Heart, Percutaneous Approach	PR	cvd	Heart and Great Vessel Malformations	0	0	0
02RK07Z	Replacement of Right Ventricle with Autol Sub, Open Approach	PR	cvd	Heart and Great Vessel Malformations	0	0	0
02RK08Z	Replacement of Right Ventricle with Zooplastic, Open Approach	PR	cvd	Heart and Great Vessel Malformations	0	0	0
02RK0JZ	Replacement of Right Ventricle with Synthetic Substitute, Open Approach	PR	cvd	Heart and Great Vessel Malformations	0	0	0
02RL0JZ	Replacement of Left Ventricle with Synthetic Substitute, Open Approach	PR	cvd	Heart and Great Vessel Malformations	0	0	0
02RM0JZ	Replacement of Ventricular Septum with Synthetic Substitute, Open Approach	PR	cvd	Heart and Great Vessel Malformations	0	0	0
02RP0JZ	Replacement of Pulmonary Trunk with Synthetic Substitute, Open Approach	PR	cvd	Heart and Great Vessel Malformations	0	0	0
02RQ07Z	Replacement of Right Pulmonary Artery with Autologous Tissue Substitute, Open Approach	PR	cvd	Heart and Great Vessel Malformations	0	0	0
02RQ0JZ	Replacement of Right Pulmonary Artery with Synthetic Substitute, Open Approach	PR	cvd	Heart and Great Vessel Malformations	0	0	0
02RR07Z	Replacement of Left Pulmonary Artery with Autologous Tissue Substitute, Open Approach	PR	cvd	Heart and Great Vessel Malformations	0	0	0
02RR0JZ	Replacement of Left Pulmonary Artery with Synthetic Substitute, Open Approach	PR	cvd	Heart and Great Vessel Malformations	0	0	0
02SP0ZZ	Reposition Pulmonary Trunk, Open Approach	PR	cvd	Heart and Great Vessel Malformations	0	0	0
02SW0ZZ	Reposition Thoracic Aorta, Descending, Open Approach	PR	cvd	Heart and Great Vessel Malformations	0	0	0
02SX0ZZ	Reposition Thoracic Aorta, Ascending/Arch, Open Approach	PR	cvd	Heart and Great Vessel Malformations	0	0	0
02U607Z	Supplement Right Atrium with Autol Sub, Open Approach	PR	cvd	Heart and Great Vessel Malformations	0	0	0
02U608Z	Supplement Right Atrium with Zooplastic, Open Approach	PR	cvd	Heart and Great Vessel Malformations	0	0	0
02U60JZ	Supplement Right Atrium with Synth Sub, Open Approach	PR	cvd	Heart and Great Vessel Malformations	0	0	0
02U707Z	Supplement Left Atrium with Autol Sub, Open Approach	PR	cvd	Heart and Great Vessel Malformations	0	0	0
02U708Z	Supplement Left Atrium with Zooplastic Tissue, Open Approach	PR	cvd	Heart and Great Vessel Malformations	0	0	0
02U70JZ	Supplement Left Atrium with Synthetic Substitute, Open Approach	PR	cvd	Heart and Great Vessel Malformations	0	0	0
02UA07Z	Supplement Heart with Autologous Tissue Substitute, Open Approach	PR	cvd	Heart and Great Vessel Malformations	0	0	0
02UA3JZ	Supplement Heart with Synthetic Substitute, Percutaneous Approach	PR	cvd	Heart and Great Vessel Malformations	0	0	0
02UA4JZ	Supplement Heart with Synthetic Substitute, Percutaneous Endoscopic Approach	PR	cvd	Heart and Great Vessel Malformations	0	0	0
02UK07Z	Supplement Right Ventricle with Autol Sub, Open Approach	PR	cvd	Heart and Great Vessel Malformations	0	0	0
02UK08Z	Supplement Right Ventricle with Zooplastic, Open Approach	PR	cvd	Heart and Great Vessel Malformations	0	0	0
02UK0JZ	Supplement Right Ventricle with Synth Sub, Open Approach	PR	cvd	Heart and Great Vessel Malformations	0	0	0
02UK0KZ	Supplement Right Ventricle with Nonaut Sub, Open Approach	PR	cvd	Heart and Great Vessel Malformations	0	0	0
02UL07Z	Supplement Left Ventricle with Autol Sub, Open Approach	PR	cvd	Heart and Great Vessel Malformations	0	0	0
02UL0JZ	Supplement Left Ventricle with Synth Sub, Open Approach	PR	cvd	Heart and Great Vessel Malformations	0	0	0
02UL0KZ	Supplement Left Ventricle with Nonaut Sub, Open Approach	PR	cvd	Heart and Great Vessel Malformations	0	0	0
02UP07Z	Supplement Pulmonary Trunk with Autol Sub, Open Approach	PR	cvd	Heart and Great Vessel Malformations	0	0	0
02UP08Z	Supplement Pulmonary Trunk with Zooplastic, Open Approach	PR	cvd	Heart and Great Vessel Malformations	0	0	0
02UP0JZ	Supplement Pulmonary Trunk with Synth Sub, Open Approach	PR	cvd	Heart and Great Vessel Malformations	0	0	0
02UP0KZ	Supplement Pulmonary Trunk with Nonaut Sub, Open Approach	PR	cvd	Heart and Great Vessel Malformations	0	0	0
02UP38Z	Supplement Pulmonary Trunk with Zooplastic, Perc Approach	PR	cvd	Heart and Great Vessel Malformations	0	0	0
02UW07Z	Supplement Thor Aorta Desc with Autol Sub, Open Approach	PR	cvd	Heart and Great Vessel Malformations	0	0	0
02UW08Z	Supplement Thor Aorta Desc with Zooplastic, Open Approach	PR	cvd	Heart and Great Vessel Malformations	0	0	0
02UW0JZ	Supplement Thor Aorta Desc with Synth Sub, Open Approach	PR	cvd	Heart and Great Vessel Malformations	0	0	0
02UW0KZ	Supplement Thor Aorta Desc with Nonaut Sub, Open Approach	PR	cvd	Heart and Great Vessel Malformations	0	0	0
02UX07Z	Supplement Thor Aorta Asc with Autol Sub, Open Approach	PR	cvd	Heart and Great Vessel Malformations	0	0	0
02UX08Z	Supplement Thor Aorta Asc with Zooplastic, Open Approach	PR	cvd	Heart and Great Vessel Malformations	0	0	0
02UX0JZ	Supplement Thor Aorta Asc with Synth Sub, Open Approach	PR	cvd	Heart and Great Vessel Malformations	0	0	0
02UX0KZ	Supplement Thor Aorta Asc with Nonaut Sub, Open Approach	PR	cvd	Heart and Great Vessel Malformations	0	0	0
02UX3KZ	Supplement Thor Aorta Asc with Nonaut Sub, Perc Approach	PR	cvd	Heart and Great Vessel Malformations	0	0	0
02VR0ZT	Restriction of Ductus Arteriosus, Open Approach	PR	cvd	Heart and Great Vessel Malformations	0	0	0
02W50JZ	Revision of Synthetic Substitute in Atrial Septum, Open Approach	PR	cvd	Heart and Great Vessel Malformations	0	0	0
02WA0JZ	Revision of Synthetic Substitute in Heart, Open Approach	PR	cvd	Heart and Great Vessel Malformations	0	0	0
02WA0QZ	Revision of Implantable Heart Assist System in Heart, Open Approach	PR	cvd	Device & Technology Use	0	1	0
02WA0RZ	Revision of Short-term External Heart Assist System in Heart, Open Approach	PR	cvd	Device & Technology Use	0	1	0
02WA3QZ	Revision of Implantable Heart Assist System in Heart, Percutaneous Approach	PR	cvd	Device & Technology Use	0	1	0
02WA3RZ	Revision of Short-term External Heart Assist System in Heart, Percutaneous Approach	PR	cvd	Device & Technology Use	0	1	0
02WA4QZ	Revision of Implantable Heart Assist System in Heart, Percutaneous Endoscopic Approach	PR	cvd	Device & Technology Use	0	1	0
02WA4RZ	Revision of Short-term External Heart Assist System in Heart, Percutaneous Endoscopic Approach	PR	cvd	Device & Technology Use	0	1	0
02WM0JZ	Revision of Synthetic Substitute in Ventricular Septum, Open Approach	PR	cvd	Heart and Great Vessel Malformations	0	0	0
02YA0Z0	Transplantation of Heart, Allogeneic, Open Approach	PR	cvd	Transplantation	0	0	1
02YA0Z0	Transplantation of Heart, Allogeneic, Open Approach	PR	transplant		0	0	1
02YA0Z1	Transplantation of Heart, Syngeneic, Open Approach	PR	cvd	Transplantation	0	0	1
02YA0Z1	Transplantation of Heart, Syngeneic, Open Approach	PR	transplant		0	0	1
02YA0Z2	Transplantation of Heart, Zooplastic, Open Approach	PR	cvd	Transplantation	0	0	1
02YA0Z2	Transplantation of Heart, Zooplastic, Open Approach	PR	transplant		0	0	1
031209D	Bypass Innominate Artery to Upper Arm Vein with Autologous Venous Tissue, Open Approach	PR	renal	Device & Technology Use	0	1	0
031209F	Bypass Innominate Artery to Lower Arm Vein with Autologous Venous Tissue, Open Approach	PR	renal	Device & Technology Use	0	1	0
03120AD	Bypass Innominate Artery to Upper Arm Vein with Autologous Arterial Tissue, Open Approach	PR	renal	Device & Technology Use	0	1	0
03120AF	Bypass Innominate Artery to Lower Arm Vein with Autologous Arterial Tissue, Open Approach	PR	renal	Device & Technology Use	0	1	0
03120JD	Bypass Innominate Artery to Upper Arm Vein with Synthetic Substitute, Open Approach	PR	renal	Device & Technology Use	0	1	0
03120JF	Bypass Innominate Artery to Lower Arm Vein with Synthetic Substitute, Open Approach	PR	renal	Device & Technology Use	0	1	0
03120KD	Bypass Innominate Artery to Upper Arm Vein with Nonautologous Tissue Substitute, Open Approach	PR	renal	Device & Technology Use	0	1	0
03120KF	Bypass Innominate Artery to Lower Arm Vein with Nonautologous Tissue Substitute, Open Approach	PR	renal	Device & Technology Use	0	1	0
03120ZD	Bypass Innominate Artery to Upper Arm Vein, Open Approach	PR	renal	Device & Technology Use	0	1	0
03120ZF	Bypass Innominate Artery to Lower Arm Vein, Open Approach	PR	renal	Device & Technology Use	0	1	0
031309D	Bypass Right Subclavian Artery to Upper Arm Vein with Autologous Venous Tissue, Open Approach	PR	renal	Device & Technology Use	0	1	0
031309F	Bypass Right Subclavian Artery to Lower Arm Vein with Autologous Venous Tissue, Open Approach	PR	renal	Device & Technology Use	0	1	0
03130AD	Bypass Right Subclavian Artery to Upper Arm Vein with Autologous Arterial Tissue, Open Approach	PR	renal	Device & Technology Use	0	1	0
03130AF	Bypass Right Subclavian Artery to Lower Arm Vein with Autologous Arterial Tissue, Open Approach	PR	renal	Device & Technology Use	0	1	0
03130JD	Bypass Right Subclavian Artery to Upper Arm Vein with Synthetic Substitute, Open Approach	PR	renal	Device & Technology Use	0	1	0
03130JF	Bypass Right Subclavian Artery to Lower Arm Vein with Synthetic Substitute, Open Approach	PR	renal	Device & Technology Use	0	1	0
03130KD	Bypass Right Subclavian Artery to Upper Arm Vein with Nonautologous Tissue Substitute, Open Approach	PR	renal	Device & Technology Use	0	1	0
03130KF	Bypass Right Subclavian Artery to Lower Arm Vein with Nonautologous Tissue Substitute, Open Approach	PR	renal	Device & Technology Use	0	1	0
03130ZD	Bypass Right Subclavian Artery to Upper Arm Vein, Open Approach	PR	renal	Device & Technology Use	0	1	0
03130ZF	Bypass Right Subclavian Artery to Lower Arm Vein, Open Approach	PR	renal	Device & Technology Use	0	1	0
031409D	Bypass Left Subclavian Artery to Upper Arm Vein with Autologous Venous Tissue, Open Approach	PR	renal	Device & Technology Use	0	1	0
031409F	Bypass Left Subclavian Artery to Lower Arm Vein with Autologous Venous Tissue, Open Approach	PR	renal	Device & Technology Use	0	1	0
03140AD	Bypass Left Subclavian Artery to Upper Arm Vein with Autologous Arterial Tissue, Open Approach	PR	renal	Device & Technology Use	0	1	0
03140AF	Bypass Left Subclavian Artery to Lower Arm Vein with Autologous Arterial Tissue, Open Approach	PR	renal	Device & Technology Use	0	1	0
[truncated: 4,816 more rows]
