# Supplementary material for: Pediatric Complex Chronic Condition System Version 3
Source: JAMA Netw Open. 2024 Jul 15;7(7):e2420579. doi: 10.1001/jamanetworkopen.2024.20579 (PMC11250371; doi:10.1001/jamanetworkopen.2024.20579)
Supplement: Supplement 3. — eTable 3. CCC Version 3 Complete Code List With Deleted Items [file jamanetwopen-e2420579-s003.xlsx]

## Sheet: Table of contents
Feinstein JA, Hall M, Davidson A, Feudtner C. Pediatric complex chronic condition system version 3. JAMA Netw Open. 2024;7(7):e2420579. doi:10.1001/jamanetworkopen.2024.20579
This supplemental material has been provided by the authors to give readers additional information about their work.
eTable 3. CCC Version 3 Complete Code List With Deleted Items
eTable 3 Description
Neuro Neuromuscular
Cardiovascular
Respiratory
Renal Urologic
Gastrointestinal
Hematologic Immunologic
Metabolic
Other Congenital Genetic Defect
Malignancy
Premature and Neonatal
Device and Tech Use
Transplant

## Sheet: eTable3 Description
	eTable 3. CCC Version 3 Complete Code List With Deleted Items
	eTable3 is a listing of all diagnosis and procedure codes in the Complex Chronic Condition (CCC) Categories and Subcategories. This table includes the details of Version 2 to Version 3 review work and determinations for each code, if applicable.
	Updates to this CCC table will occur each year on October 1st at the same time as Fiscal Year ICD10 Code Updates are implemented.
	LINKS to Tabs
	Neuro Neuromuscular Category
	Cardiovascular Category
	Respiratory Category
	Renal Urologic Category
	Gastrointestinal Category
	Hematologic Immunologic Category
	Metabolic Category
	Other Congenital or Genetic Defect Category
	Malignancy Category
	Premature & Neonatal Category
	Device & Technology Use Category
	Transplant Category
	Note: ALL ICD codes are shown without the decimal point, if applicable.

## Sheet: Neuro Neuromuscular
Link to eTable 3 Description Tab
CCC Category	Subcategory	ICD Code	ICDCode Description	Comments	CF/JF Comments	CCC Code Type	ICD9/ICD10	DX/PX
Neurologic/Neuromuscular	CNS Degeneration and diseases	3315	Idiopathic normal pressure hydrocephalus [INPH]	In SAS, not document	No	Delete from V3	9	DX
Neurologic/Neuromuscular	Epilepsy	G40301	Generalized idiopathic epilepsy and epileptic syndromes, not intractable, with status epilepticus	Possible removal from CCC list; not intractable type	No (Delete Existing)	Delete from V3	10	DX
Neurologic/Neuromuscular	Movement diseases	G253	Myoclonus	In document, not SAS	No (Delete Existing)	Delete from V3	10	DX
Neurologic/Neuromuscular	Muscular dystrophies and myopathies	35924	Drug induced myotonia	In document, not SAS	No	Delete from V3	9	DX
Neurologic/Neuromuscular	Other neurologic disorders	G9782	Other postprocedural complications and disorders of nervous system	In SAS, not document	No (Delete Existing)	Delete from V3	10	DX
Neurologic/Neuromuscular	CNS Degeneration and diseases	G113	Cerebellar ataxia with defective DNA repair	In document, not in SAS	Yes (New)	New; missed in V2	10	DX
Neurologic/Neuromuscular	Infantile Cerebral Palsy	G801	Spastic diplegic cerebral palsy	In document, not in SAS	Yes (Associated)	New; missed in V2	10	DX
Neurologic/Neuromuscular	Infantile Cerebral Palsy	G802	Spastic hemiplegic cerebral palsy	In document, not in SAS	Yes (Associated)	New; missed in V2	10	DX
Neurologic/Neuromuscular	Infantile Cerebral Palsy	G809	Cerebral palsy, unspecified	In document, not in SAS	Yes (Associated)	New; missed in V2	10	DX
Neurologic/Neuromuscular	CNS Degeneration and diseases	E75244	Niemann-Pick disease type A/B	New code 10/1/2021	Yes (Associated)	New; Related to V2 Parent Code	10	DX
Neurologic/Neuromuscular	Muscular dystrophies and myopathies	G7120	Congenital myopathy, unspecifed	New code 10/1/2020		New; Related to V2 Parent Code	10	DX
Neurologic/Neuromuscular	Muscular dystrophies and myopathies	G7121	Nemaline myopathy	New code 10/1/2020		New; Related to V2 Parent Code	10	DX
Neurologic/Neuromuscular	Muscular dystrophies and myopathies	G71220	X-linked myotubular myopathy	New code 10/1/2020		New; Related to V2 Parent Code	10	DX
Neurologic/Neuromuscular	Muscular dystrophies and myopathies	G71228	Other centronuclear myopathy	New code 10/1/2020		New; Related to V2 Parent Code	10	DX
Neurologic/Neuromuscular	Muscular dystrophies and myopathies	G7129	Other congenital myopathy	New code 10/1/2020		New; Related to V2 Parent Code	10	DX
Neurologic/Neuromuscular	CNS Degeneration and diseases	G110	Congenital nonprogressive ataxia	Potential missing CCC code	Yes (New)	New; Related to V2 sister code	10	DX
Neurologic/Neuromuscular	CNS Degeneration and diseases	G910	Communicating hydrocephalus	Potential missing CCC code	Yes (New)	New; Related to V2 sister code	10	DX
Neurologic/Neuromuscular	CNS Degeneration and diseases	G913	Post-traumatic hydrocephalus, unspecified	Potential missing CCC code	Yes (New)	New; Related to V2 sister code	10	DX
Neurologic/Neuromuscular	CNS Degeneration and diseases	G914	Hydrocephalus in diseases classified elsewhere	Potential missing CCC code	Yes (New)	New; Related to V2 sister code	10	DX
Neurologic/Neuromuscular	CNS Degeneration and diseases	G918	Other hydrocephalus	Potential missing CCC code	Yes (New)	New; Related to V2 sister code	10	DX
Neurologic/Neuromuscular	CNS Degeneration and diseases	G919	Hydrocephalus, unspecified	Potential missing CCC code	Yes (Associated)	New; Related to V2 sister code	10	DX
Neurologic/Neuromuscular	Epilepsy	G40011	Localization-related (focal) (partial) idiopathic epilepsy and epileptic syndromes with seizures of localized onset, intractable, with status epilepticus	Potential missing CCC code	Yes (Associated)	New; related to V2 sister code	10	DX
Neurologic/Neuromuscular	Epilepsy	G40019	Localization-related (focal) (partial) idiopathic epilepsy and epileptic syndromes with seizures of localized onset, intractable, without status epilepticus	Potential missing CCC code	Yes (Associated)	New; related to V2 sister code	10	DX
Neurologic/Neuromuscular	Epilepsy	G40319	Generalized idiopathic epilepsy and epileptic syndromes, intractable, without status epilepticus	Potential missing CCC code	Yes (Associated)	New; related to V2 sister code	10	DX
Neurologic/Neuromuscular	Epilepsy	G40803	Other epilepsy, intractable, with status epilepticus	Potential missing CCC code	Yes (Associated)	New; Related to V2 sister code	10	DX
Neurologic/Neuromuscular	Epilepsy	G40813	Lennox-Gastaut syndrome, intractable, with status epilepticus	Potential missing CCC code	Yes (Associated)	New; Related to V2 sister code	10	DX
Neurologic/Neuromuscular	Epilepsy	G40814	Lennox-Gastaut syndrome, intractable, without status epilepticus	Potential missing CCC code	Yes (Associated)	New; Related to V2 sister code	10	DX
Neurologic/Neuromuscular	Epilepsy	G40823	Epileptic spasms, intractable, with status epilepticus	Potential missing CCC code	Yes (Associated)	New; Related to V2 sister code	10	DX
Neurologic/Neuromuscular	Epilepsy	G40824	Epileptic spasms, intractable, without status epilepticus	Potential missing CCC code	Yes (Associated)	New; Related to V2 sister code	10	DX
Neurologic/Neuromuscular	Epilepsy	G40833	Dravet syndrome, intractable, with status epilepticus	Potential missing CCC code; new code 10/1/2020	Yes (Associated)	New; Related to V2 sister code	10	DX
Neurologic/Neuromuscular	Epilepsy	G40834	Dravet syndrome, intractable, without status epilepticus	Potential missing CCC code; new code 10/1/2020	Yes (Associated)	New; Related to V2 sister code	10	DX
Neurologic/Neuromuscular	Epilepsy	G40A11	Absence epileptic syndrome, intractable, with status epilepticus	Potential missing CCC code	Yes (Associated)	New; Related to V2 sister code	10	DX
Neurologic/Neuromuscular	Epilepsy	G40A19	Absence epileptic syndrome, intractable, without status epilepticus	Potential missing CCC code	Yes (Associated)	New; Related to V2 sister code	10	DX
Neurologic/Neuromuscular	Epilepsy	G40B11	Juvenile myoclonic epilepsy, intractable, with status epilepticus	Potential missing CCC code	Yes (Associated)	New; Related to V2 sister code	10	DX
Neurologic/Neuromuscular	Epilepsy	G40B19	Juvenile myoclonic epilepsy, intractable, without status epilepticus	Potential missing CCC code	Yes (Associated)	New; Related to V2 sister code	10	DX
Neurologic/Neuromuscular	Movement diseases	G212	Secondary parkinsonism due to other external agents	Potential missing CCC code	Yes (Associated)	New; related to V2 sister code	10	DX
Neurologic/Neuromuscular	Movement diseases	G213	Postencephalitic parkinsonism	Potential missing CCC code	Yes (Associated)	New; related to V2 sister code	10	DX
Neurologic/Neuromuscular	Movement diseases	G214	Vascular parkinsonism	Potential missing CCC code	Yes (Associated)	New; related to V2 sister code	10	DX
Neurologic/Neuromuscular	Movement diseases	G219	Secondary parkinsonism, unspecified	Potential missing CCC code	Yes (Associated)	New; Related to V2 sister code	10	DX
Neurologic/Neuromuscular	Movement diseases	G239	Degenerative disease of basal ganglia, unspecified	Potential missing CCC code	Yes (Associated)	New; Related to V2 sister code	10	DX
Neurologic/Neuromuscular	Movement diseases	G241	Genetic torsion dystonia	Potential missing CCC code	Yes	New; Related to V2 sister code	10	DX
Neurologic/Neuromuscular	Movement diseases	G242	Idiopathic nonfamilial dystonia	Potential missing CCC code	Yes	New; Related to V2 sister code	10	DX
Neurologic/Neuromuscular	Movement diseases	G26	Extrapyramidal and movement disorders in diseases classified elsewhere	Potential missing CCC code	Yes (Associated)	New; Related to V2 sister code	10	DX
Neurologic/Neuromuscular	Muscular dystrophies and myopathies	G71031	Autosomal dominant limb girdle muscular dystrophy	New code FY 2023	Yes	New; Related to V2 sister code	10	DX
Neurologic/Neuromuscular	Muscular dystrophies and myopathies	G71032	Autosomal recessive limb girdle muscular dystrophy due to calpain-3 dysfunction	New code FY 2023	Yes	New; Related to V2 sister code	10	DX
Neurologic/Neuromuscular	Muscular dystrophies and myopathies	G71033	Limb girdle muscular dystrophy due to dysferlin dysfunction	New code FY 2023	Yes	New; Related to V2 sister code	10	DX
Neurologic/Neuromuscular	Muscular dystrophies and myopathies	G710340	Limb girdle muscular dystrophy due to sarcoglycan dysfunction, unspecified	New code FY 2023	Yes	New; Related to V2 sister code	10	DX
Neurologic/Neuromuscular	Muscular dystrophies and myopathies	G710341	Limb girdle muscular dystrophy due to alpha sarcoglycan dysfunction	New code FY 2023	Yes	New; Related to V2 sister code	10	DX
Neurologic/Neuromuscular	Muscular dystrophies and myopathies	G710342	Limb girdle muscular dystrophy due to beta sarcoglycan dysfunction	New code FY 2023	Yes	New; Related to V2 sister code	10	DX
Neurologic/Neuromuscular	Muscular dystrophies and myopathies	G710349	Limb girdle muscular dystrophy due to other sarcoglycan dysfunction	New code FY 2023	Yes	New; Related to V2 sister code	10	DX
Neurologic/Neuromuscular	Muscular dystrophies and myopathies	G71035	Limb girdle muscular dystrophy due to anoctamin-5 dysfunction	New code FY 2023	Yes	New; Related to V2 sister code	10	DX
Neurologic/Neuromuscular	Muscular dystrophies and myopathies	G71038	Other limb girdle muscular dystrophy	New code FY 2023	Yes	New; Related to V2 sister code	10	DX
Neurologic/Neuromuscular	Muscular dystrophies and myopathies	G71039	Limb girdle muscular dystrophy, unspecified	New code FY 2023	Yes	New; Related to V2 sister code	10	DX
Neurologic/Neuromuscular	Occlusion of cerebral arteries	43411	Cerebral embolism with cerebral infarction	Potential missing CCC code	Yes (New)	New; Related to V2 sister code	9	DX
Neurologic/Neuromuscular	Occlusion of cerebral arteries	I6300	Cerebral infarction due to thrombosis of unspecified precerebral artery	Potential missing CCC code	Yes (Associated)	New; Related to V2 sister code	10	DX
Neurologic/Neuromuscular	Occlusion of cerebral arteries	I63011	Cerebral infarction due to thrombosis of right vertebral artery	Potential missing CCC code	Yes (Associated)	New; Related to V2 sister code	10	DX
Neurologic/Neuromuscular	Occlusion of cerebral arteries	I63012	Cerebral infarction due to thrombosis of left vertebral artery	Potential missing CCC code	Yes (Associated)	New; Related to V2 sister code	10	DX
Neurologic/Neuromuscular	Occlusion of cerebral arteries	I63013	Cerebral infarction due to thrombosis of bilateral vertebral arteries	Potential missing CCC code, new code 10/1/2016	Yes (Associated)	New; Related to V2 sister code	10	DX
Neurologic/Neuromuscular	Occlusion of cerebral arteries	I63019	Cerebral infarction due to thrombosis of unspecified vertebral artery	Potential missing CCC code	Yes (Associated)	New; Related to V2 sister code	10	DX
Neurologic/Neuromuscular	Occlusion of cerebral arteries	I6302	Cerebral infarction due to thrombosis of basilar artery	Potential missing CCC code	Yes (Associated)	New; Related to V2 sister code	10	DX
Neurologic/Neuromuscular	Occlusion of cerebral arteries	I63031	Cerebral infarction due to thrombosis of right carotid artery	Potential missing CCC code	Yes (Associated)	New; Related to V2 sister code	10	DX
Neurologic/Neuromuscular	Occlusion of cerebral arteries	I63032	Cerebral infarction due to thrombosis of left carotid artery	Potential missing CCC code	Yes (Associated)	New; Related to V2 sister code	10	DX
Neurologic/Neuromuscular	Occlusion of cerebral arteries	I63033	Cerebral infarction due to thrombosis of bilateral carotid arteries	Potential missing CCC code, new code 10/1/2016	Yes (Associated)	New; Related to V2 sister code	10	DX
Neurologic/Neuromuscular	Occlusion of cerebral arteries	I63039	Cerebral infarction due to thrombosis of unspecified carotid artery	Potential missing CCC code	Yes (Associated)	New; Related to V2 sister code	10	DX
Neurologic/Neuromuscular	Occlusion of cerebral arteries	I6309	Cerebral infarction due to thrombosis of other precerebral artery	Potential missing CCC code	Yes (Associated)	New; Related to V2 sister code	10	DX
Neurologic/Neuromuscular	Occlusion of cerebral arteries	I6310	Cerebral infarction due to embolism of unspecified precerebral artery	Potential missing CCC code	Yes (Associated)	New; Related to V2 sister code	10	DX
Neurologic/Neuromuscular	Occlusion of cerebral arteries	I63111	Cerebral infarction due to embolism of right vertebral artery	Potential missing CCC code	Yes (Associated)	New; Related to V2 sister code	10	DX
Neurologic/Neuromuscular	Occlusion of cerebral arteries	I63112	Cerebral infarction due to embolism of left vertebral artery	Potential missing CCC code	Yes (Associated)	New; Related to V2 sister code	10	DX
Neurologic/Neuromuscular	Occlusion of cerebral arteries	I63113	Cerebral infarction due to embolism of bilateral vertebral arteries	Potential missing CCC code, new code 10/1/2016	Yes (Associated)	New; Related to V2 sister code	10	DX
Neurologic/Neuromuscular	Occlusion of cerebral arteries	I63119	Cerebral infarction due to embolism of unspecified vertebral artery	Potential missing CCC code	Yes (Associated)	New; Related to V2 sister code	10	DX
Neurologic/Neuromuscular	Occlusion of cerebral arteries	I6312	Cerebral infarction due to embolism of basilar artery	Potential missing CCC code	Yes (Associated)	New; Related to V2 sister code	10	DX
Neurologic/Neuromuscular	Occlusion of cerebral arteries	I63131	Cerebral infarction due to embolism of right carotid artery	Potential missing CCC code	Yes (Associated)	New; Related to V2 sister code	10	DX
Neurologic/Neuromuscular	Occlusion of cerebral arteries	I63132	Cerebral infarction due to embolism of left carotid artery	Potential missing CCC code	Yes (Associated)	New; Related to V2 sister code	10	DX
Neurologic/Neuromuscular	Occlusion of cerebral arteries	I63133	Cerebral infarction due to embolism of bilateral carotid arteries	Potential missing CCC code, new code 10/1/2016	Yes (Associated)	New; Related to V2 sister code	10	DX
Neurologic/Neuromuscular	Occlusion of cerebral arteries	I63139	Cerebral infarction due to embolism of unspecified carotid artery	Potential missing CCC code	Yes (Associated)	New; Related to V2 sister code	10	DX
Neurologic/Neuromuscular	Occlusion of cerebral arteries	I6319	Cerebral infarction due to embolism of other precerebral artery	Potential missing CCC code	Yes (Associated)	New; Related to V2 sister code	10	DX
Neurologic/Neuromuscular	Occlusion of cerebral arteries	I6320	Cerebral infarction due to unspecified occlusion or stenosis of unspecified precerebral arteries	Potential missing CCC code	Yes (Associated)	New; Related to V2 sister code	10	DX
Neurologic/Neuromuscular	Occlusion of cerebral arteries	I63211	Cerebral infarction due to unspecified occlusion or stenosis of right vertebral artery	Potential missing CCC code	Yes (Associated)	New; Related to V2 sister code	10	DX
Neurologic/Neuromuscular	Occlusion of cerebral arteries	I63212	Cerebral infarction due to unspecified occlusion or stenosis of left vertebral artery	Potential missing CCC code	Yes (Associated)	New; Related to V2 sister code	10	DX
Neurologic/Neuromuscular	Occlusion of cerebral arteries	I63213	Cerebral infarction due to unspecified occlusion or stenosis of bilateral vertebral arteries	Potential missing CCC code, new code 10/1/2016	Yes (Associated)	New; Related to V2 sister code	10	DX
Neurologic/Neuromuscular	Occlusion of cerebral arteries	I63219	Cerebral infarction due to unspecified occlusion or stenosis of unspecified vertebral artery	Potential missing CCC code	Yes (Associated)	New; Related to V2 sister code	10	DX
Neurologic/Neuromuscular	Occlusion of cerebral arteries	I6322	Cerebral infarction due to unspecified occlusion or stenosis of basilar artery	Potential missing CCC code	Yes (Associated)	New; Related to V2 sister code	10	DX
Neurologic/Neuromuscular	Occlusion of cerebral arteries	I63231	Cerebral infarction due to unspecified occlusion or stenosis of right carotid arteries	Potential missing CCC code	Yes (Associated)	New; Related to V2 sister code	10	DX
Neurologic/Neuromuscular	Occlusion of cerebral arteries	I63232	Cerebral infarction due to unspecified occlusion or stenosis of left carotid arteries	Potential missing CCC code	Yes (Associated)	New; Related to V2 sister code	10	DX
Neurologic/Neuromuscular	Occlusion of cerebral arteries	I63233	Cerebral infarction due to unspecified occlusion or stenosis of bilateral carotid arteries	Potential missing CCC code, new code 10/1/2016	Yes (Associated)	New; Related to V2 sister code	10	DX
Neurologic/Neuromuscular	Occlusion of cerebral arteries	I63239	Cerebral infarction due to unspecified occlusion or stenosis of unspecified carotid artery	Potential missing CCC code	Yes (Associated)	New; Related to V2 sister code	10	DX
Neurologic/Neuromuscular	Occlusion of cerebral arteries	I6329	Cerebral infarction due to unspecified occlusion or stenosis of other precerebral arteries	Potential missing CCC code	Yes (Associated)	New; Related to V2 sister code	10	DX
Neurologic/Neuromuscular	Occlusion of cerebral arteries	I63311	Cerebral infarction due to thrombosis of right middle cerebral artery	Potential missing CCC code	Yes (Associated)	New; Related to V2 sister code	10	DX
Neurologic/Neuromuscular	Occlusion of cerebral arteries	I63312	Cerebral infarction due to thrombosis of left middle cerebral artery	Potential missing CCC code	Yes (Associated)	New; Related to V2 sister code	10	DX
Neurologic/Neuromuscular	Occlusion of cerebral arteries	I63313	Cerebral infarction due to thrombosis of bilateral middle cerebral arteries	Potential missing CCC code, new code 10/1/2016	Yes (Associated)	New; Related to V2 sister code	10	DX
Neurologic/Neuromuscular	Occlusion of cerebral arteries	I63319	Cerebral infarction due to thrombosis of unspecified middle cerebral artery	Potential missing CCC code	Yes (Associated)	New; Related to V2 sister code	10	DX
Neurologic/Neuromuscular	Occlusion of cerebral arteries	I63321	Cerebral infarction due to thrombosis of right anterior cerebral artery	Potential missing CCC code	Yes (Associated)	New; Related to V2 sister code	10	DX
Neurologic/Neuromuscular	Occlusion of cerebral arteries	I63322	Cerebral infarction due to thrombosis of left anterior cerebral artery	Potential missing CCC code	Yes (Associated)	New; Related to V2 sister code	10	DX
Neurologic/Neuromuscular	Occlusion of cerebral arteries	I63323	Cerebral infarction due to thrombosis of bilateral anterior cerebral arteries	Potential missing CCC code, new code 10/1/2016	Yes (Associated)	New; Related to V2 sister code	10	DX
Neurologic/Neuromuscular	Occlusion of cerebral arteries	I63329	Cerebral infarction due to thrombosis of unspecified anterior cerebral artery	Potential missing CCC code	Yes (Associated)	New; Related to V2 sister code	10	DX
Neurologic/Neuromuscular	Occlusion of cerebral arteries	I63331	Cerebral infarction due to thrombosis of right posterior cerebral artery	Potential missing CCC code	Yes (Associated)	New; Related to V2 sister code	10	DX
Neurologic/Neuromuscular	Occlusion of cerebral arteries	I63332	Cerebral infarction due to thrombosis of left posterior cerebral artery	Potential missing CCC code	Yes (Associated)	New; Related to V2 sister code	10	DX
Neurologic/Neuromuscular	Occlusion of cerebral arteries	I63333	Cerebral infarction due to thrombosis of bilateral posterior cerebral arteries	Potential missing CCC code, new code 10/1/2016	Yes (Associated)	New; Related to V2 sister code	10	DX
Neurologic/Neuromuscular	Occlusion of cerebral arteries	I63339	Cerebral infarction due to thrombosis of unspecified posterior cerebral artery	Potential missing CCC code	Yes (Associated)	New; Related to V2 sister code	10	DX
Neurologic/Neuromuscular	Occlusion of cerebral arteries	I63341	Cerebral infarction due to thrombosis of right cerebellar artery	Potential missing CCC code	Yes (Associated)	New; Related to V2 sister code	10	DX
Neurologic/Neuromuscular	Occlusion of cerebral arteries	I63342	Cerebral infarction due to thrombosis of left cerebellar artery	Potential missing CCC code	Yes (Associated)	New; Related to V2 sister code	10	DX
Neurologic/Neuromuscular	Occlusion of cerebral arteries	I63343	Cerebral infarction due to thrombosis of bilateral cerebellar arteries	Potential missing CCC code, new code 10/1/2016	Yes (Associated)	New; Related to V2 sister code	10	DX
Neurologic/Neuromuscular	Occlusion of cerebral arteries	I63349	Cerebral infarction due to thrombosis of unspecified cerebellar artery	Potential missing CCC code	Yes (Associated)	New; Related to V2 sister code	10	DX
Neurologic/Neuromuscular	Occlusion of cerebral arteries	I6339	Cerebral infarction due to thrombosis of other cerebral artery	Potential missing CCC code	Yes (Associated)	New; Related to V2 sister code	10	DX
Neurologic/Neuromuscular	Occlusion of cerebral arteries	I6340	Cerebral infarction due to embolism of unspecified cerebral artery	Potential missing CCC code	Yes (Associated)	New; Related to V2 sister code	10	DX
Neurologic/Neuromuscular	Occlusion of cerebral arteries	I63411	Cerebral infarction due to embolism of right middle cerebral artery	Potential missing CCC code	Yes (Associated)	New; Related to V2 sister code	10	DX
Neurologic/Neuromuscular	Occlusion of cerebral arteries	I63412	Cerebral infarction due to embolism of left middle cerebral artery	Potential missing CCC code	Yes (Associated)	New; Related to V2 sister code	10	DX
Neurologic/Neuromuscular	Occlusion of cerebral arteries	I63413	Cerebral infarction due to embolism of bilateral middle cerebral arteries	Potential missing CCC code, new code 10/1/2016	Yes (Associated)	New; Related to V2 sister code	10	DX
Neurologic/Neuromuscular	Occlusion of cerebral arteries	I63419	Cerebral infarction due to embolism of unspecified middle cerebral artery	Potential missing CCC code	Yes (Associated)	New; Related to V2 sister code	10	DX
Neurologic/Neuromuscular	Occlusion of cerebral arteries	I63421	Cerebral infarction due to embolism of right anterior cerebral artery	Potential missing CCC code	Yes (Associated)	New; Related to V2 sister code	10	DX
Neurologic/Neuromuscular	Occlusion of cerebral arteries	I63422	Cerebral infarction due to embolism of left anterior cerebral artery	Potential missing CCC code	Yes (Associated)	New; Related to V2 sister code	10	DX
Neurologic/Neuromuscular	Occlusion of cerebral arteries	I63423	Cerebral infarction due to embolism of bilateral anterior cerebral arteries	Potential missing CCC code, new code 10/1/2016	Yes (Associated)	New; Related to V2 sister code	10	DX
Neurologic/Neuromuscular	Occlusion of cerebral arteries	I63429	Cerebral infarction due to embolism of unspecified anterior cerebral artery	Potential missing CCC code	Yes (Associated)	New; Related to V2 sister code	10	DX
Neurologic/Neuromuscular	Occlusion of cerebral arteries	I63431	Cerebral infarction due to embolism of right posterior cerebral artery	Potential missing CCC code	Yes (Associated)	New; Related to V2 sister code	10	DX
Neurologic/Neuromuscular	Occlusion of cerebral arteries	I63432	Cerebral infarction due to embolism of left posterior cerebral artery	Potential missing CCC code	Yes (Associated)	New; Related to V2 sister code	10	DX
Neurologic/Neuromuscular	Occlusion of cerebral arteries	I63433	Cerebral infarction due to embolism of bilateral posterior cerebral arteries	Potential missing CCC code, new code 10/1/2016	Yes (Associated)	New; Related to V2 sister code	10	DX
Neurologic/Neuromuscular	Occlusion of cerebral arteries	I63439	Cerebral infarction due to embolism of unspecified posterior cerebral artery	Potential missing CCC code	Yes (Associated)	New; Related to V2 sister code	10	DX
Neurologic/Neuromuscular	Occlusion of cerebral arteries	I63441	Cerebral infarction due to embolism of right cerebellar artery	Potential missing CCC code	Yes (Associated)	New; Related to V2 sister code	10	DX
Neurologic/Neuromuscular	Occlusion of cerebral arteries	I63442	Cerebral infarction due to embolism of left cerebellar artery	Potential missing CCC code	Yes (Associated)	New; Related to V2 sister code	10	DX
Neurologic/Neuromuscular	Occlusion of cerebral arteries	I63443	Cerebral infarction due to embolism of bilateral cerebellar arteries	Potential missing CCC code, new code 10/1/2016	Yes (Associated)	New; Related to V2 sister code	10	DX
Neurologic/Neuromuscular	Occlusion of cerebral arteries	I63449	Cerebral infarction due to embolism of unspecified cerebellar artery	Potential missing CCC code	Yes (Associated)	New; Related to V2 sister code	10	DX
Neurologic/Neuromuscular	Occlusion of cerebral arteries	I6349	Cerebral infarction due to embolism of other cerebral artery	Potential missing CCC code	Yes (Associated)	New; Related to V2 sister code	10	DX
Neurologic/Neuromuscular	Occlusion of cerebral arteries	I63511	Cerebral infarction due to unspecified occlusion or stenosis of right middle cerebral artery	Potential missing CCC code	Yes (Associated)	New; Related to V2 sister code	10	DX
Neurologic/Neuromuscular	Occlusion of cerebral arteries	I63512	Cerebral infarction due to unspecified occlusion or stenosis of left middle cerebral artery	Potential missing CCC code	Yes (Associated)	New; Related to V2 sister code	10	DX
Neurologic/Neuromuscular	Occlusion of cerebral arteries	I63513	Cerebral infarction due to unspecified occlusion or stenosis of bilateral middle cerebral arteries	Potential missing CCC code, new code 10/1/2016	Yes (Associated)	New; Related to V2 sister code	10	DX
Neurologic/Neuromuscular	Occlusion of cerebral arteries	I63519	Cerebral infarction due to unspecified occlusion or stenosis of unspecified middle cerebral artery	Potential missing CCC code	Yes (Associated)	New; Related to V2 sister code	10	DX
Neurologic/Neuromuscular	Occlusion of cerebral arteries	I63521	Cerebral infarction due to unspecified occlusion or stenosis of right anterior cerebral artery	Potential missing CCC code	Yes (Associated)	New; Related to V2 sister code	10	DX
Neurologic/Neuromuscular	Occlusion of cerebral arteries	I63522	Cerebral infarction due to unspecified occlusion or stenosis of left anterior cerebral artery	Potential missing CCC code	Yes (Associated)	New; Related to V2 sister code	10	DX
Neurologic/Neuromuscular	Occlusion of cerebral arteries	I63523	Cerebral infarction due to unspecified occlusion or stenosis of bilateral anterior cerebral arteries	Potential missing CCC code, new code 10/1/2016	Yes (Associated)	New; Related to V2 sister code	10	DX
Neurologic/Neuromuscular	Occlusion of cerebral arteries	I63529	Cerebral infarction due to unspecified occlusion or stenosis of unspecified anterior cerebral artery	Potential missing CCC code	Yes (Associated)	New; Related to V2 sister code	10	DX
Neurologic/Neuromuscular	Occlusion of cerebral arteries	I63531	Cerebral infarction due to unspecified occlusion or stenosis of right posterior cerebral artery	Potential missing CCC code	Yes (Associated)	New; Related to V2 sister code	10	DX
Neurologic/Neuromuscular	Occlusion of cerebral arteries	I63532	Cerebral infarction due to unspecified occlusion or stenosis of left posterior cerebral artery	Potential missing CCC code	Yes (Associated)	New; Related to V2 sister code	10	DX
Neurologic/Neuromuscular	Occlusion of cerebral arteries	I63533	Cerebral infarction due to unspecified occlusion or stenosis of bilateral posterior cerebral arteries	Potential missing CCC code, new code 10/1/2016	Yes (Associated)	New; Related to V2 sister code	10	DX
Neurologic/Neuromuscular	Occlusion of cerebral arteries	I63539	Cerebral infarction due to unspecified occlusion or stenosis of unspecified posterior cerebral artery	Potential missing CCC code	Yes (Associated)	New; Related to V2 sister code	10	DX
Neurologic/Neuromuscular	Occlusion of cerebral arteries	I63541	Cerebral infarction due to unspecified occlusion or stenosis of right cerebellar artery	Potential missing CCC code	Yes (Associated)	New; Related to V2 sister code	10	DX
Neurologic/Neuromuscular	Occlusion of cerebral arteries	I63542	Cerebral infarction due to unspecified occlusion or stenosis of left cerebellar artery	Potential missing CCC code	Yes (Associated)	New; Related to V2 sister code	10	DX
Neurologic/Neuromuscular	Occlusion of cerebral arteries	I63543	Cerebral infarction due to unspecified occlusion or stenosis of bilateral cerebellar arteries	Potential missing CCC code, new code 10/1/2016	Yes (Associated)	New; Related to V2 sister code	10	DX
Neurologic/Neuromuscular	Occlusion of cerebral arteries	I63549	Cerebral infarction due to unspecified occlusion or stenosis of unspecified cerebellar artery	Potential missing CCC code	Yes (Associated)	New; Related to V2 sister code	10	DX
Neurologic/Neuromuscular	Occlusion of cerebral arteries	I6359	Cerebral infarction due to unspecified occlusion or stenosis of other cerebral artery	Potential missing CCC code	Yes (Associated)	New; Related to V2 sister code	10	DX
Neurologic/Neuromuscular	Occlusion of cerebral arteries	I636	Cerebral infarction due to cerebral venous thrombosis, nonpyogenic	Potential missing CCC code	Yes (Associated)	New; Related to V2 sister code	10	DX
Neurologic/Neuromuscular	Occlusion of cerebral arteries	I638	Other cerebral infarction	Potential missing CCC code, retired code 9/30/2018	Yes (Associated)	New; Related to V2 sister code	10	DX
Neurologic/Neuromuscular	Occlusion of cerebral arteries	I6381	Other cerebral infarction due to occlusion or stenosis of small artery	Potential missing CCC code, new code 10/1/2018	Yes (Associated)	New; Related to V2 sister code	10	DX
Neurologic/Neuromuscular	Occlusion of cerebral arteries	I6389	Other cerebral infarction	Potential missing CCC code, new code 10/1/2018	Yes (Associated)	New; Related to V2 sister code	10	DX
Neurologic/Neuromuscular	Occlusion of cerebral arteries	I639	Cerebral infarction, unspecified	Potential missing CCC code	Yes (Associated)	New; Related to V2 sister code	10	DX
Neurologic/Neuromuscular	Other neurologic disorders	34200	Flaccid hemiplegia and hemiparesis affecting unspecified side	Potential missing CCC code	Yes (Associated)	New; Related to V2 sister code	9	DX
Neurologic/Neuromuscular	Other neurologic disorders	34201	Flaccid hemiplegia and hemiparesis affecting dominant side	Potential missing CCC code	Yes (Associated)	New; Related to V2 sister code	9	DX
Neurologic/Neuromuscular	Other neurologic disorders	34202	Flaccid hemiplegia and hemiparesis affecting nondominant side	Potential missing CCC code	Yes (Associated)	New; Related to V2 sister code	9	DX
Neurologic/Neuromuscular	Other neurologic disorders	34210	Spastic hemiplegia and hemiparesis affecting unspecified side	Potential missing CCC code	Yes (Associated)	New; Related to V2 sister code	9	DX
Neurologic/Neuromuscular	Other neurologic disorders	34211	Spastic hemiplegia and hemiparesis affecting dominant side	Potential missing CCC code	Yes (Associated)	New; Related to V2 sister code	9	DX
Neurologic/Neuromuscular	Other neurologic disorders	34212	Spastic hemiplegia and hemiparesis affecting nondominant side	Potential missing CCC code	Yes (Associated)	New; Related to V2 sister code	9	DX
Neurologic/Neuromuscular	Other neurologic disorders	34280	Other specified hemiplegia and hemiparesis affecting unspecified side	Potential missing CCC code	Yes (Associated)	New; Related to V2 sister code	9	DX
Neurologic/Neuromuscular	Other neurologic disorders	34281	Other specified hemiplegia and hemiparesis affecting dominant side	Potential missing CCC code	Yes (Associated)	New; Related to V2 sister code	9	DX
Neurologic/Neuromuscular	Other neurologic disorders	34282	Other specified hemiplegia and hemiparesis affecting nondominant side	Potential missing CCC code	Yes (Associated)	New; Related to V2 sister code	9	DX
Neurologic/Neuromuscular	Other neurologic disorders	34291	Hemiplegia, unspecified, affecting dominant side	Potential missing CCC code	Yes (Associated)	New; Related to V2 sister code	9	DX
Neurologic/Neuromuscular	Other neurologic disorders	34292	Hemiplegia, unspecified, affecting nondominant side	Potential missing CCC code	Yes (Associated)	New; Related to V2 sister code	9	DX
Neurologic/Neuromuscular	Other neurologic disorders	G379	Demyelinating disease of central nervous system, unspecified	Potential missing CCC code	Yes (Associated)	New; related to v2 sister code	10	DX
Neurologic/Neuromuscular	Other neurologic disorders	G8100	Flaccid hemiplegia affecting unspecified side	Potential missing CCC code	Yes (Associated)	New; Related to V2 sister code	10	DX
Neurologic/Neuromuscular	Other neurologic disorders	G8101	Flaccid hemiplegia affecting right dominant side	Potential missing CCC code	Yes (Associated)	New; Related to V2 sister code	10	DX
Neurologic/Neuromuscular	Other neurologic disorders	G8102	Flaccid hemiplegia affecting left dominant side	Potential missing CCC code	Yes (Associated)	New; Related to V2 sister code	10	DX
Neurologic/Neuromuscular	Other neurologic disorders	G8103	Flaccid hemiplegia affecting right nondominant side	Potential missing CCC code	Yes (Associated)	New; Related to V2 sister code	10	DX
Neurologic/Neuromuscular	Other neurologic disorders	G8104	Flaccid hemiplegia affecting left nondominant side	Potential missing CCC code	Yes (Associated)	New; Related to V2 sister code	10	DX
Neurologic/Neuromuscular	Other neurologic disorders	G8110	Spastic hemiplegia affecting unspecified side	Potential missing CCC code	Yes (Associated)	New; Related to V2 sister code	10	DX
Neurologic/Neuromuscular	Other neurologic disorders	G8111	Spastic hemiplegia affecting right dominant side	Potential missing CCC code	Yes (Associated)	New; Related to V2 sister code	10	DX
Neurologic/Neuromuscular	Other neurologic disorders	G8112	Spastic hemiplegia affecting left dominant side	Potential missing CCC code	Yes (Associated)	New; Related to V2 sister code	10	DX
Neurologic/Neuromuscular	Other neurologic disorders	G8113	Spastic hemiplegia affecting right nondominant side	Potential missing CCC code	Yes (Associated)	New; Related to V2 sister code	10	DX
Neurologic/Neuromuscular	Other neurologic disorders	G8114	Spastic hemiplegia affecting left nondominant side	Potential missing CCC code	Yes (Associated)	New; Related to V2 sister code	10	DX
Neurologic/Neuromuscular	Other neurologic disorders	G8191	Hemiplegia, unspecified affecting right dominant side	Potential missing CCC code	Yes (Associated)	New; Related to V2 sister code	10	DX
Neurologic/Neuromuscular	Other neurologic disorders	G8192	Hemiplegia, unspecified affecting left dominant side	Potential missing CCC code	Yes (Associated)	New; Related to V2 sister code	10	DX
Neurologic/Neuromuscular	Other neurologic disorders	G8193	Hemiplegia, unspecified affecting right nondominant side	Potential missing CCC code	Yes (Associated)	New; Related to V2 sister code	10	DX
Neurologic/Neuromuscular	Other neurologic disorders	G8194	Hemiplegia, unspecified affecting left nondominant side	Potential missing CCC code	Yes (Associated)	New; Related to V2 sister code	10	DX
Neurologic/Neuromuscular	Other neurologic disorders	M4140	Neuromuscular scoliosis, site unspecified	Possible missing ICD10 code	Yes (Associated)	New; Related to V2 sister code	10	DX
Neurologic/Neuromuscular	Other neurologic disorders	M4141	Neuromuscular scoliosis, occipito-atlanto-axial region	Possible missing ICD10 code	Yes (Associated)	New; Related to V2 sister code	10	DX
Neurologic/Neuromuscular	Other neurologic disorders	M4142	Neuromuscular scoliosis, cervical region	Possible missing ICD10 code	Yes (Associated)	New; Related to V2 sister code	10	DX
Neurologic/Neuromuscular	Other neurologic disorders	M4143	Neuromuscular scoliosis, cervicothoracic region	Possible missing ICD10 code	Yes (Associated)	New; Related to V2 sister code	10	DX
Neurologic/Neuromuscular	Other neurologic disorders	M4144	Neuromuscular scoliosis, thoracic region	Possible missing ICD10 code	Yes (Associated)	New; Related to V2 sister code	10	DX
Neurologic/Neuromuscular	Other neurologic disorders	M4145	Neuromuscular scoliosis, thoracolumbar region	Possible missing ICD10 code	Yes (Associated)	New; Related to V2 sister code	10	DX
Neurologic/Neuromuscular	Other neurologic disorders	M4146	Neuromuscular scoliosis, lumbar region	Possible missing ICD10 code	Yes (Associated)	New; Related to V2 sister code	10	DX
Neurologic/Neuromuscular	Other neurologic disorders	M4147	Neuromuscular scoliosis, lumbosacral region	Possible missing ICD10 code	Yes (Associated)	New; Related to V2 sister code	10	DX
Neurologic/Neuromuscular	Other neurologic disorders	M4150	Other secondary scoliosis, site unspecified	Possible missing ICD10 code	Yes (Associated)	New; Related to V2 sister code	10	DX
Neurologic/Neuromuscular	Other neurologic disorders	M4152	Other secondary scoliosis, cervical region	Possible missing ICD10 code	Yes (Associated)	New; Related to V2 sister code	10	DX
Neurologic/Neuromuscular	Other neurologic disorders	M4153	Other secondary scoliosis, cervicothoracic region	Possible missing ICD10 code	Yes (Associated)	New; Related to V2 sister code	10	DX
Neurologic/Neuromuscular	Other neurologic disorders	M4154	Other secondary scoliosis, thoracic region	Possible missing ICD10 code	Yes (Associated)	New; Related to V2 sister code	10	DX
Neurologic/Neuromuscular	Other neurologic disorders	M4155	Other secondary scoliosis, thoracolumbar region	Possible missing ICD10 code	Yes (Associated)	New; Related to V2 sister code	10	DX
Neurologic/Neuromuscular	Other neurologic disorders	M4156	Other secondary scoliosis, lumbar region	Possible missing ICD10 code	Yes (Associated)	New; Related to V2 sister code	10	DX
Neurologic/Neuromuscular	Other neurologic disorders	M4157	Other secondary scoliosis, lumbosacral region	Possible missing ICD10 code	Yes (Associated)	New; Related to V2 sister code	10	DX
Neurologic/Neuromuscular	CNS Degeneration and diseases	E7526	Sulfatase deficiency	New code 10/1/2018	Yes (Associated)	New; unrelated to V2 parent or sister code	10	DX
Neurologic/Neuromuscular	CNS Degeneration and diseases	G1223	Primary lateral sclerosis	New code 10/1/2017		New; unrelated to V2 parent or sister code	10	DX
Neurologic/Neuromuscular	CNS Degeneration and diseases	G1224	Familial motor neuron disease	New code 10/1/2017		New; unrelated to V2 parent or sister code	10	DX
Neurologic/Neuromuscular	CNS Degeneration and diseases	G1225	Progressive spinal muscle atrophy	New code 10/1/2017		New; unrelated to V2 parent or sister code	10	DX
Neurologic/Neuromuscular	CNS Degeneration and diseases	G9581	Conus medullaris syndrome	Potential missing CCC code	Yes (New)	New; unrelated to V2 parent or sister code	10	DX
Neurologic/Neuromuscular	Epilepsy	G4042	Cyclin-Dependent Kinase-Like 5 Deficiency Disorder	Potential missing CCC code; new code 10/1/2020	Yes (New)	New; unrelated to V2 parent or sister code	10	DX
Neurologic/Neuromuscular	Other neurologic disorders	G361	Acute and subacute hemorrhagic leukoencephalitis [Hurst]	Potential missing CCC code	Yes (New)	New; unrelated to V2 parent or sister code	10	DX
Neurologic/Neuromuscular	Other neurologic disorders	G368	Other specified acute disseminated demyelination	Potential missing CCC code	Yes (New)	New; unrelated to V2 parent or sister code	10	DX
Neurologic/Neuromuscular	Other neurologic disorders	G369	Acute disseminated demyelination, unspecified	Potential missing CCC code	Yes (New)	New; unrelated to V2 parent or sister code	10	DX
Neurologic/Neuromuscular	Other neurologic disorders	G370	Diffuse sclerosis of central nervous system (Schilder's disease)	Potential missing CCC code	Yes (New)	New; unrelated to V2 parent or sister code	10	DX
Neurologic/Neuromuscular	Other neurologic disorders	G373	Acute transverse myelitis in demyelinating disease of central nervous system	Potential missing CCC code	Yes (New)	New; unrelated to V2 parent or sister code	10	DX
Neurologic/Neuromuscular	Other neurologic disorders	G374	Subacute necrotizing myelitis of central nervous system	Potential missing CCC code	Yes (New)	New; unrelated to V2 parent or sister code	10	DX
Neurologic/Neuromuscular	Other neurologic disorders	G375	Concentric sclerosis [Balo] of central nervous system	Potential missing CCC code	Yes (New)	New; unrelated to V2 parent or sister code	10	DX
Neurologic/Neuromuscular	Brain and Spinal Cord Malformations	G901	Familial dysautonomia [Riley-Day]			V2	10	DX
Neurologic/Neuromuscular	Brain and Spinal Cord Malformations	Q001	Craniorachischisis			V2	10	DX
Neurologic/Neuromuscular	Brain and Spinal Cord Malformations	Q002	Iniencephaly			V2	10	DX
Neurologic/Neuromuscular	Brain and Spinal Cord Malformations	Q010	Frontal encephalocele			V2	10	DX
Neurologic/Neuromuscular	Brain and Spinal Cord Malformations	Q011	Nasofrontal encephalocele			V2	10	DX
Neurologic/Neuromuscular	Brain and Spinal Cord Malformations	Q012	Occipital encephalocele			V2	10	DX
Neurologic/Neuromuscular	Brain and Spinal Cord Malformations	Q018	Encephalocele of other sites			V2	10	DX
Neurologic/Neuromuscular	Brain and Spinal Cord Malformations	Q019	Encephalocele, unspecified			V2	10	DX
Neurologic/Neuromuscular	Brain and Spinal Cord Malformations	Q02	Microcephaly			V2	10	DX
Neurologic/Neuromuscular	Brain and Spinal Cord Malformations	Q030	Malformations of aqueduct of Sylvius			V2	10	DX
Neurologic/Neuromuscular	Brain and Spinal Cord Malformations	Q031	Atresia of foramina of Magendie and Luschka			V2	10	DX
Neurologic/Neuromuscular	Brain and Spinal Cord Malformations	Q038	Other congenital hydrocephalus			V2	10	DX
Neurologic/Neuromuscular	Brain and Spinal Cord Malformations	Q039	Congenital hydrocephalus, unspecified			V2	10	DX
Neurologic/Neuromuscular	Brain and Spinal Cord Malformations	Q040	Congenital malformations of corpus callosum			V2	10	DX
Neurologic/Neuromuscular	Brain and Spinal Cord Malformations	Q041	Arhinencephaly			V2	10	DX
Neurologic/Neuromuscular	Brain and Spinal Cord Malformations	Q042	Holoprosencephaly			V2	10	DX
Neurologic/Neuromuscular	Brain and Spinal Cord Malformations	Q043	Other reduction deformities of brain			V2	10	DX
Neurologic/Neuromuscular	Brain and Spinal Cord Malformations	Q044	Septo-optic dysplasia of brain			V2	10	DX
Neurologic/Neuromuscular	Brain and Spinal Cord Malformations	Q045	Megalencephaly			V2	10	DX
Neurologic/Neuromuscular	Brain and Spinal Cord Malformations	Q046	Congenital cerebral cysts			V2	10	DX
Neurologic/Neuromuscular	Brain and Spinal Cord Malformations	Q048	Other specified congenital malformations of brain			V2	10	DX
Neurologic/Neuromuscular	Brain and Spinal Cord Malformations	Q049	Congenital malformation of brain, unspecified			V2	10	DX
Neurologic/Neuromuscular	Brain and Spinal Cord Malformations	Q050	Cervical spina bifida with hydrocephalus			V2	10	DX
Neurologic/Neuromuscular	Brain and Spinal Cord Malformations	Q051	Thoracic spina bifida with hydrocephalus			V2	10	DX
Neurologic/Neuromuscular	Brain and Spinal Cord Malformations	Q052	Lumbar spina bifida with hydrocephalus			V2	10	DX
Neurologic/Neuromuscular	Brain and Spinal Cord Malformations	Q053	Sacral spina bifida with hydrocephalus			V2	10	DX
Neurologic/Neuromuscular	Brain and Spinal Cord Malformations	Q054	Unspecified spina bifida with hydrocephalus			V2	10	DX
Neurologic/Neuromuscular	Brain and Spinal Cord Malformations	Q055	Cervical spina bifida without hydrocephalus			V2	10	DX
Neurologic/Neuromuscular	Brain and Spinal Cord Malformations	Q056	Thoracic spina bifida without hydrocephalus			V2	10	DX
Neurologic/Neuromuscular	Brain and Spinal Cord Malformations	Q057	Lumbar spina bifida without hydrocephalus			V2	10	DX
Neurologic/Neuromuscular	Brain and Spinal Cord Malformations	Q058	Sacral spina bifida without hydrocephalus			V2	10	DX
Neurologic/Neuromuscular	Brain and Spinal Cord Malformations	Q059	Spina bifida, unspecified			V2	10	DX
Neurologic/Neuromuscular	Brain and Spinal Cord Malformations	Q060	Amyelia			V2	10	DX
Neurologic/Neuromuscular	Brain and Spinal Cord Malformations	Q061	Hypoplasia and dysplasia of spinal cord			V2	10	DX
Neurologic/Neuromuscular	Brain and Spinal Cord Malformations	Q062	Diastematomyelia			V2	10	DX
Neurologic/Neuromuscular	Brain and Spinal Cord Malformations	Q063	Other congenital cauda equina malformations			V2	10	DX
Neurologic/Neuromuscular	Brain and Spinal Cord Malformations	Q064	Hydromyelia			V2	10	DX
Neurologic/Neuromuscular	Brain and Spinal Cord Malformations	Q068	Other specified congenital malformations of spinal cord			V2	10	DX
Neurologic/Neuromuscular	Brain and Spinal Cord Malformations	Q069	Congenital malformation of spinal cord, unspecified			V2	10	DX
Neurologic/Neuromuscular	Brain and Spinal Cord Malformations	Q0700	Arnold-Chiari syndrome without spina bifida or hydrocephalus			V2	10	DX
Neurologic/Neuromuscular	Brain and Spinal Cord Malformations	Q0701	Arnold-Chiari syndrome with spina bifida			V2	10	DX
Neurologic/Neuromuscular	Brain and Spinal Cord Malformations	Q0702	Arnold-Chiari syndrome with hydrocephalus			V2	10	DX
Neurologic/Neuromuscular	Brain and Spinal Cord Malformations	Q0703	Arnold-Chiari syndrome with spina bifida and hydrocephalus			V2	10	DX
Neurologic/Neuromuscular	Brain and Spinal Cord Malformations	Q078	Other specified congenital malformations of nervous system			V2	10	DX
Neurologic/Neuromuscular	Brain and Spinal Cord Malformations	Q079	Congenital malformation of nervous system, unspecified			V2	10	DX
Neurologic/Neuromuscular	Brain and Spinal Cord Malformations	7400	Anencephalus			V2	9	DX
Neurologic/Neuromuscular	Brain and Spinal Cord Malformations	7401	Craniorachischisis			V2	9	DX
Neurologic/Neuromuscular	Brain and Spinal Cord Malformations	7402	Iniencephaly			V2	9	DX
Neurologic/Neuromuscular	Brain and Spinal Cord Malformations	7420	Encephalocele			V2	9	DX
Neurologic/Neuromuscular	Brain and Spinal Cord Malformations	7421	Microcephalus			V2	9	DX
Neurologic/Neuromuscular	Brain and Spinal Cord Malformations	7422	Congenital reduction deformities of brain			V2	9	DX
Neurologic/Neuromuscular	Brain and Spinal Cord Malformations	7423	Congenital hydrocephalus			V2	9	DX
Neurologic/Neuromuscular	Brain and Spinal Cord Malformations	7424	Other specified congenital anomalies of brain			V2	9	DX
Neurologic/Neuromuscular	Brain and Spinal Cord Malformations	7428	Other specified congenital anomalies of nervous system			V2	9	DX
Neurologic/Neuromuscular	Brain and Spinal Cord Malformations	7429	Unspecified congenital anomaly of brain, spinal cord, and nervous system			V2	9	DX
Neurologic/Neuromuscular	Brain and Spinal Cord Malformations	74100	Spina bifida with hydrocephalus, unspecified region			V2	9	DX
Neurologic/Neuromuscular	Brain and Spinal Cord Malformations	74101	Spina bifida with hydrocephalus, cervical region			V2	9	DX
Neurologic/Neuromuscular	Brain and Spinal Cord Malformations	74102	Spina bifida with hydrocephalus, dorsal (thoracic) region			V2	9	DX
Neurologic/Neuromuscular	Brain and Spinal Cord Malformations	74103	Spina bifida with hydrocephalus, lumbar region			V2	9	DX
Neurologic/Neuromuscular	Brain and Spinal Cord Malformations	74190	Spina bifida without mention of hydrocephalus, unspecified region			V2	9	DX
Neurologic/Neuromuscular	Brain and Spinal Cord Malformations	74191	Spina bifida without mention of hydrocephalus, cervical region			V2	9	DX
Neurologic/Neuromuscular	Brain and Spinal Cord Malformations	74192	Spina bifida without mention of hydrocephalus, dorsal (thoracic) region			V2	9	DX
Neurologic/Neuromuscular	Brain and Spinal Cord Malformations	74193	Spina bifida without mention of hydrocephalus, lumbar region			V2	9	DX
Neurologic/Neuromuscular	Brain and Spinal Cord Malformations	74251	Diastematomyelia			V2	9	DX
Neurologic/Neuromuscular	Brain and Spinal Cord Malformations	74259	Other specified congenital anomalies of spinal cord			V2	9	DX
Neurologic/Neuromuscular	Brain and Spinal Cord Malformations	74253	Hydromyelia			V2	9	DX
Neurologic/Neuromuscular	CNS Degeneration and diseases	3300	Leukodystrophy			V2	9	DX
Neurologic/Neuromuscular	CNS Degeneration and diseases	3301	Cerebral lipidoses			V2	9	DX
Neurologic/Neuromuscular	CNS Degeneration and diseases	3302	Cerebral degeneration in generalized lipidoses			V2	9	DX
Neurologic/Neuromuscular	CNS Degeneration and diseases	3303	Cerebral degeneration of childhood in other diseases classified elsewhere			V2	9	DX
Neurologic/Neuromuscular	CNS Degeneration and diseases	3308	Other specified cerebral degenerations in childhood			V2	9	DX
Neurologic/Neuromuscular	CNS Degeneration and diseases	3309	Unspecified cerebral degeneration in childhood			V2	9	DX
Neurologic/Neuromuscular	CNS Degeneration and diseases	3314	Obstructive hydrocephalus			V2	9	DX
Neurologic/Neuromuscular	CNS Degeneration and diseases	3319	Cerebral degeneration, unspecified			V2	9	DX
Neurologic/Neuromuscular	CNS Degeneration and diseases	3332	Myoclonus			V2	9	DX
Neurologic/Neuromuscular	CNS Degeneration and diseases	3340	Friedreich's ataxia			V2	9	DX
Neurologic/Neuromuscular	CNS Degeneration and diseases	3341	Hereditary spastic paraplegia			V2	9	DX
Neurologic/Neuromuscular	CNS Degeneration and diseases	3342	Primary cerebellar degeneration			V2	9	DX
Neurologic/Neuromuscular	CNS Degeneration and diseases	3343	Other cerebellar ataxia			V2	9	DX
Neurologic/Neuromuscular	CNS Degeneration and diseases	3344	Cerebellar ataxia in diseases classified elsewhere			V2	9	DX
Neurologic/Neuromuscular	CNS Degeneration and diseases	3348	Other spinocerebellar diseases			V2	9	DX
Neurologic/Neuromuscular	CNS Degeneration and diseases	3349	Spinocerebellar disease, unspecified			V2	9	DX
Neurologic/Neuromuscular	CNS Degeneration and diseases	3350	Werdnig-Hoffmann disease			V2	9	DX
Neurologic/Neuromuscular	CNS Degeneration and diseases	3358	Other anterior horn cell diseases			V2	9	DX
Neurologic/Neuromuscular	CNS Degeneration and diseases	3359	Anterior horn cell disease, unspecified			V2	9	DX
Neurologic/Neuromuscular	CNS Degeneration and diseases	3361	Vascular myelopathies			V2	9	DX
Neurologic/Neuromuscular	CNS Degeneration and diseases	3368	Other myelopathy			V2	9	DX
Neurologic/Neuromuscular	CNS Degeneration and diseases	3379	Unspecified disorder of autonomic nervous system			V2	9	DX
Neurologic/Neuromuscular	CNS Degeneration and diseases	7595	Tuberous sclerosis			V2	9	DX
Neurologic/Neuromuscular	CNS Degeneration and diseases	33111	Pick's disease			V2	9	DX
Neurologic/Neuromuscular	CNS Degeneration and diseases	33119	Other frontotemporal dementia			V2	9	DX
Neurologic/Neuromuscular	CNS Degeneration and diseases	33181	Reye's syndrome			V2	9	DX
Neurologic/Neuromuscular	CNS Degeneration and diseases	33182	Dementia with lewy bodies			V2	9	DX
Neurologic/Neuromuscular	CNS Degeneration and diseases	33183	Mild cognitive impairment, so stated			V2	9	DX
Neurologic/Neuromuscular	CNS Degeneration and diseases	33189	Other cerebral degeneration			V2	9	DX
Neurologic/Neuromuscular	CNS Degeneration and diseases	33510	Spinal muscular atrophy, unspecified			V2	9	DX
Neurologic/Neuromuscular	CNS Degeneration and diseases	33511	Kugelberg-Welander disease			V2	9	DX
Neurologic/Neuromuscular	CNS Degeneration and diseases	33519	Other spinal muscular atrophy			V2	9	DX
Neurologic/Neuromuscular	CNS Degeneration and diseases	33520	Amyotrophic lateral sclerosis			V2	9	DX
Neurologic/Neuromuscular	CNS Degeneration and diseases	33521	Progressive muscular atrophy			V2	9	DX
Neurologic/Neuromuscular	CNS Degeneration and diseases	33522	Progressive bulbar palsy			V2	9	DX
Neurologic/Neuromuscular	CNS Degeneration and diseases	33523	Pseudobulbar palsy			V2	9	DX
Neurologic/Neuromuscular	CNS Degeneration and diseases	33524	Primary lateral sclerosis			V2	9	DX
Neurologic/Neuromuscular	CNS Degeneration and diseases	33529	Other motor neuron disease			V2	9	DX
Neurologic/Neuromuscular	CNS Degeneration and diseases	3310	Alzheimer's disease	In SAS, not document; corrected doc		V2	9	DX
Neurologic/Neuromuscular	CNS Degeneration and diseases	3313	Communicating hydrocephalus	In SAS, not document; corrected doc		V2	9	DX
Neurologic/Neuromuscular	CNS Degeneration and diseases	3316	Corticobasal degeneration	In SAS, not document; corrected doc		V2	9	DX
Neurologic/Neuromuscular	CNS Degeneration and diseases	3317	Cerebral degeneration in diseases classified elsewhere	In SAS, not document; corrected doc		V2	9	DX
Neurologic/Neuromuscular	CNS Degeneration and diseases	E7500	GM2 gangliosidosis, unspecified			V2	10	DX
Neurologic/Neuromuscular	CNS Degeneration and diseases	E7501	Sandhoff disease			V2	10	DX
Neurologic/Neuromuscular	CNS Degeneration and diseases	E7502	Tay-Sachs disease			V2	10	DX
Neurologic/Neuromuscular	CNS Degeneration and diseases	E7509	Other GM2 gangliosidosis			V2	10	DX
Neurologic/Neuromuscular	CNS Degeneration and diseases	E7510	Unspecified gangliosidosis			V2	10	DX
Neurologic/Neuromuscular	CNS Degeneration and diseases	E7511	Mucolipidosis IV			V2	10	DX
Neurologic/Neuromuscular	CNS Degeneration and diseases	E7519	Other gangliosidosis			V2	10	DX
Neurologic/Neuromuscular	CNS Degeneration and diseases	E7521	Fabry (-Anderson) disease			V2	10	DX
Neurologic/Neuromuscular	CNS Degeneration and diseases	E7522	Gaucher disease			V2	10	DX
Neurologic/Neuromuscular	CNS Degeneration and diseases	E7523	Krabbe disease			V2	10	DX
Neurologic/Neuromuscular	CNS Degeneration and diseases	E75240	Niemann-Pick disease type A			V2	10	DX
Neurologic/Neuromuscular	CNS Degeneration and diseases	E75241	Niemann-Pick disease type B			V2	10	DX
Neurologic/Neuromuscular	CNS Degeneration and diseases	E75242	Niemann-Pick disease type C			V2	10	DX
Neurologic/Neuromuscular	CNS Degeneration and diseases	E75243	Niemann-Pick disease type D			V2	10	DX
Neurologic/Neuromuscular	CNS Degeneration and diseases	E75248	Other Niemann-Pick disease			V2	10	DX
Neurologic/Neuromuscular	CNS Degeneration and diseases	E75249	Niemann-Pick disease, unspecified			V2	10	DX
Neurologic/Neuromuscular	CNS Degeneration and diseases	E7525	Metachromatic leukodystrophy			V2	10	DX
Neurologic/Neuromuscular	CNS Degeneration and diseases	E7529	Other sphingolipidosis			V2	10	DX
Neurologic/Neuromuscular	CNS Degeneration and diseases	E753	Sphingolipidosis, unspecified	In SAS, not document; corrected doc	Yes (Associated)	V2	10	DX
Neurologic/Neuromuscular	CNS Degeneration and diseases	E754	Neuronal ceroid lipofuscinosis			V2	10	DX
Neurologic/Neuromuscular	CNS Degeneration and diseases	E755	Other lipid storage disorders	In SAS, not document; corrected doc	Yes (Associated)	V2	10	DX
Neurologic/Neuromuscular	CNS Degeneration and diseases	E756	Lipid storage disorder, unspecified	In SAS, not document; corrected doc	Yes (Associated)	V2	10	DX
Neurologic/Neuromuscular	CNS Degeneration and diseases	F842	Rett's syndrome			V2	10	DX
Neurologic/Neuromuscular	CNS Degeneration and diseases	G111	Early-onset cerebellar ataxia	retired code 9/30/2020		V2	10	DX
Neurologic/Neuromuscular	CNS Degeneration and diseases	G1110	Early-onset cerebellar ataxia, unspecified	New code 10/1/2020		V2	10	DX
Neurologic/Neuromuscular	CNS Degeneration and diseases	G1111	Friedreich ataxia	New code 10/1/2020		V2	10	DX
Neurologic/Neuromuscular	CNS Degeneration and diseases	G1119	Other early-onset cerebellar ataxia	New code 10/1/2020		V2	10	DX
Neurologic/Neuromuscular	CNS Degeneration and diseases	G112	Late-onset cerebellar ataxia			V2	10	DX
Neurologic/Neuromuscular	CNS Degeneration and diseases	G114	Hereditary spastic paraplegia			V2	10	DX
Neurologic/Neuromuscular	CNS Degeneration and diseases	G118	Other hereditary ataxias			V2	10	DX
Neurologic/Neuromuscular	CNS Degeneration and diseases	G119	Hereditary ataxia, unspecified			V2	10	DX
Neurologic/Neuromuscular	CNS Degeneration and diseases	G120	Infantile spinal muscular atrophy, type I [Werdnig-Hoffman]			V2	10	DX
Neurologic/Neuromuscular	CNS Degeneration and diseases	G121	Other inherited spinal muscular atrophy			V2	10	DX
Neurologic/Neuromuscular	CNS Degeneration and diseases	G1220	Motor neuron disease, unspecified			V2	10	DX
Neurologic/Neuromuscular	CNS Degeneration and diseases	G1221	Amyotrophic lateral sclerosis			V2	10	DX
Neurologic/Neuromuscular	CNS Degeneration and diseases	G1222	Progressive bulbar palsy			V2	10	DX
Neurologic/Neuromuscular	CNS Degeneration and diseases	G1229	Other motor neuron disease			V2	10	DX
Neurologic/Neuromuscular	CNS Degeneration and diseases	G128	Other spinal muscular atrophies and related syndromes			V2	10	DX
Neurologic/Neuromuscular	CNS Degeneration and diseases	G129	Spinal muscular atrophy, unspecified			V2	10	DX
Neurologic/Neuromuscular	CNS Degeneration and diseases	G3101	Pick's disease			V2	10	DX
Neurologic/Neuromuscular	CNS Degeneration and diseases	G3109	Other frontotemporal dementia			V2	10	DX
Neurologic/Neuromuscular	CNS Degeneration and diseases	G3181	Alpers disease			V2	10	DX
Neurologic/Neuromuscular	CNS Degeneration and diseases	G3182	Leigh's disease			V2	10	DX
Neurologic/Neuromuscular	CNS Degeneration and diseases	G3183	Dementia with Lewy bodies			V2	10	DX
Neurologic/Neuromuscular	CNS Degeneration and diseases	G3184	Mild cognitive impairment, so stated			V2	10	DX
Neurologic/Neuromuscular	CNS Degeneration and diseases	G3185	Corticobasal degeneration			V2	10	DX
Neurologic/Neuromuscular	CNS Degeneration and diseases	G3189	Other specified degenerative diseases of nervous system			V2	10	DX
Neurologic/Neuromuscular	CNS Degeneration and diseases	G319	Degenerative disease of nervous system, unspecified			V2	10	DX
Neurologic/Neuromuscular	CNS Degeneration and diseases	G3289	Other specified degenerative disorders of nervous system in diseases classified elsewhere			V2	10	DX
Neurologic/Neuromuscular	CNS Degeneration and diseases	G909	Disorder of the autonomic nervous system, unspecified			V2	10	DX
Neurologic/Neuromuscular	CNS Degeneration and diseases	G911	Obstructive hydrocephalus			V2	10	DX
Neurologic/Neuromuscular	CNS Degeneration and diseases	G9381	Temporal sclerosis			V2	10	DX
Neurologic/Neuromuscular	CNS Degeneration and diseases	G9382	Brain death			V2	10	DX
Neurologic/Neuromuscular	CNS Degeneration and diseases	G9389	Other specified disorders of brain			V2	10	DX
Neurologic/Neuromuscular	CNS Degeneration and diseases	G939	Disorder of brain, unspecified			V2	10	DX
Neurologic/Neuromuscular	CNS Degeneration and diseases	G94	Other disorders of brain in diseases classified elsewhere			V2	10	DX
Neurologic/Neuromuscular	CNS Degeneration and diseases	G9519	Other vascular myelopathies			V2	10	DX
Neurologic/Neuromuscular	CNS Degeneration and diseases	G9589	Other specified diseases of spinal cord			V2	10	DX
Neurologic/Neuromuscular	CNS Degeneration and diseases	Q851	Tuberous sclerosis			V2	10	DX
Neurologic/Neuromuscular	Epilepsy	3453	Grand mal status			V2	9	DX
Neurologic/Neuromuscular	Epilepsy	34501	Generalized nonconvulsive epilepsy, with intractable epilepsy			V2	9	DX
Neurologic/Neuromuscular	Epilepsy	34511	Generalized convulsive epilepsy, with intractable epilepsy			V2	9	DX
Neurologic/Neuromuscular	Epilepsy	34541	Localization-related (focal) (partial) epilepsy and epileptic syndromes with complex partial seizures, with intractable epilepsy			V2	9	DX
Neurologic/Neuromuscular	Epilepsy	34561	Infantile spasms, with intractable epilepsy			V2	9	DX
Neurologic/Neuromuscular	Epilepsy	34571	Epilepsia partialis continua, with intractable epilepsy			V2	9	DX
Neurologic/Neuromuscular	Epilepsy	34581	Other forms of epilepsy and recurrent seizures, with intractable epilepsy			V2	9	DX
Neurologic/Neuromuscular	Epilepsy	34591	Epilepsy, unspecified, with intractable epilepsy			V2	9	DX
Neurologic/Neuromuscular	Epilepsy	G40111	Localization-related (focal) (partial) symptomatic epilepsy and epileptic syndromes with simple partial seizures, intractable, with status epilepticus			V2	10	DX
Neurologic/Neuromuscular	Epilepsy	G40119	Localization-related (focal) (partial) symptomatic epilepsy and epileptic syndromes with simple partial seizures, intractable, without status epilepticus			V2	10	DX
Neurologic/Neuromuscular	Epilepsy	G40211	Localization-related (focal) (partial) symptomatic epilepsy and epileptic syndromes with complex partial seizures, intractable, with status epilepticus			V2	10	DX
Neurologic/Neuromuscular	Epilepsy	G40219	Localization-related (focal) (partial) symptomatic epilepsy and epileptic syndromes with complex partial seizures, intractable, without status epilepticus			V2	10	DX
Neurologic/Neuromuscular	Epilepsy	G40311	Generalized idiopathic epilepsy and epileptic syndromes, intractable, with status epilepticus			V2	10	DX
Neurologic/Neuromuscular	Epilepsy	G40411	Other generalized epilepsy and epileptic syndromes, intractable, with status epilepticus			V2	10	DX
Neurologic/Neuromuscular	Epilepsy	G40419	Other generalized epilepsy and epileptic syndromes, intractable, without status epilepticus			V2	10	DX
Neurologic/Neuromuscular	Epilepsy	G40804	Other epilepsy, intractable, without status epilepticus			V2	10	DX
Neurologic/Neuromuscular	Epilepsy	G40911	Epilepsy, unspecified, intractable, with status epilepticus			V2	10	DX
Neurologic/Neuromuscular	Epilepsy	G40919	Epilepsy, unspecified, intractable, without status epilepticus			V2	10	DX
Neurologic/Neuromuscular	Infantile Cerebral Palsy	3430	Congenital diplegia			V2	9	DX
Neurologic/Neuromuscular	Infantile Cerebral Palsy	3431	Congenital hemiplegia			V2	9	DX
Neurologic/Neuromuscular	Infantile Cerebral Palsy	3432	Congenital quadriplegia			V2	9	DX
Neurologic/Neuromuscular	Infantile Cerebral Palsy	3433	Congenital monoplegia			V2	9	DX
Neurologic/Neuromuscular	Infantile Cerebral Palsy	3434	Infantile hemiplegia			V2	9	DX
Neurologic/Neuromuscular	Infantile Cerebral Palsy	3438	Other specified infantile cerebral palsy			V2	9	DX
Neurologic/Neuromuscular	Infantile Cerebral Palsy	3439	Infantile cerebral palsy, unspecified			V2	9	DX
Neurologic/Neuromuscular	Infantile Cerebral Palsy	G800	Spastic quadriplegic cerebral palsy			V2	10	DX
Neurologic/Neuromuscular	Infantile Cerebral Palsy	G803	Athetoid cerebral palsy			V2	10	DX
Neurologic/Neuromuscular	Infantile Cerebral Palsy	G804	Ataxic cerebral palsy			V2	10	DX
Neurologic/Neuromuscular	Infantile Cerebral Palsy	G808	Other cerebral palsy			V2	10	DX
Neurologic/Neuromuscular	Mental Retardation	3180	Moderate intellectual disabilities			V2	9	DX
Neurologic/Neuromuscular	Mental Retardation	3181	Severe intellectual disabilities			V2	9	DX
Neurologic/Neuromuscular	Mental Retardation	3182	Profound intellectual disabilities			V2	9	DX
Neurologic/Neuromuscular	Mental Retardation	F71	Moderate intellectual disabilities			V2	10	DX
Neurologic/Neuromuscular	Mental Retardation	F72	Severe intellectual disabilities			V2	10	DX
Neurologic/Neuromuscular	Mental Retardation	F73	Profound intellectual disabilities			V2	10	DX
Neurologic/Neuromuscular	Movement diseases	3320	Paralysis agitans			V2	9	DX
Neurologic/Neuromuscular	Movement diseases	3321	Secondary parkinsonism			V2	9	DX
Neurologic/Neuromuscular	Movement diseases	3330	Other degenerative diseases of the basal ganglia			V2	9	DX
Neurologic/Neuromuscular	Movement diseases	3332	Myoclonus			V2	9	DX
Neurologic/Neuromuscular	Movement diseases	3334	Huntington's chorea	In document as 33.4; corrected doc		V2	9	DX
Neurologic/Neuromuscular	Movement diseases	3335	Other choreas			V2	9	DX
Neurologic/Neuromuscular	Movement diseases	33371	Athetoid cerebral palsy			V2	9	DX
Neurologic/Neuromuscular	Movement diseases	33372	Acute dystonia due to drugs			V2	9	DX
Neurologic/Neuromuscular	Movement diseases	33379	Other acquired torsion dystonia			V2	9	DX
Neurologic/Neuromuscular	Movement diseases	33390	Unspecified extrapyramidal disease and abnormal movement disorder			V2	9	DX
Neurologic/Neuromuscular	Movement diseases	33391	Stiff-man syndrome			V2	9	DX
Neurologic/Neuromuscular	Movement diseases	33392	Neuroleptic malignant syndrome			V2	9	DX
Neurologic/Neuromuscular	Movement diseases	33393	Benign shuddering attacks			V2	9	DX
Neurologic/Neuromuscular	Movement diseases	33394	Restless legs syndrome (RLS)			V2	9	DX
Neurologic/Neuromuscular	Movement diseases	33399	Other extrapyramidal diseases and abnormal movement disorders			V2	9	DX
Neurologic/Neuromuscular	Movement diseases	G10	Huntington's disease			V2	10	DX
Neurologic/Neuromuscular	Movement diseases	G20	Parkinson's disease			V2	10	DX
Neurologic/Neuromuscular	Movement diseases	G210	Malignant neuroleptic syndrome			V2	10	DX
Neurologic/Neuromuscular	Movement diseases	G2111	Neuroleptic induced parkinsonism			V2	10	DX
Neurologic/Neuromuscular	Movement diseases	G2119	Other drug induced secondary parkinsonism			V2	10	DX
Neurologic/Neuromuscular	Movement diseases	G218	Other secondary parkinsonism			V2	10	DX
Neurologic/Neuromuscular	Movement diseases	G230	Hallervorden-Spatz disease			V2	10	DX
Neurologic/Neuromuscular	Movement diseases	G231	Progressive supranuclear ophthalmoplegia [Steele-Richardson-Olszewski]			V2	10	DX
Neurologic/Neuromuscular	Movement diseases	G232	Striatonigral degeneration			V2	10	DX
Neurologic/Neuromuscular	Movement diseases	G238	Other specified degenerative diseases of basal ganglia			V2	10	DX
Neurologic/Neuromuscular	Movement diseases	G2402	Drug induced acute dystonia			V2	10	DX
Neurologic/Neuromuscular	Movement diseases	G248	Other dystonia			V2	10	DX
Neurologic/Neuromuscular	Movement diseases	G255	Other chorea			V2	10	DX
Neurologic/Neuromuscular	Movement diseases	G2581	Restless legs syndrome			V2	10	DX
Neurologic/Neuromuscular	Movement diseases	G2582	Stiff-man syndrome			V2	10	DX
Neurologic/Neuromuscular	Movement diseases	G2583	Benign shuddering attacks			V2	10	DX
Neurologic/Neuromuscular	Movement diseases	G2589	Other specified extrapyramidal and movement disorders			V2	10	DX
Neurologic/Neuromuscular	Movement diseases	G259	Extrapyramidal and movement disorder, unspecified			V2	10	DX
Neurologic/Neuromuscular	Movement diseases	G803	Athetoid cerebral palsy			V2	10	DX
Neurologic/Neuromuscular	Muscular dystrophies and myopathies	3590	Congenital hereditary muscular dystrophy			V2	9	DX
Neurologic/Neuromuscular	Muscular dystrophies and myopathies	3591	Hereditary progressive muscular dystrophy			V2	9	DX
Neurologic/Neuromuscular	Muscular dystrophies and myopathies	3593	Periodic paralysis			V2	9	DX
Neurologic/Neuromuscular	Muscular dystrophies and myopathies	35921	Myotonic muscular dystrophy			V2	9	DX
Neurologic/Neuromuscular	Muscular dystrophies and myopathies	35922	Myotonia congenita			V2	9	DX
Neurologic/Neuromuscular	Muscular dystrophies and myopathies	35923	Myotonic chondrodystrophy			V2	9	DX
Neurologic/Neuromuscular	Muscular dystrophies and myopathies	35929	Other specified myotonic disorder			V2	9	DX
Neurologic/Neuromuscular	Muscular dystrophies and myopathies	G710	Muscular dystrophy	retired code 9/30/2108		V2	10	DX
Neurologic/Neuromuscular	Muscular dystrophies and myopathies	G7100	Muscular dystrophy, unspecified	New code 10/1/2018		V2	10	DX
Neurologic/Neuromuscular	Muscular dystrophies and myopathies	G7101	Duchenne or Becker muscular dystrophy	New code 10/1/2018		V2	10	DX
Neurologic/Neuromuscular	Muscular dystrophies and myopathies	G7102	Facioscapulohumeral muscular dystrophy	New code 10/1/2018		V2	10	DX
Neurologic/Neuromuscular	Muscular dystrophies and myopathies	G7109	Other specified muscular dystrophies	New code 10/1/2018		V2	10	DX
Neurologic/Neuromuscular	Muscular dystrophies and myopathies	G7111	Myotonic muscular dystrophy			V2	10	DX
Neurologic/Neuromuscular	Muscular dystrophies and myopathies	G7112	Myotonia congenita			V2	10	DX
Neurologic/Neuromuscular	Muscular dystrophies and myopathies	G7113	Myotonic chondrodystrophy			V2	10	DX
Neurologic/Neuromuscular	Muscular dystrophies and myopathies	G7114	Drug induced myotonia			V2	10	DX
Neurologic/Neuromuscular	Muscular dystrophies and myopathies	G7119	Other specified myotonic disorders			V2	10	DX
Neurologic/Neuromuscular	Muscular dystrophies and myopathies	G712	Congenital myopathies	retired code 9/30/2020		V2	10	DX
Neurologic/Neuromuscular	Muscular dystrophies and myopathies	G713	Mitochondrial myopathy, not elsewhere classified			V2	10	DX
Neurologic/Neuromuscular	Muscular dystrophies and myopathies	G718	Other primary disorders of muscles			V2	10	DX
Neurologic/Neuromuscular	Muscular dystrophies and myopathies	G719	Primary disorder of muscle, unspecified			V2	10	DX
Neurologic/Neuromuscular	Muscular dystrophies and myopathies	G720	Drug-induced myopathy			V2	10	DX
Neurologic/Neuromuscular	Muscular dystrophies and myopathies	G721	Alcoholic myopathy			V2	10	DX
Neurologic/Neuromuscular	Muscular dystrophies and myopathies	G722	Myopathy due to other toxic agents			V2	10	DX
Neurologic/Neuromuscular	Muscular dystrophies and myopathies	G723	Periodic paralysis			V2	10	DX
Neurologic/Neuromuscular	Muscular dystrophies and myopathies	G7241	Inclusion body myositis [IBM]			V2	10	DX
Neurologic/Neuromuscular	Muscular dystrophies and myopathies	G7249	Other inflammatory and immune myopathies, not elsewhere classified			V2	10	DX
Neurologic/Neuromuscular	Muscular dystrophies and myopathies	G7281	Critical illness myopathy			V2	10	DX
Neurologic/Neuromuscular	Muscular dystrophies and myopathies	G7289	Other specified myopathies			V2	10	DX
Neurologic/Neuromuscular	Muscular dystrophies and myopathies	G729	Myopathy, unspecified			V2	10	DX
Neurologic/Neuromuscular	Occlusion of cerebral arteries	43401	Cerebral thrombosis with cerebral infarction			V2	9	DX
Neurologic/Neuromuscular	Occlusion of cerebral arteries	43491	Cerebral artery occlusion, unspecified with cerebral infarction			V2	9	DX
Neurologic/Neuromuscular	Occlusion of cerebral arteries	I6330	Cerebral infarction due to thrombosis of unspecified cerebral artery			V2	10	DX
Neurologic/Neuromuscular	Occlusion of cerebral arteries	I6350	Cerebral infarction due to unspecified occlusion or stenosis of unspecified cerebral artery			V2	10	DX
Neurologic/Neuromuscular	Other neurologic disorders	3418	Other demyelinating diseases of central nervous system			V2	9	DX
Neurologic/Neuromuscular	Other neurologic disorders	3449	Paralysis, unspecified			V2	9	DX
Neurologic/Neuromuscular	Other neurologic disorders	3481	Anoxic brain damage			V2	9	DX
Neurologic/Neuromuscular	Other neurologic disorders	3484	Compression of brain			V2	9	DX
Neurologic/Neuromuscular	Other neurologic disorders	34290	Hemiplegia, unspecified, affecting unspecified side			V2	9	DX
Neurologic/Neuromuscular	Other neurologic disorders	34400	Quadriplegia, unspecified			V2	9	DX
Neurologic/Neuromuscular	Other neurologic disorders	34401	Quadriplegia, C1-C4, complete			V2	9	DX
Neurologic/Neuromuscular	Other neurologic disorders	34402	Quadriplegia, C1-C4, incomplete			V2	9	DX
Neurologic/Neuromuscular	Other neurologic disorders	34403	Quadriplegia, C5-C7, complete			V2	9	DX
Neurologic/Neuromuscular	Other neurologic disorders	34404	Quadriplegia, C5-C7, incomplete			V2	9	DX
Neurologic/Neuromuscular	Other neurologic disorders	34409	Other quadriplegia			V2	9	DX
Neurologic/Neuromuscular	Other neurologic disorders	34481	Locked-in state			V2	9	DX
Neurologic/Neuromuscular	Other neurologic disorders	78003	Persistent vegetative state			V2	9	DX
Neurologic/Neuromuscular	Other neurologic disorders	0016070	Bypass Cerebral Ventricle to Nasopharynx with Autologous Tissue Substitute, Open Approach			V2	10	PX
Neurologic/Neuromuscular	Other neurologic disorders	0016071	Bypass Cerebral Ventricle to Mastoid Sinus with Autologous Tissue Substitute, Open Approach			V2	10	PX
Neurologic/Neuromuscular	Other neurologic disorders	0016072	Bypass Cerebral Ventricle to Atrium with Autologous Tissue Substitute, Open Approach			V2	10	PX
Neurologic/Neuromuscular	Other neurologic disorders	0016073	Bypass Cerebral Ventricle to Blood Vessel with Autologous Tissue Substitute, Open Approach			V2	10	PX
Neurologic/Neuromuscular	Other neurologic disorders	0016074	Bypass Cerebral Ventricle to Pleural Cavity with Autologous Tissue Substitute, Open Approach			V2	10	PX
Neurologic/Neuromuscular	Other neurologic disorders	0016075	Bypass Cerebral Ventricle to Intestine with Autologous Tissue Substitute, Open Approach			V2	10	PX
Neurologic/Neuromuscular	Other neurologic disorders	0016076	Bypass Cerebral Ventricle to Peritoneal Cavity with Autologous Tissue Substitute, Open Approach			V2	10	PX
Neurologic/Neuromuscular	Other neurologic disorders	0016077	Bypass Cerebral Ventricle to Urinary Tract with Autologous Tissue Substitute, Open Approach			V2	10	PX
Neurologic/Neuromuscular	Other neurologic disorders	0016078	Bypass Cerebral Ventricle to Bone Marrow with Autologous Tissue Substitute, Open Approach			V2	10	PX
Neurologic/Neuromuscular	Other neurologic disorders	001607B	Bypass Cerebral Ventricle to Cerebral Cisterns with Autologous Tissue Substitute, Percutaneous Approach			V2	10	PX
Neurologic/Neuromuscular	Other neurologic disorders	0016370	Bypass Cerebral Ventricle to Nasopharynx with Autologous Tissue Substitute, Percutaneous Approach			V2	10	PX
Neurologic/Neuromuscular	Other neurologic disorders	0016371	Bypass Cerebral Ventricle to Mastoid Sinus with Autologous Tissue Substitute, Percutaneous Approach			V2	10	PX
Neurologic/Neuromuscular	Other neurologic disorders	0016372	Bypass Cerebral Ventricle to Atrium with Autologous Tissue Substitute, Percutaneous Approach			V2	10	PX
Neurologic/Neuromuscular	Other neurologic disorders	0016373	Bypass Cerebral Ventricle to Blood Vessel with Autologous Tissue Substitute, Percutaneous Approach			V2	10	PX
Neurologic/Neuromuscular	Other neurologic disorders	0016374	Bypass Cerebral Ventricle to Pleural Cavity with Autologous Tissue Substitute, Percutaneous Approach			V2	10	PX
Neurologic/Neuromuscular	Other neurologic disorders	0016375	Bypass Cerebral Ventricle to Intestine with Autologous Tissue Substitute, Percutaneous Approach			V2	10	PX
Neurologic/Neuromuscular	Other neurologic disorders	0016376	Bypass Cerebral Ventricle to Peritoneal Cavity with Autologous Tissue Substitute, Percutaneous Approach			V2	10	PX
Neurologic/Neuromuscular	Other neurologic disorders	0016377	Bypass Cerebral Ventricle to Urinary Tract with Autologous Tissue Substitute, Percutaneous Approach			V2	10	PX
Neurologic/Neuromuscular	Other neurologic disorders	0016378	Bypass Cerebral Ventricle to Bone Marrow with Autologous Tissue Substitute, Percutaneous Approach			V2	10	PX
Neurologic/Neuromuscular	Other neurologic disorders	001637B	Bypass Cerebral Ventricle to Cerebral Cisterns with Autologous Tissue Substitute, Percutaneous Approach			V2	10	PX
Neurologic/Neuromuscular	Other neurologic disorders	001U074	Bypass Spinal Canal to Pleural Cavity with Autologous Tissue Substitute, Open Approach			V2	10	PX
Neurologic/Neuromuscular	Other neurologic disorders	001U076	Bypass Spinal Canal to Peritoneal Cavity with Autologous Tissue Substitute, Open Approach			V2	10	PX
Neurologic/Neuromuscular	Other neurologic disorders	001U077	Bypass Spinal Canal to Urinary Tract with Autologous Tissue Substitute, Open Approach			V2	10	PX
Neurologic/Neuromuscular	Other neurologic disorders	001U079	Bypass Spinal Canal to Fallopian Tube with Autologous Tissue Substitute, Open Approach			V2	10	PX
Neurologic/Neuromuscular	Other neurologic disorders	001U374	Bypass Spinal Canal to Pleural Cavity with Autologous Tissue Substitute, Percutaneous Approach			V2	10	PX
Neurologic/Neuromuscular	Other neurologic disorders	001U376	Bypass Spinal Canal to Peritoneal Cavity with Autologous Tissue Substitute, Percutaneous Approach			V2	10	PX
Neurologic/Neuromuscular	Other neurologic disorders	001U377	Bypass Spinal Canal to Urinary Tract with Autologous Tissue Substitute, Percutaneous Approach			V2	10	PX
Neurologic/Neuromuscular	Other neurologic disorders	001U379	Bypass Spinal Canal to Fallopian Tube with Autologous Tissue Substitute, Percutaneous Approach			V2	10	PX
Neurologic/Neuromuscular	Other neurologic disorders	00B70ZZ	Excision of Cerebral Hemisphere, Open Approach			V2	10	PX
Neurologic/Neuromuscular	Other neurologic disorders	00B73ZZ	Excision of Cerebral Hemisphere, Percutaneous Approach			V2	10	PX
Neurologic/Neuromuscular	Other neurologic disorders	00B74ZZ	Excision of Cerebral Hemisphere, Percutaneous Endoscopic Approach			V2	10	PX
Neurologic/Neuromuscular	Other neurologic disorders	00T70ZZ	Resection of Cerebral Hemisphere, Open Approach			V2	10	PX
Neurologic/Neuromuscular	Other neurologic disorders	00T73ZZ	Resection of Cerebral Hemisphere, Percutaneous Approach			V2	10	PX
Neurologic/Neuromuscular	Other neurologic disorders	00T74ZZ	Resection of Cerebral Hemisphere, Percutaneous Endoscopic Approach			V2	10	PX
Neurologic/Neuromuscular	Other neurologic disorders	0152	Hemispherectomy			V2	9	PX
Neurologic/Neuromuscular	Other neurologic disorders	0153	Lobectomy of brain			V2	9	PX
Neurologic/Neuromuscular	Other neurologic disorders	G371	Central demyelination of corpus callosum			V2	10	DX
Neurologic/Neuromuscular	Other neurologic disorders	G372	Central pontine myelinolysis			V2	10	DX
Neurologic/Neuromuscular	Other neurologic disorders	G378	Other specified demyelinating diseases of central nervous system			V2	10	DX
Neurologic/Neuromuscular	Other neurologic disorders	G8190	Hemiplegia, unspecified affecting unspecified side			V2	10	DX
Neurologic/Neuromuscular	Other neurologic disorders	G8250	Quadriplegia, unspecified			V2	10	DX
Neurologic/Neuromuscular	Other neurologic disorders	G8251	Quadriplegia, C1-C4 complete			V2	10	DX
Neurologic/Neuromuscular	Other neurologic disorders	G8252	Quadriplegia, C1-C4 incomplete			V2	10	DX
Neurologic/Neuromuscular	Other neurologic disorders	G8253	Quadriplegia, C5-C7 complete			V2	10	DX
Neurologic/Neuromuscular	Other neurologic disorders	G8254	Quadriplegia, C5-C7 incomplete			V2	10	DX
Neurologic/Neuromuscular	Other neurologic disorders	G835	Locked-in state			V2	10	DX
Neurologic/Neuromuscular	Other neurologic disorders	G839	Paralytic syndrome, unspecified			V2	10	DX
Neurologic/Neuromuscular	Other neurologic disorders	G931	Anoxic brain damage, not elsewhere classified			V2	10	DX
Neurologic/Neuromuscular	Other neurologic disorders	G935	Compression of brain			V2	10	DX
Neurologic/Neuromuscular	Other neurologic disorders	R403	Persistent vegetative state			V2	10	DX
Neurologic/Neuromuscular	Brain and Spinal Cord Malformations	Q000	Anencephaly			V2	10	DX

## Sheet: Cardiovascular
Link to eTable3 Description Tab
CCC Category	Subcategory	ICD Code	ICDCode Description	Comments	CF/JF Comments	CCC Code Type	ICD9/ICD10	DX/PX
Cardiovascular	Cardiomyopathies	4250	Endomyocardial fibrosis			V2	9	DX
Cardiovascular	Cardiomyopathies	4252	Obscure cardiomyopathy of Africa			V2	9	DX
Cardiovascular	Cardiomyopathies	4253	Endocardial fibroelastosis			V2	9	DX
Cardiovascular	Cardiomyopathies	4254	Other primary cardiomyopathies			V2	9	DX
Cardiovascular	Cardiomyopathies	4258	Cardiomyopathy in other diseases classified elsewhere			V2	9	DX
Cardiovascular	Cardiomyopathies	4291	Myocardial degeneration			V2	9	DX
Cardiovascular	Cardiomyopathies	42511	Hypertrophic obstructive cardiomyopathy			V2	9	DX
Cardiovascular	Cardiomyopathies	42518	Other hypertrophic cardiomyopathy			V2	9	DX
Cardiovascular	Cardiomyopathies	I420	Dilated cardiomyopathy			V2	10	DX
Cardiovascular	Cardiomyopathies	I421	Obstructive hypertrophic cardiomyopathy			V2	10	DX
Cardiovascular	Cardiomyopathies	I422	Other hypertrophic cardiomyopathy			V2	10	DX
Cardiovascular	Cardiomyopathies	I423	Endomyocardial (eosinophilic) disease			V2	10	DX
Cardiovascular	Cardiomyopathies	I424	Endocardial fibroelastosis			V2	10	DX
Cardiovascular	Cardiomyopathies	I425	Other restrictive cardiomyopathy			V2	10	DX
Cardiovascular	Cardiomyopathies	I426	Alcoholic cardiomyopathy			V2	10	DX
Cardiovascular	Cardiomyopathies	I427	Cardiomyopathy due to drug and external agent			V2	10	DX
Cardiovascular	Cardiomyopathies	I428	Other cardiomyopathies			V2	10	DX
Cardiovascular	Cardiomyopathies	I429	Cardiomyopathy, unspecified			V2	10	DX
Cardiovascular	Cardiomyopathies	I43	Cardiomyopathy in diseases classified elsewhere			V2	10	DX
Cardiovascular	Cardiomyopathies	I515	Myocardial degeneration			V2	10	DX
Cardiovascular	Conduction disorder	4260	Atrioventricular block, complete			V2	9	DX
Cardiovascular	Conduction disorder	4262	Left bundle branch hemiblock			V2	9	DX
Cardiovascular	Conduction disorder	4263	Other left bundle branch block			V2	9	DX
Cardiovascular	Conduction disorder	4264	Right bundle branch block			V2	9	DX
Cardiovascular	Conduction disorder	4266	Other heart block			V2	9	DX
Cardiovascular	Conduction disorder	4267	Anomalous atrioventricular excitation			V2	9	DX
Cardiovascular	Conduction disorder	4269	Conduction disorder, unspecified			V2	9	DX
Cardiovascular	Conduction disorder	4270	Paroxysmal supraventricular tachycardia			V2	9	DX
Cardiovascular	Conduction disorder	4271	Paroxysmal ventricular tachycardia			V2	9	DX
Cardiovascular	Conduction disorder	4272	Paroxysmal tachycardia, unspecified			V2	9	DX
Cardiovascular	Conduction disorder	42610	Atrioventricular block, unspecified			V2	9	DX
Cardiovascular	Conduction disorder	42611	First degree atrioventricular block			V2	9	DX
Cardiovascular	Conduction disorder	42612	Mobitz (type) II atrioventricular block			V2	9	DX
Cardiovascular	Conduction disorder	42613	Other second degree atrioventricular block			V2	9	DX
Cardiovascular	Conduction disorder	42650	Bundle branch block, unspecified			V2	9	DX
Cardiovascular	Conduction disorder	42651	Right bundle branch block and left posterior fascicular block			V2	9	DX
Cardiovascular	Conduction disorder	42652	Right bundle branch block and left anterior fascicular block			V2	9	DX
Cardiovascular	Conduction disorder	42653	Other bilateral bundle branch block			V2	9	DX
Cardiovascular	Conduction disorder	42654	Trifascicular block			V2	9	DX
Cardiovascular	Conduction disorder	42681	Lown-Ganong-Levine syndrome			V2	9	DX
Cardiovascular	Conduction disorder	42682	Long QT syndrome			V2	9	DX
Cardiovascular	Conduction disorder	42689	Other specified conduction disorders			V2	9	DX
Cardiovascular	Conduction disorder	42731	Atrial fibrillation			V2	9	DX
Cardiovascular	Conduction disorder	42732	Atrial flutter			V2	9	DX
Cardiovascular	Conduction disorder	42741	Ventricular fibrillation			V2	9	DX
Cardiovascular	Conduction disorder	42742	Ventricular flutter			V2	9	DX
Cardiovascular	Conduction disorder	I440	Atrioventricular block, first degree			V2	10	DX
Cardiovascular	Conduction disorder	I441	Atrioventricular block, second degree			V2	10	DX
Cardiovascular	Conduction disorder	I442	Atrioventricular block, complete			V2	10	DX
Cardiovascular	Conduction disorder	I4430	Unspecified atrioventricular block			V2	10	DX
Cardiovascular	Conduction disorder	I4439	Other atrioventricular block			V2	10	DX
Cardiovascular	Conduction disorder	I444	Left anterior fascicular block			V2	10	DX
Cardiovascular	Conduction disorder	I445	Left posterior fascicular block			V2	10	DX
Cardiovascular	Conduction disorder	I4460	Unspecified fascicular block			V2	10	DX
Cardiovascular	Conduction disorder	I4469	Other fascicular block			V2	10	DX
Cardiovascular	Conduction disorder	I447	Left bundle-branch block, unspecified			V2	10	DX
Cardiovascular	Conduction disorder	I450	Right fascicular block			V2	10	DX
Cardiovascular	Conduction disorder	I4510	Unspecified right bundle-branch block			V2	10	DX
Cardiovascular	Conduction disorder	I4519	Other right bundle-branch block			V2	10	DX
Cardiovascular	Conduction disorder	I452	Bifascicular block			V2	10	DX
Cardiovascular	Conduction disorder	I453	Trifascicular block			V2	10	DX
Cardiovascular	Conduction disorder	I454	Nonspecific intraventricular block			V2	10	DX
Cardiovascular	Conduction disorder	I455	Other specified heart block			V2	10	DX
Cardiovascular	Conduction disorder	I456	Pre-excitation syndrome			V2	10	DX
Cardiovascular	Conduction disorder	I4581	Long QT syndrome			V2	10	DX
Cardiovascular	Conduction disorder	I4589	Other specified conduction disorders			V2	10	DX
Cardiovascular	Conduction disorder	I459	Conduction disorder, unspecified			V2	10	DX
Cardiovascular	Conduction disorder	I470	Re-entry ventricular arrhythmia			V2	10	DX
Cardiovascular	Conduction disorder	I471	Supraventricular tachycardia			V2	10	DX
Cardiovascular	Conduction disorder	I472	Ventricular tachycardia			V2	10	DX
Cardiovascular	Conduction disorder	I4720	Ventricular tachycardia, unspecified	New code FY 2023	Yes (Associated)	New; Related to V2 sister code	10	DX
Cardiovascular	Conduction disorder	I4721	Torsades de pointes	New code FY 2023	Yes (Associated)	New; Related to V2 sister code	10	DX
Cardiovascular	Conduction disorder	I4729	Other ventricular tachycardia	New code FY 2023	Yes (Associated)	New; Related to V2 sister code	10	DX
Cardiovascular	Conduction disorder	I479	Paroxysmal tachycardia, unspecified			V2	10	DX
Cardiovascular	Conduction disorder	I480	Paroxysmal atrial fibrillation			V2	10	DX
Cardiovascular	Conduction disorder	I481	Persistent atrial fibrillation	retired code 9/30/2019		V2	10	DX
Cardiovascular	Conduction disorder	I4811	Longstanding persistent atrial fibrillation	New code 10/1/2019		V2	10	DX
Cardiovascular	Conduction disorder	I4819	Other persistent atrial fibrillation	New code 10/1/2019		V2	10	DX
Cardiovascular	Conduction disorder	I482	Chronic atrial fibrillation	retired code 9/30/2019		V2	10	DX
Cardiovascular	Conduction disorder	I4820	Chronic atrial fibrillation, unspecified	New code 10/1/2019		V2	10	DX
Cardiovascular	Conduction disorder	I4821	Permanent atrial fibrillation	New code 10/1/2019		V2	10	DX
Cardiovascular	Conduction disorder	I483	Typical atrial flutter			V2	10	DX
Cardiovascular	Conduction disorder	I484	Atypical atrial flutter			V2	10	DX
Cardiovascular	Conduction disorder	I4891	Unspecified atrial fibrillation			V2	10	DX
Cardiovascular	Conduction disorder	I4892	Unspecified atrial flutter			V2	10	DX
Cardiovascular	Conduction disorder	I4901	Ventricular fibrillation			V2	10	DX
Cardiovascular	Conduction disorder	I4902	Ventricular flutter			V2	10	DX
Cardiovascular	Dysrhythmias	4279	Cardiac dysrhythmia, unspecified			V2	9	DX
Cardiovascular	Dysrhythmias	42760	Premature beats, unspecified			V2	9	DX
Cardiovascular	Dysrhythmias	42761	Supraventricular premature beats			V2	9	DX
Cardiovascular	Dysrhythmias	42781	Sinoatrial node dysfunction			V2	9	DX
Cardiovascular	Dysrhythmias	42789	Other specified cardiac dysrhythmias			V2	9	DX
Cardiovascular	Dysrhythmias	42769	Other premature beats			V2	9	DX
Cardiovascular	Dysrhythmias	I491	Atrial premature depolarization			V2	10	DX
Cardiovascular	Dysrhythmias	I492	Junctional premature depolarization	In Document, not SAS	No (Don't Add)	Delete from V3	10	DX
Cardiovascular	Dysrhythmias	I493	Ventricular premature depolarization			V2	10	DX
Cardiovascular	Dysrhythmias	I4940	Unspecified premature depolarization			V2	10	DX
Cardiovascular	Dysrhythmias	I4949	Other premature depolarization			V2	10	DX
Cardiovascular	Dysrhythmias	I495	Sick sinus syndrome			V2	10	DX
Cardiovascular	Dysrhythmias	I498	Other specified cardiac arrhythmias			V2	10	DX
Cardiovascular	Dysrhythmias	I499	Cardiac arrhythmia, unspecified			V2	10	DX
Cardiovascular	Dysrhythmias	R001	Bradycardia, unspecified			V2	10	DX
Cardiovascular	Endocardium diseases	4240	Mitral valve disorders			V2	9	DX
Cardiovascular	Endocardium diseases	4242	Tricuspid valve disorders, specified as nonrheumatic			V2	9	DX
Cardiovascular	Endocardium diseases	4243	Pulmonary valve disorders			V2	9	DX
Cardiovascular	Endocardium diseases	I340	Nonrheumatic mitral (valve) insufficiency			V2	10	DX
Cardiovascular	Endocardium diseases	I342	Nonrheumatic mitral (valve) stenosis	Potential missing CCC code	Yes (Associated)	New; Related to V2 sister code	10	DX
Cardiovascular	Endocardium diseases	I348	Other nonrheumatic mitral valve disorders			V2	10	DX
Cardiovascular	Endocardium diseases	I3481	Nonrheumatic mitral (valve) annulus calcification	New code FY 2023	Yes (Associated)	New; Related to V2 sister code	10	DX
Cardiovascular	Endocardium diseases	I3489	Other nonrheumatic mitral valve disorders	New code FY 2023	Yes (Associated)	New; Related to V2 sister code	10	DX
Cardiovascular	Endocardium diseases	I349	Nonrheumatic mitral valve disorder, unspecified	Potential missing CCC code	Yes (Associated)	New; Related to V2 sister code	10	DX
Cardiovascular	Endocardium diseases	I360	Nonrheumatic tricuspid (valve) stenosis			V2	10	DX
Cardiovascular	Endocardium diseases	I361	Nonrheumatic tricuspid (valve) insufficiency	Potential missing CCC code	Yes (Associated)	New; Related to V2 sister code	10	DX
Cardiovascular	Endocardium diseases	I362	Nonrheumatic tricuspid (valve) stenosis with insufficiency	Potential missing CCC code	Yes (Associated)	New; Related to V2 sister code	10	DX
Cardiovascular	Endocardium diseases	I368	Other nonrheumatic tricuspid valve disorders			V2	10	DX
Cardiovascular	Endocardium diseases	I369	Nonrheumatic tricuspid valve disorder, unspecified	Potential missing CCC code	Yes (Associated)	New; Related to V2 sister code	10	DX
Cardiovascular	Endocardium diseases	I370	Nonrheumatic pulmonary valve stenosis			V2	10	DX
Cardiovascular	Endocardium diseases	I371	Nonrheumatic pulmonary valve insufficiency	Potential missing CCC code	Yes (Associated)	New; Related to V2 sister code	10	DX
Cardiovascular	Endocardium diseases	I372	Nonrheumatic pulmonary valve stenosis with insufficiency	Potential missing CCC code	Yes (Associated)	New; Related to V2 sister code	10	DX
Cardiovascular	Endocardium diseases	I378	Other nonrheumatic pulmonary valve disorders			V2	10	DX
Cardiovascular	Endocardium diseases	I379	Nonrheumatic pulmonary valve disorder, unspecified	Potential missing CCC code	Yes (Associated)	New; Related to V2 sister code	10	DX
Cardiovascular	Heart and Great Vessel Malformations	3581	Total repair of tetralogy of Fallot			V2	9	PX
Cardiovascular	Heart and Great Vessel Malformations	3582	Total repair of total anomalous pulmonary venous connection			V2	9	PX
Cardiovascular	Heart and Great Vessel Malformations	3583	Total repair of truncus arteriosus			V2	9	PX
Cardiovascular	Heart and Great Vessel Malformations	3584	Total correction of transposition of great vessels, NEC			V2	9	PX
Cardiovascular	Heart and Great Vessel Malformations	7450	Common truncus			V2	9	DX
Cardiovascular	Heart and Great Vessel Malformations	7452	Tetralogy of fallot			V2	9	DX
Cardiovascular	Heart and Great Vessel Malformations	7453	Common ventricle			V2	9	DX
Cardiovascular	Heart and Great Vessel Malformations	7461	Tricuspid atresia and stenosis, congenital			V2	9	DX
Cardiovascular	Heart and Great Vessel Malformations	7462	Ebstein's anomaly			V2	9	DX
Cardiovascular	Heart and Great Vessel Malformations	7463	Congenital stenosis of aortic valve			V2	9	DX
Cardiovascular	Heart and Great Vessel Malformations	7464	Congenital insufficiency of aortic valve			V2	9	DX
Cardiovascular	Heart and Great Vessel Malformations	7465	Congenital mitral stenosis			V2	9	DX
Cardiovascular	Heart and Great Vessel Malformations	7466	Congenital mitral insufficiency			V2	9	DX
Cardiovascular	Heart and Great Vessel Malformations	7467	Hypoplastic left heart syndrome			V2	9	DX
Cardiovascular	Heart and Great Vessel Malformations	7469	Unspecified congenital anomaly of heart			V2	9	DX
Cardiovascular	Heart and Great Vessel Malformations	74510	Complete transposition of great vessels			V2	9	DX
Cardiovascular	Heart and Great Vessel Malformations	74511	Double outlet right ventricle			V2	9	DX
Cardiovascular	Heart and Great Vessel Malformations	74512	Corrected transposition of great vessels			V2	9	DX
Cardiovascular	Heart and Great Vessel Malformations	74519	Other transposition of great vessels			V2	9	DX
Cardiovascular	Heart and Great Vessel Malformations	74560	Endocardial cushion defect, unspecified type			V2	9	DX
Cardiovascular	Heart and Great Vessel Malformations	74561	Ostium primum defect			V2	9	DX
Cardiovascular	Heart and Great Vessel Malformations	74569	Other endocardial cushion defects			V2	9	DX
Cardiovascular	Heart and Great Vessel Malformations	74600	Congenital pulmonary valve anomaly, unspecified			V2	9	DX
Cardiovascular	Heart and Great Vessel Malformations	74601	Atresia of pulmonary valve, congenital			V2	9	DX
Cardiovascular	Heart and Great Vessel Malformations	74602	Stenosis of pulmonary valve, congenital			V2	9	DX
Cardiovascular	Heart and Great Vessel Malformations	74609	Other congenital anomalies of pulmonary valve			V2	9	DX
Cardiovascular	Heart and Great Vessel Malformations	74681	Subaortic stenosis			V2	9	DX
Cardiovascular	Heart and Great Vessel Malformations	74682	Cor triatriatum			V2	9	DX
Cardiovascular	Heart and Great Vessel Malformations	74683	Infundibular pulmonic stenosis			V2	9	DX
Cardiovascular	Heart and Great Vessel Malformations	74684	Obstructive anomalies of heart, not elsewhere classified			V2	9	DX
Cardiovascular	Heart and Great Vessel Malformations	74685	Coronary artery anomaly			V2	9	DX
Cardiovascular	Heart and Great Vessel Malformations	74686	Congenital heart block			V2	9	DX
Cardiovascular	Heart and Great Vessel Malformations	74687	Malposition of heart and cardiac apex			V2	9	DX
Cardiovascular	Heart and Great Vessel Malformations	74689	Other specified congenital anomalies of heart			V2	9	DX
Cardiovascular	Heart and Great Vessel Malformations	74710	Coarctation of aorta (preductal) (postductal)			V2	9	DX
Cardiovascular	Heart and Great Vessel Malformations	74711	Interruption of aortic arch			V2	9	DX
Cardiovascular	Heart and Great Vessel Malformations	74720	Anomaly of aorta, unspecified			V2	9	DX
Cardiovascular	Heart and Great Vessel Malformations	74721	Anomalies of aortic arch			V2	9	DX
Cardiovascular	Heart and Great Vessel Malformations	74722	Atresia and stenosis of aorta			V2	9	DX
Cardiovascular	Heart and Great Vessel Malformations	74729	Other anomalies of aorta			V2	9	DX
Cardiovascular	Heart and Great Vessel Malformations	74731	Pulmonary artery coarctation and atresia			V2	9	DX
Cardiovascular	Heart and Great Vessel Malformations	74732	Pulmonary arteriovenous malformation			V2	9	DX
Cardiovascular	Heart and Great Vessel Malformations	74739	Other anomalies of pulmonary artery and pulmonary circulation			V2	9	DX
Cardiovascular	Heart and Great Vessel Malformations	74740	Anomaly of great veins, unspecified			V2	9	DX
Cardiovascular	Heart and Great Vessel Malformations	74741	Total anomalous pulmonary venous connection			V2	9	DX
Cardiovascular	Heart and Great Vessel Malformations	74742	Partial anomalous pulmonary venous connection			V2	9	DX
Cardiovascular	Heart and Great Vessel Malformations	74749	Other anomalies of great veins			V2	9	DX
Cardiovascular	Heart and Great Vessel Malformations	74781	Anomalies of cerebrovascular system			V2	9	DX
Cardiovascular	Heart and Great Vessel Malformations	74789	Spinal vessel anomaly			V2	9	DX
Cardiovascular	Heart and Great Vessel Malformations	021609Q	Bypass R Atrium to R Pulm Art with Autol Vn, Open Approach	Possible missing Px Code	Yes (Associated)	New; Unrelated to Parent or Sister code	10	PX
Cardiovascular	Heart and Great Vessel Malformations	02160JP	Bypass R Atrium to Pulm Trunk with Synth Sub, Open Approach	Possible missing Px Code	Yes (Associated)	New; Unrelated to Parent or Sister code	10	PX
Cardiovascular	Heart and Great Vessel Malformations	02160JQ	Bypass R Atrium to R Pulm Art with Synth Sub, Open Approach	Possible missing Px Code	Yes (Associated)	New; Unrelated to Parent or Sister code	10	PX
Cardiovascular	Heart and Great Vessel Malformations	02160JR	Bypass R Atrium to L Pulm Art with Synth Sub, Open Approach	Possible missing Px Code	Yes (Associated)	New; Unrelated to Parent or Sister code	10	PX
Cardiovascular	Heart and Great Vessel Malformations	02160KP	Bypass R Atrium to Pulm Trunk with Nonaut Sub, Open Approach	Possible missing Px Code	Yes (Associated)	New; Unrelated to Parent or Sister code	10	PX
Cardiovascular	Heart and Great Vessel Malformations	02160Z7	Bypass Right Atrium to Left Atrium, Open Approach	Possible missing Px Code	Yes (Associated)	New; Unrelated to Parent or Sister code	10	PX
Cardiovascular	Heart and Great Vessel Malformations	02160ZP	Bypass Right Atrium to Pulmonary Trunk, Open Approach	Possible missing Px Code	Yes (Associated)	New; Unrelated to Parent or Sister code	10	PX
Cardiovascular	Heart and Great Vessel Malformations	02163Z7	Bypass Right Atrium to Left Atrium, Percutaneous Approach	Possible missing Px Code	Yes (Associated)	New; Unrelated to Parent or Sister code	10	PX
Cardiovascular	Heart and Great Vessel Malformations	021708S	Bypass L Atrium to R Pulm Vn with Zooplastic, Open Approach	Possible missing Px Code	Yes (Associated)	New; Unrelated to Parent or Sister code	10	PX
Cardiovascular	Heart and Great Vessel Malformations	021708T	Bypass L Atrium to L Pulm Vn with Zooplastic, Open Approach	Possible missing Px Code	Yes (Associated)	New; Unrelated to Parent or Sister code	10	PX
Cardiovascular	Heart and Great Vessel Malformations	021708U	Bypass L Atrium to Pulm Vn Cnfl w Zooplastic, Open	Possible missing Px Code	Yes (Associated)	New; Unrelated to Parent or Sister code	10	PX
Cardiovascular	Heart and Great Vessel Malformations	021709S	Bypass Left Atrium to R Pulm Vn with Autol Vn, Open Approach	Possible missing Px Code	Yes (Associated)	New; Unrelated to Parent or Sister code	10	PX
Cardiovascular	Heart and Great Vessel Malformations	021709T	Bypass Left Atrium to L Pulm Vn with Autol Vn, Open Approach	Possible missing Px Code	Yes (Associated)	New; Unrelated to Parent or Sister code	10	PX
Cardiovascular	Heart and Great Vessel Malformations	021709U	Bypass L Atrium to Pulm Vn Cnfl with Autol Vn, Open Approach	Possible missing Px Code	Yes (Associated)	New; Unrelated to Parent or Sister code	10	PX
Cardiovascular	Heart and Great Vessel Malformations	02170AS	Bypass L Atrium to R Pulm Vn with Autol Art, Open Approach	Possible missing Px Code	Yes (Associated)	New; Unrelated to Parent or Sister code	10	PX
Cardiovascular	Heart and Great Vessel Malformations	02170AU	Bypass L Atrium to Pulm Vn Cnfl w Autol Art, Open	Possible missing Px Code	Yes (Associated)	New; Unrelated to Parent or Sister code	10	PX
Cardiovascular	Heart and Great Vessel Malformations	02170JQ	Bypass L Atrium to R Pulm Art with Synth Sub, Open Approach	Possible missing Px Code	Yes (Associated)	New; Unrelated to Parent or Sister code	10	PX
Cardiovascular	Heart and Great Vessel Malformations	02170JS	Bypass L Atrium to R Pulm Vn with Synth Sub, Open Approach	Possible missing Px Code	Yes (Associated)	New; Unrelated to Parent or Sister code	10	PX
Cardiovascular	Heart and Great Vessel Malformations	02170JU	Bypass L Atrium to Pulm Vn Cnfl w Synth Sub, Open	Possible missing Px Code	Yes (Associated)	New; Unrelated to Parent or Sister code	10	PX
Cardiovascular	Heart and Great Vessel Malformations	02170KS	Bypass L Atrium to R Pulm Vn with Nonaut Sub, Open Approach	Possible missing Px Code	Yes (Associated)	New; Unrelated to Parent or Sister code	10	PX
Cardiovascular	Heart and Great Vessel Malformations	02170KU	Bypass L Atrium to Pulm Vn Cnfl w Nonaut Sub, Open	Possible missing Px Code	Yes (Associated)	New; Unrelated to Parent or Sister code	10	PX
Cardiovascular	Heart and Great Vessel Malformations	02170ZP	Bypass Left Atrium to Pulmonary Trunk, Open Approach			V2	10	PX
Cardiovascular	Heart and Great Vessel Malformations	02170ZQ	Bypass Left Atrium to Right Pulmonary Artery, Open Approach			V2	10	PX
Cardiovascular	Heart and Great Vessel Malformations	02170ZR	Bypass Left Atrium to Left Pulmonary Artery, Open Approach			V2	10	PX
Cardiovascular	Heart and Great Vessel Malformations	02170ZS	Bypass Left Atrium to Right Pulmonary Vein, Open Approach	Possible missing Px Code	Yes (Associated)	New; Unrelated to Parent or Sister code	10	PX
Cardiovascular	Heart and Great Vessel Malformations	02170ZT	Bypass Left Atrium to Left Pulmonary Vein, Open Approach	Possible missing Px Code	Yes (Associated)	New; Unrelated to Parent or Sister code	10	PX
Cardiovascular	Heart and Great Vessel Malformations	02170ZU	Bypass Left Atrium to Pulm Vn Cnfl, Open Approach	Possible missing Px Code	Yes (Associated)	New; Unrelated to Parent or Sister code	10	PX
Cardiovascular	Heart and Great Vessel Malformations	02173J6	Bypass Left Atrium to R Atrium with Synth Sub, Perc Approach	Possible missing Px Code	Yes (Associated)	New; Unrelated to Parent or Sister code	10	PX
Cardiovascular	Heart and Great Vessel Malformations	021K08P	Bypass R Ventricle to Pulm Trunk w Zooplastic, Open	Possible missing Px Code	Yes (Associated)	New; Unrelated to Parent or Sister code	10	PX
Cardiovascular	Heart and Great Vessel Malformations	021K08Q	Bypass R Ventricle to R Pulm Art w Zooplastic, Open	Possible missing Px Code	Yes (Associated)	New; Unrelated to Parent or Sister code	10	PX
Cardiovascular	Heart and Great Vessel Malformations	021K08R	Bypass R Ventricle to L Pulm Art w Zooplastic, Open	Possible missing Px Code	Yes (Associated)	New; Unrelated to Parent or Sister code	10	PX
Cardiovascular	Heart and Great Vessel Malformations	021K09P	Bypass R Ventricle to Pulm Trunk w Autol Vn, Open	Possible missing Px Code	Yes (Associated)	New; Unrelated to Parent or Sister code	10	PX
Cardiovascular	Heart and Great Vessel Malformations	021K0AP	Bypass R Ventricle to Pulm Trunk w Autol Art, Open	Possible missing Px Code	Yes (Associated)	New; Unrelated to Parent or Sister code	10	PX
Cardiovascular	Heart and Great Vessel Malformations	021K0AQ	Bypass R Ventricle to R Pulm Art w Autol Art, Open	Possible missing Px Code	Yes (Associated)	New; Unrelated to Parent or Sister code	10	PX
Cardiovascular	Heart and Great Vessel Malformations	021K0JP	Bypass R Ventricle to Pulm Trunk w Synth Sub, Open	Possible missing Px Code	Yes (Associated)	New; Unrelated to Parent or Sister code	10	PX
Cardiovascular	Heart and Great Vessel Malformations	021K0JQ	Bypass R Ventricle to R Pulm Art w Synth Sub, Open	Possible missing Px Code	Yes (Associated)	New; Unrelated to Parent or Sister code	10	PX
Cardiovascular	Heart and Great Vessel Malformations	021K0JR	Bypass R Ventricle to L Pulm Art w Synth Sub, Open	Possible missing Px Code	Yes (Associated)	New; Unrelated to Parent or Sister code	10	PX
Cardiovascular	Heart and Great Vessel Malformations	021K0KP	Bypass R Ventricle to Pulm Trunk w Nonaut Sub, Open	Possible missing Px Code	Yes (Associated)	New; Unrelated to Parent or Sister code	10	PX
Cardiovascular	Heart and Great Vessel Malformations	021K0KQ	Bypass R Ventricle to R Pulm Art w Nonaut Sub, Open	Possible missing Px Code	Yes (Associated)	New; Unrelated to Parent or Sister code	10	PX
Cardiovascular	Heart and Great Vessel Malformations	021K0KR	Bypass R Ventricle to L Pulm Art w Nonaut Sub, Open	Possible missing Px Code	Yes (Associated)	New; Unrelated to Parent or Sister code	10	PX
Cardiovascular	Heart and Great Vessel Malformations	021K0ZP	Bypass Right Ventricle to Pulmonary Trunk, Open Approach	Possible missing Px Code	Yes (Associated)	New; Unrelated to Parent or Sister code	10	PX
Cardiovascular	Heart and Great Vessel Malformations	021K0ZQ	Bypass Right Ventricle to R Pulm Art, Open Approach	Possible missing Px Code	Yes (Associated)	New; Unrelated to Parent or Sister code	10	PX
Cardiovascular	Heart and Great Vessel Malformations	021K0ZR	Bypass Right Ventricle to L Pulm Art, Open Approach	Possible missing Px Code	Yes (Associated)	New; Unrelated to Parent or Sister code	10	PX
Cardiovascular	Heart and Great Vessel Malformations	021K0ZW	Bypass Right Ventricle to Aorta, Open Approach	Possible missing Px Code	Yes (Associated)	New; Unrelated to Parent or Sister code	10	PX
Cardiovascular	Heart and Great Vessel Malformations	021K4JP	Bypass R Ventricle to Pulm Trunk w Synth Sub, Perc Endo	Possible missing Px Code	Yes (Associated)	New; Unrelated to Parent or Sister code	10	PX
Cardiovascular	Heart and Great Vessel Malformations	021K4KQ	Bypass R Ventricle to R Pulm Art w Nonaut Sub, Perc Endo	Possible missing Px Code	Yes (Associated)	New; Unrelated to Parent or Sister code	10	PX
Cardiovascular	Heart and Great Vessel Malformations	021L08R	Bypass L Ventricle to L Pulm Art w Zooplastic, Open	Possible missing Px Code	Yes (Associated)	New; Unrelated to Parent or Sister code	10	PX
Cardiovascular	Heart and Great Vessel Malformations	021L0KP	Bypass L Ventricle to Pulm Trunk w Nonaut Sub, Open	Possible missing Px Code	Yes (Associated)	New; Unrelated to Parent or Sister code	10	PX
Cardiovascular	Heart and Great Vessel Malformations	021L0ZW	Bypass Left Ventricle to Aorta, Open Approach	Possible missing Px Code	Yes (Associated)	New; Unrelated to Parent or Sister code	10	PX
Cardiovascular	Heart and Great Vessel Malformations	024F07J	Create Aort Valve from Trunc Vlv w Autol Sub, Open	Possible missing Px Code	Yes (Associated)	New; Unrelated to Parent or Sister code	10	PX
Cardiovascular	Heart and Great Vessel Malformations	024F08J	Create Aort Valve from Trunc Vlv w Zooplastic, Open	Possible missing Px Code	Yes (Associated)	New; Unrelated to Parent or Sister code	10	PX
Cardiovascular	Heart and Great Vessel Malformations	024F0JJ	Create Aort Valve from Trunc Vlv w Synth Sub, Open	Possible missing Px Code	Yes (Associated)	New; Unrelated to Parent or Sister code	10	PX
Cardiovascular	Heart and Great Vessel Malformations	024F0KJ	Create Aort Valve from Trunc Vlv w Nonaut Sub, Open	Possible missing Px Code	Yes (Associated)	New; Unrelated to Parent or Sister code	10	PX
Cardiovascular	Heart and Great Vessel Malformations	024G072	Create Mitral Valve from Comn AV Valve w Autol Sub, Open	Possible missing Px Code	Yes (Associated)	New; Unrelated to Parent or Sister code	10	PX
Cardiovascular	Heart and Great Vessel Malformations	024G082	Create Mitral Valve from Comn AV Valve w Zooplastic, Open	Possible missing Px Code	Yes (Associated)	New; Unrelated to Parent or Sister code	10	PX
Cardiovascular	Heart and Great Vessel Malformations	024G0J2	Create Mitral Valve from Comn AV Valve w Synth Sub, Open	Possible missing Px Code	Yes (Associated)	New; Unrelated to Parent or Sister code	10	PX
Cardiovascular	Heart and Great Vessel Malformations	024G0K2	Create Mitral Valve from Comn AV Valve w Nonaut Sub, Open	Possible missing Px Code	Yes (Associated)	New; Unrelated to Parent or Sister code	10	PX
Cardiovascular	Heart and Great Vessel Malformations	024J072	Create Tricusp Valve from Comn AV Valve w Autol Sub, Open	Possible missing Px Code	Yes (Associated)	New; Unrelated to Parent or Sister code	10	PX
Cardiovascular	Heart and Great Vessel Malformations	024J082	Create Tricusp Valve from Comn AV Valve w Zooplastic, Open	Possible missing Px Code	Yes (Associated)	New; Unrelated to Parent or Sister code	10	PX
Cardiovascular	Heart and Great Vessel Malformations	024J0J2	Create Tricusp Valve from Comn AV Valve w Synth Sub, Open	Possible missing Px Code	Yes (Associated)	New; Unrelated to Parent or Sister code	10	PX
Cardiovascular	Heart and Great Vessel Malformations	02BK0ZZ	Excision of Right Ventricle, Open Approach			V2	10	PX
Cardiovascular	Heart and Great Vessel Malformations	02LR0CT	Occlusion of Ductus Arterio with Extralum Dev, Open Approach	Possible missing Px Code	Yes (Associated)	New; Related to V2 sister code	10	PX
Cardiovascular	Heart and Great Vessel Malformations	02LR0DT	Occlusion of Ductus Arterio with Intralum Dev, Open Approach	Possible missing Px Code	Yes (Associated)	New; Related to V2 sister code	10	PX
Cardiovascular	Heart and Great Vessel Malformations	02LR0ZT	Occlusion of Ductus Arteriosus, Open Approach			V2	10	PX
Cardiovascular	Heart and Great Vessel Malformations	02LS0ZZ	Occlusion of Right Pulmonary Vein, Open Approach			V2	10	PX
Cardiovascular	Heart and Great Vessel Malformations	02LT0ZZ	Occlusion of Left Pulmonary Vein, Open Approach			V2	10	PX
Cardiovascular	Heart and Great Vessel Malformations	02NH0ZZ	Release Pulmonary Valve, Open Approach			V2	10	PX
Cardiovascular	Heart and Great Vessel Malformations	02Q60ZZ	Repair Right Atrium, Open Approach	Possible missing Px Code	Yes	New; Unrelated to Parent or Sister code	10	PX
Cardiovascular	Heart and Great Vessel Malformations	02Q63ZZ	Repair Right Atrium, Percutaneous Approach	Possible missing Px Code	Yes	New; Unrelated to Parent or Sister code	10	PX
Cardiovascular	Heart and Great Vessel Malformations	02Q73ZZ	Repair Left Atrium, Percutaneous Approach	Possible missing Px Code	Yes	New; Unrelated to Parent or Sister code	10	PX
Cardiovascular	Heart and Great Vessel Malformations	02QA0ZZ	Repair Heart, Open Approach	Possible missing Px Code	Yes	New; Unrelated to Parent or Sister code	10	PX
Cardiovascular	Heart and Great Vessel Malformations	02QA3ZZ	Repair Heart, Percutaneous Approach	Possible missing Px Code	Yes	New; Unrelated to Parent or Sister code	10	PX
Cardiovascular	Heart and Great Vessel Malformations	02RK07Z	Replacement of Right Ventricle with Autol Sub, Open Approach	Possible missing Px Code	Yes (Associated)	New; Related to V2 sister code	10	PX
Cardiovascular	Heart and Great Vessel Malformations	02RK08Z	Replacement of Right Ventricle with Zooplastic, Open Approach	Possible missing Px Code	Yes (Associated)	New; Related to V2 sister code	10	PX
Cardiovascular	Heart and Great Vessel Malformations	02RK0JZ	Replacement of Right Ventricle with Synthetic Substitute, Open Approach			V2	10	PX
Cardiovascular	Heart and Great Vessel Malformations	02RL0JZ	Replacement of Left Ventricle with Synthetic Substitute, Open Approach			V2	10	PX
Cardiovascular	Heart and Great Vessel Malformations	02RM0JZ	Replacement of Ventricular Septum with Synthetic Substitute, Open Approach			V2	10	PX
Cardiovascular	Heart and Great Vessel Malformations	02RP0JZ	Replacement of Pulmonary Trunk with Synthetic Substitute, Open Approach			V2	10	PX
Cardiovascular	Heart and Great Vessel Malformations	02RQ07Z	Replacement of Right Pulmonary Artery with Autologous Tissue Substitute, Open Approach			V2	10	PX
Cardiovascular	Heart and Great Vessel Malformations	02RQ0JZ	Replacement of Right Pulmonary Artery with Synthetic Substitute, Open Approach			V2	10	PX
Cardiovascular	Heart and Great Vessel Malformations	02RR07Z	Replacement of Left Pulmonary Artery with Autologous Tissue Substitute, Open Approach			V2	10	PX
Cardiovascular	Heart and Great Vessel Malformations	02RR0JZ	Replacement of Left Pulmonary Artery with Synthetic Substitute, Open Approach			V2	10	PX
Cardiovascular	Heart and Great Vessel Malformations	02SP0ZZ	Reposition Pulmonary Trunk, Open Approach			V2	10	PX
Cardiovascular	Heart and Great Vessel Malformations	02SW0ZZ	Reposition Thoracic Aorta, Descending, Open Approach			V2	10	PX
Cardiovascular	Heart and Great Vessel Malformations	02SX0ZZ	Reposition Thoracic Aorta, Ascending/Arch, Open Approach	Possible missing Px Code	Yes (Associated)	New; Related to V2 sister code	10	PX
Cardiovascular	Heart and Great Vessel Malformations	02U607Z	Supplement Right Atrium with Autol Sub, Open Approach	Possible missing Px Code	Yes (Associated)	New; Unrelated to Parent or Sister code	10	PX
Cardiovascular	Heart and Great Vessel Malformations	02U608Z	Supplement Right Atrium with Zooplastic, Open Approach	Possible missing Px Code	Yes (Associated)	New; Unrelated to Parent or Sister code	10	PX
Cardiovascular	Heart and Great Vessel Malformations	02U60JZ	Supplement Right Atrium with Synth Sub, Open Approach	Possible missing Px Code	Yes (Associated)	New; Unrelated to Parent or Sister code	10	PX
Cardiovascular	Heart and Great Vessel Malformations	02U707Z	Supplement Left Atrium with Autol Sub, Open Approach	Possible missing Px Code	Yes (Associated)	New; Related to V2 sister code	10	PX
Cardiovascular	Heart and Great Vessel Malformations	02U708Z	Supplement Left Atrium with Zooplastic Tissue, Open Approach	Possible missing Px Code	Yes (Associated)	New; Related to V2 sister code	10	PX
Cardiovascular	Heart and Great Vessel Malformations	02U70JZ	Supplement Left Atrium with Synthetic Substitute, Open Approach			V2	10	PX
Cardiovascular	Heart and Great Vessel Malformations	02UA07Z	Supplement Heart with Autologous Tissue Substitute, Open Approach			V2	10	PX
Cardiovascular	Heart and Great Vessel Malformations	02UA3JZ	Supplement Heart with Synthetic Substitute, Percutaneous Approach			V2	10	PX
Cardiovascular	Heart and Great Vessel Malformations	02UA4JZ	Supplement Heart with Synthetic Substitute, Percutaneous Endoscopic Approach			V2	10	PX
Cardiovascular	Heart and Great Vessel Malformations	02UK07Z	Supplement Right Ventricle with Autol Sub, Open Approach	Possible missing Px Code	Yes (Associated)	New; Unrelated to Parent or Sister code	10	PX
Cardiovascular	Heart and Great Vessel Malformations	02UK08Z	Supplement Right Ventricle with Zooplastic, Open Approach	Possible missing Px Code	Yes (Associated)	New; Unrelated to Parent or Sister code	10	PX
Cardiovascular	Heart and Great Vessel Malformations	02UK0JZ	Supplement Right Ventricle with Synth Sub, Open Approach	Possible missing Px Code	Yes (Associated)	New; Unrelated to Parent or Sister code	10	PX
Cardiovascular	Heart and Great Vessel Malformations	02UK0KZ	Supplement Right Ventricle with Nonaut Sub, Open Approach	Possible missing Px Code	Yes (Associated)	New; Unrelated to Parent or Sister code	10	PX
Cardiovascular	Heart and Great Vessel Malformations	02UL07Z	Supplement Left Ventricle with Autol Sub, Open Approach	Possible missing Px Code	Yes (Associated)	New; Unrelated to Parent or Sister code	10	PX
Cardiovascular	Heart and Great Vessel Malformations	02UL0JZ	Supplement Left Ventricle with Synth Sub, Open Approach	Possible missing Px Code	Yes (Associated)	New; Unrelated to Parent or Sister code	10	PX
Cardiovascular	Heart and Great Vessel Malformations	02UL0KZ	Supplement Left Ventricle with Nonaut Sub, Open Approach	Possible missing Px Code	Yes (Associated)	New; Unrelated to Parent or Sister code	10	PX
Cardiovascular	Heart and Great Vessel Malformations	02UP07Z	Supplement Pulmonary Trunk with Autol Sub, Open Approach	Possible missing Px Code	Yes (Associated)	New; Unrelated to Parent or Sister code	10	PX
Cardiovascular	Heart and Great Vessel Malformations	02UP08Z	Supplement Pulmonary Trunk with Zooplastic, Open Approach	Possible missing Px Code	Yes (Associated)	New; Unrelated to Parent or Sister code	10	PX
Cardiovascular	Heart and Great Vessel Malformations	02UP0JZ	Supplement Pulmonary Trunk with Synth Sub, Open Approach	Possible missing Px Code	Yes (Associated)	New; Unrelated to Parent or Sister code	10	PX
Cardiovascular	Heart and Great Vessel Malformations	02UP0KZ	Supplement Pulmonary Trunk with Nonaut Sub, Open Approach	Possible missing Px Code	Yes (Associated)	New; Unrelated to Parent or Sister code	10	PX
Cardiovascular	Heart and Great Vessel Malformations	02UP38Z	Supplement Pulmonary Trunk with Zooplastic, Perc Approach	Possible missing Px Code	Yes (Associated)	New; Unrelated to Parent or Sister code	10	PX
Cardiovascular	Heart and Great Vessel Malformations	02UW07Z	Supplement Thor Aorta Desc with Autol Sub, Open Approach	Possible missing Px Code	Yes (Associated)	New; Unrelated to Parent or Sister code	10	PX
Cardiovascular	Heart and Great Vessel Malformations	02UW08Z	Supplement Thor Aorta Desc with Zooplastic, Open Approach	Possible missing Px Code	Yes (Associated)	New; Unrelated to Parent or Sister code	10	PX
Cardiovascular	Heart and Great Vessel Malformations	02UW0JZ	Supplement Thor Aorta Desc with Synth Sub, Open Approach	Possible missing Px Code	Yes (Associated)	New; Unrelated to Parent or Sister code	10	PX
Cardiovascular	Heart and Great Vessel Malformations	02UW0KZ	Supplement Thor Aorta Desc with Nonaut Sub, Open Approach	Possible missing Px Code	Yes (Associated)	New; Unrelated to Parent or Sister code	10	PX
Cardiovascular	Heart and Great Vessel Malformations	02UX07Z	Supplement Thor Aorta Asc with Autol Sub, Open Approach	Possible missing Px Code	Yes (Associated)	New; Unrelated to Parent or Sister code	10	PX
Cardiovascular	Heart and Great Vessel Malformations	02UX08Z	Supplement Thor Aorta Asc with Zooplastic, Open Approach	Possible missing Px Code	Yes (Associated)	New; Unrelated to Parent or Sister code	10	PX
Cardiovascular	Heart and Great Vessel Malformations	02UX0JZ	Supplement Thor Aorta Asc with Synth Sub, Open Approach	Possible missing Px Code	Yes (Associated)	New; Unrelated to Parent or Sister code	10	PX
Cardiovascular	Heart and Great Vessel Malformations	02UX0KZ	Supplement Thor Aorta Asc with Nonaut Sub, Open Approach	Possible missing Px Code	Yes (Associated)	New; Unrelated to Parent or Sister code	10	PX
Cardiovascular	Heart and Great Vessel Malformations	02UX3KZ	Supplement Thor Aorta Asc with Nonaut Sub, Perc Approach	Possible missing Px Code	Yes (Associated)	New; Unrelated to Parent or Sister code	10	PX
Cardiovascular	Heart and Great Vessel Malformations	02VR0ZT	Restriction of Ductus Arteriosus, Open Approach			V2	10	PX
Cardiovascular	Heart and Great Vessel Malformations	02W50JZ	Revision of Synthetic Substitute in Atrial Septum, Open Approach	Possible missing Px Code	Yes (Associated)	New; Unrelated to Parent or Sister code	10	PX
Cardiovascular	Heart and Great Vessel Malformations	02WA0JZ	Revision of Synthetic Substitute in Heart, Open Approach			V2	10	PX
Cardiovascular	Heart and Great Vessel Malformations	02WM0JZ	Revision of Sythetic Substitute in Ventricular Septum, Open Approach	Possible missing Px Code	Yes (Associated)	New; Unrelated to Parent or Sister code	10	PX
Cardiovascular	Heart and Great Vessel Malformations	Q200	Common arterial trunk			V2	10	DX
Cardiovascular	Heart and Great Vessel Malformations	Q201	Double outlet right ventricle			V2	10	DX
Cardiovascular	Heart and Great Vessel Malformations	Q202	Double outlet left ventricle			V2	10	DX
Cardiovascular	Heart and Great Vessel Malformations	Q203	Discordant ventriculoarterial connection			V2	10	DX
Cardiovascular	Heart and Great Vessel Malformations	Q204	Double inlet ventricle			V2	10	DX
Cardiovascular	Heart and Great Vessel Malformations	Q205	Discordant atrioventricular connection			V2	10	DX
Cardiovascular	Heart and Great Vessel Malformations	Q206	Isomerism of atrial appendages			V2	10	DX
Cardiovascular	Heart and Great Vessel Malformations	Q208	Other congenital malformations of cardiac chambers and connections			V2	10	DX
Cardiovascular	Heart and Great Vessel Malformations	Q209	Congenital malformation of cardiac chambers and connections, unspecified			V2	10	DX
Cardiovascular	Heart and Great Vessel Malformations	Q212	Atrioventricular septal defect			V2	10	DX
Cardiovascular	Heart and Great Vessel Malformations	Q2120	Atrioventricular septal defect, unspecified as to partial or complete	New code FY 2023	Yes (Associated)	New; Related to V2 sister code	10	DX
Cardiovascular	Heart and Great Vessel Malformations	Q2121	Partial atrioventricular septal defect	New code FY 2023	Yes (Associated)	New; Related to V2 sister code	10	DX
Cardiovascular	Heart and Great Vessel Malformations	Q2122	Transitional atrioventricular septal defect	New code FY 2023	Yes (Associated)	New; Related to V2 sister code	10	DX
Cardiovascular	Heart and Great Vessel Malformations	Q2123	Complete atrioventricular septal defect	New code FY 2023	Yes (Associated)	New; Related to V2 sister code	10	DX
Cardiovascular	Heart and Great Vessel Malformations	Q213	Tetralogy of Fallot			V2	10	DX
Cardiovascular	Heart and Great Vessel Malformations	Q214	Aortopulmonary septal defect			V2	10	DX
Cardiovascular	Heart and Great Vessel Malformations	Q218	Other congenital malformations of cardiac septa			V2	10	DX
Cardiovascular	Heart and Great Vessel Malformations	Q219	Congenital malformation of cardiac septum, unspecified			V2	10	DX
Cardiovascular	Heart and Great Vessel Malformations	Q220	Pulmonary valve atresia			V2	10	DX
Cardiovascular	Heart and Great Vessel Malformations	Q221	Congenital pulmonary valve stenosis			V2	10	DX
Cardiovascular	Heart and Great Vessel Malformations	Q222	Congenital pulmonary valve insufficiency			V2	10	DX
Cardiovascular	Heart and Great Vessel Malformations	Q223	Other congenital malformations of pulmonary valve			V2	10	DX
Cardiovascular	Heart and Great Vessel Malformations	Q224	Congenital tricuspid stenosis			V2	10	DX
Cardiovascular	Heart and Great Vessel Malformations	Q225	Ebstein's anomaly			V2	10	DX
Cardiovascular	Heart and Great Vessel Malformations	Q226	Hypoplastic right heart syndrome			V2	10	DX
Cardiovascular	Heart and Great Vessel Malformations	Q228	Other congenital malformations of tricuspid valve			V2	10	DX
Cardiovascular	Heart and Great Vessel Malformations	Q229	Congenital malformation of tricuspid valve, unspecified			V2	10	DX
Cardiovascular	Heart and Great Vessel Malformations	Q230	Congenital stenosis of aortic valve			V2	10	DX
Cardiovascular	Heart and Great Vessel Malformations	Q231	Congenital insufficiency of aortic valve			V2	10	DX
Cardiovascular	Heart and Great Vessel Malformations	Q232	Congenital mitral stenosis			V2	10	DX
Cardiovascular	Heart and Great Vessel Malformations	Q233	Congenital mitral insufficiency			V2	10	DX
Cardiovascular	Heart and Great Vessel Malformations	Q234	Hypoplastic left heart syndrome			V2	10	DX
Cardiovascular	Heart and Great Vessel Malformations	Q238	Other congenital malformations of aortic and mitral valves			V2	10	DX
Cardiovascular	Heart and Great Vessel Malformations	Q239	Congenital malformation of aortic and mitral valves, unspecified			V2	10	DX
Cardiovascular	Heart and Great Vessel Malformations	Q240	Dextrocardia			V2	10	DX
Cardiovascular	Heart and Great Vessel Malformations	Q241	Levocardia			V2	10	DX
Cardiovascular	Heart and Great Vessel Malformations	Q242	Cor triatriatum			V2	10	DX
Cardiovascular	Heart and Great Vessel Malformations	Q243	Pulmonary infundibular stenosis			V2	10	DX
Cardiovascular	Heart and Great Vessel Malformations	Q244	Congenital subaortic stenosis			V2	10	DX
Cardiovascular	Heart and Great Vessel Malformations	Q245	Malformation of coronary vessels			V2	10	DX
Cardiovascular	Heart and Great Vessel Malformations	Q246	Congenital heart block			V2	10	DX
Cardiovascular	Heart and Great Vessel Malformations	Q248	Other specified congenital malformations of heart			V2	10	DX
Cardiovascular	Heart and Great Vessel Malformations	Q249	Congenital malformation of heart, unspecified			V2	10	DX
Cardiovascular	Heart and Great Vessel Malformations	Q251	Coarctation of aorta			V2	10	DX
Cardiovascular	Heart and Great Vessel Malformations	Q252	Atresia of aorta	retired code 9/30/2016		V2	10	DX
Cardiovascular	Heart and Great Vessel Malformations	Q2521	Interruption of aortic arch	new code 10/1/2016		V2	10	DX
Cardiovascular	Heart and Great Vessel Malformations	Q2529	Other atresia of aorta	new code 10/1/2016		V2	10	DX
Cardiovascular	Heart and Great Vessel Malformations	Q253	Supravalvular aortic stenosis			V2	10	DX
Cardiovascular	Heart and Great Vessel Malformations	Q254	Other congenital malformations of aorta	retired code 9/30/2016		V2	10	DX
Cardiovascular	Heart and Great Vessel Malformations	Q2540	Congenital malformation of aorta unspecified	new code 10/1/2016		V2	10	DX
Cardiovascular	Heart and Great Vessel Malformations	Q2541	Absence and aplasia of aorta	new code 10/1/2016		V2	10	DX
Cardiovascular	Heart and Great Vessel Malformations	Q2542	Hypoplasia of aorta	new code 10/1/2016		V2	10	DX
Cardiovascular	Heart and Great Vessel Malformations	Q2543	Congenital aneurysm of aorta	new code 10/1/2016		V2	10	DX
Cardiovascular	Heart and Great Vessel Malformations	Q2544	Congenital dilation of aorta	new code 10/1/2016		V2	10	DX
Cardiovascular	Heart and Great Vessel Malformations	Q2545	Double aortic arch	new code 10/1/2016		V2	10	DX
Cardiovascular	Heart and Great Vessel Malformations	Q2546	Tortuous aortic arch	new code 10/1/2016		V2	10	DX
Cardiovascular	Heart and Great Vessel Malformations	Q2547	Right aortic arch	new code 10/1/2016		V2	10	DX
Cardiovascular	Heart and Great Vessel Malformations	Q2548	Anomalous origin of subclavian artery	new code 10/1/2016		V2	10	DX
Cardiovascular	Heart and Great Vessel Malformations	Q2549	Other congenital malformations of aorta	new code 10/1/2016		V2	10	DX
Cardiovascular	Heart and Great Vessel Malformations	Q255	Atresia of pulmonary artery			V2	10	DX
Cardiovascular	Heart and Great Vessel Malformations	Q256	Stenosis of pulmonary artery			V2	10	DX
Cardiovascular	Heart and Great Vessel Malformations	Q2571	Coarctation of pulmonary artery			V2	10	DX
Cardiovascular	Heart and Great Vessel Malformations	Q2572	Congenital pulmonary arteriovenous malformation			V2	10	DX
Cardiovascular	Heart and Great Vessel Malformations	Q2579	Other congenital malformations of pulmonary artery			V2	10	DX
Cardiovascular	Heart and Great Vessel Malformations	Q258	Other congenital malformations of other great arteries			V2	10	DX
Cardiovascular	Heart and Great Vessel Malformations	Q259	Congenital malformation of great arteries, unspecified			V2	10	DX
Cardiovascular	Heart and Great Vessel Malformations	Q260	Congenital stenosis of vena cava			V2	10	DX
Cardiovascular	Heart and Great Vessel Malformations	Q261	Persistent left superior vena cava			V2	10	DX
Cardiovascular	Heart and Great Vessel Malformations	Q262	Total anomalous pulmonary venous connection			V2	10	DX
Cardiovascular	Heart and Great Vessel Malformations	Q263	Partial anomalous pulmonary venous connection			V2	10	DX
Cardiovascular	Heart and Great Vessel Malformations	Q264	Anomalous pulmonary venous connection, unspecified			V2	10	DX
Cardiovascular	Heart and Great Vessel Malformations	Q265	Anomalous portal venous connection			V2	10	DX
Cardiovascular	Heart and Great Vessel Malformations	Q266	Portal vein-hepatic artery fistula			V2	10	DX
Cardiovascular	Heart and Great Vessel Malformations	Q268	Other congenital malformations of great veins			V2	10	DX
Cardiovascular	Heart and Great Vessel Malformations	Q269	Congenital malformation of great vein, unspecified			V2	10	DX
Cardiovascular	Heart and Great Vessel Malformations	Q282	Arteriovenous malformation of cerebral vessels			V2	10	DX
Cardiovascular	Heart and Great Vessel Malformations	Q283	Other malformations of cerebral vessels			V2	10	DX
Cardiovascular	Heart and Great Vessel Malformations	Q288	Other specified congenital malformations of circulatory system	Potential missing CCC code	Yes (Associated)	New; Related to V2 sister code	10	DX
Cardiovascular	Heart and Great Vessel Malformations	Q289	Congenital malformation of circulatory system, unspecified			V2	10	DX
Cardiovascular	Other Cardiovascular	4161	Kyphoscoliotic heart disease			V2	9	DX
Cardiovascular	Other Cardiovascular	4168	Other chronic pulmonary heart diseases			V2	9	DX
Cardiovascular	Other Cardiovascular	4169	Chronic pulmonary heart disease, unspecified			V2	9	DX
Cardiovascular	Other Cardiovascular	4280	Congestive heart failure, unspecified			V2	9	DX
Cardiovascular	Other Cardiovascular	4293	Cardiomegaly			V2	9	DX
Cardiovascular	Other Cardiovascular	43311	Occlusion and stenosis of carotid artery with cerebral infarction			V2	9	DX
Cardiovascular	Other Cardiovascular	4281	Left heart failure	Possible missing CCC code	Yes (Associated)	New; Related to V2 sister code	9	DX
Cardiovascular	Other Cardiovascular	42822	Systolic heart failure, chronic	Possible missing CCC code	Yes (Associated)	New; Related to V2 sister code	9	DX
Cardiovascular	Other Cardiovascular	42823	Systolic heart failure, acute on chronic	Possible missing CCC code	Yes (Associated)	New; Related to V2 sister code	9	DX
Cardiovascular	Other Cardiovascular	42832	Diastolic heart failure, chronic	Possible missing CCC code	Yes (Associated)	New; Related to V2 sister code	9	DX
Cardiovascular	Other Cardiovascular	42833	Diastolic heart failure, acute on chronic	Possible missing CCC code	Yes (Associated)	New; Related to V2 sister code	9	DX
Cardiovascular	Other Cardiovascular	42842	Combined systolic and diastolic heart failure, chronic	Possible missing CCC code	Yes (Associated)	New; Related to V2 sister code	9	DX
Cardiovascular	Other Cardiovascular	42843	Combined systolic and diastolic heart failure, acute on chronic	Possible missing CCC code	Yes (Associated)	New; Related to V2 sister code	9	DX
Cardiovascular	Other Cardiovascular	4289	Heart failure, unspecified	Possible missing CCC code	Yes (Associated)	New; Related to V2 sister code	9	DX
Cardiovascular	Other Cardiovascular	43301	Occlusion and stenosis of basilar artery with cerebral infarction	Possible missing CCC code	Yes (Associated)	New; Related to V2 sister code	9	DX
Cardiovascular	Other Cardiovascular	43321	Occlusion and stenosis of vertebral artery with cerebral infarction	Possible missing CCC code	Yes (Associated)	New; Related to V2 sister code	9	DX
Cardiovascular	Other Cardiovascular	43331	Occlusion and stenosis of multiple and bilateral precerebral artery with cerebral infarction	Possible missing CCC code	Yes (Associated)	New; Related to V2 sister code	9	DX
Cardiovascular	Other Cardiovascular	43381	Occlusion and stenosis of other specified precerebral artery with cerebral infarction	Possible missing CCC code	Yes (Associated)	New; Related to V2 sister code	9	DX
Cardiovascular	Other Cardiovascular	43391	Occlusion and stenosis of unspecified precerebral artery with cerebral infarction	Possible missing CCC code	Yes (Associated)	New; Related to V2 sister code	9	DX
Cardiovascular	Other Cardiovascular	43401	Cerebral thrombosis with cerebral infarction	Possible missing CCC code	Yes (Associated)	New; Related to V2 sister code	9	DX
Cardiovascular	Other Cardiovascular	43411	Cerebral embolism with cerebral infarction	Possible missing CCC code	Yes (Associated)	New; Related to V2 sister code	9	DX
Cardiovascular	Other Cardiovascular	43491	Cerebral artery occlusion, unspecified with cerebral infarction	Possible missing CCC code	Yes (Associated)	New; Related to V2 sister code	9	DX
Cardiovascular	Other Cardiovascular	V4581	Aortocoronary bypass status			V2	9	DX
Cardiovascular	Other Cardiovascular	I270	Primary pulmonary hypertension			V2	10	DX
Cardiovascular	Other Cardiovascular	I271	Kyphoscoliotic heart disease			V2	10	DX
Cardiovascular	Other Cardiovascular	I272	Other secondary pulmonary hypertension	retired code 9/30/2017		V2	10	DX
Cardiovascular	Other Cardiovascular	I2720	Pulmonary hypertension, unspecified	New code 10/1/2017		V2	10	DX
Cardiovascular	Other Cardiovascular	I2721	Secondary pulmonary arterial hypertension	New code 10/1/2017		V2	10	DX
Cardiovascular	Other Cardiovascular	I2722	Pulmonary hypertension due to left heart disease	New code 10/1/2017		V2	10	DX
Cardiovascular	Other Cardiovascular	I2723	Pulmonary hypertension due to lung diseases and hypoxia	New code 10/1/2017		V2	10	DX
Cardiovascular	Other Cardiovascular	I2724	Chronic thromboembolic pulmonary hypertension	New code 10/1/2017		V2	10	DX
Cardiovascular	Other Cardiovascular	I2729	Other secondary pulmonary hypertension	New code 10/1/2017		V2	10	DX
Cardiovascular	Other Cardiovascular	I2781	Cor pulmonale (chronic)			V2	10	DX
Cardiovascular	Other Cardiovascular	I2782	Chronic pulmonary embolism	Potential missing CCC code	Yes (New)	New; Related to V2 sister code	10	DX
Cardiovascular	Other Cardiovascular	I2783	Eisenmenger's syndrome	Potential missing CCC code, new code 10/1/2017	Yes (New)	New; Related to V2 sister code	10	DX
Cardiovascular	Other Cardiovascular	I2789	Other specified pulmonary heart diseases			V2	10	DX
Cardiovascular	Other Cardiovascular	I279	Pulmonary heart disease, unspecified			V2	10	DX
Cardiovascular	Other Cardiovascular	I5020	Unspecified systolic (congestive) heart failure	Potential missing CCC code	Yes (New)	New; Related to V2 sister code	10	DX
Cardiovascular	Other Cardiovascular	I5022	Chronic systolic (congestive) heart failure	Potential missing CCC code	Yes (Associated)	New; Related to V2 sister code	10	DX
Cardiovascular	Other Cardiovascular	I5023	Acute on chronic systolic (congestive) heart failure	Potential missing CCC code	Yes (Associated)	New; Related to V2 sister code	10	DX
Cardiovascular	Other Cardiovascular	I5030	Unspecified diastolic (congestive) heart failure	Potential missing CCC code	Yes (Associated)	New; Related to V2 sister code	10	DX
Cardiovascular	Other Cardiovascular	I5032	Chronic diastolic (congestive) heart failure	Potential missing CCC code	Yes (Associated)	New; Related to V2 sister code	10	DX
Cardiovascular	Other Cardiovascular	I5033	Acute on chronic diastolic (congestive) heart failure	Potential missing CCC code	Yes (Associated)	New; Related to V2 sister code	10	DX
Cardiovascular	Other Cardiovascular	I5040	Unspecified combined systolic (congestive) and diastolic (congestive) heart failure	Potential missing CCC code	Yes (Associated)	New; Related to V2 sister code	10	DX
Cardiovascular	Other Cardiovascular	I5042	Chronic combined systolic (congestive) and diastolic (congestive) heart failure	Potential missing CCC code	Yes (Associated)	New; Related to V2 sister code	10	DX
Cardiovascular	Other Cardiovascular	I5043	Acute on chronic combined systolic (congestive) and diastolic (congestive) heart failure	Potential missing CCC code, new code 10/1/2017	Yes (Associated)	New; Related to V2 sister code	10	DX
Cardiovascular	Other Cardiovascular	I50810	Right heart failure, unspecified	Potential missing CCC code, new code 10/1/2017	Yes (Associated)	New; Related to V2 sister code	10	DX
Cardiovascular	Other Cardiovascular	I50812	Chronic right heart failure	Potential missing CCC code, new code 10/1/2017	Yes (Associated)	New; Related to V2 sister code	10	DX
Cardiovascular	Other Cardiovascular	I50813	Acute on chronic right heart failure	Potential missing CCC code, new code 10/1/2017	Yes (Associated)	New; Related to V2 sister code	10	DX
Cardiovascular	Other Cardiovascular	I50814	Right heart failure due to left heart failure	Potential missing CCC code, new code 10/1/2017	Yes (Associated)	New; Related to V2 sister code	10	DX
Cardiovascular	Other Cardiovascular	I5082	Biventricular heart failure	Potential missing CCC code, new code 10/1/2017	Yes (Associated)	New; Related to V2 sister code	10	DX
Cardiovascular	Other Cardiovascular	I5083	High output heart failure	Potential missing CCC code, new code 10/1/2017	Yes (Associated)	New; Related to V2 sister code	10	DX
Cardiovascular	Other Cardiovascular	I5084	End stage heart failure	Potential missing CCC code, new code 10/1/2017	Yes (Associated)	New; Related to V2 sister code	10	DX
Cardiovascular	Other Cardiovascular	I5089	Other heart failure	Potential missing CCC code, new code 10/1/2017	Yes (Associated)	New; Related to V2 sister code	10	DX
Cardiovascular	Other Cardiovascular	I509	Heart failure, unspecified			V2	10	DX
Cardiovascular	Other Cardiovascular	I517	Cardiomegaly			V2	10	DX
Cardiovascular	Other Cardiovascular	I5181	Takotsubo syndrome			V2	10	DX
Cardiovascular	Other Cardiovascular	I6300	Cerebral infarction due to thrombosis of unspecified precerebral artery	Potential missing CCC code	Yes (Associated)	New; Related to V2 sister code	10	DX
Cardiovascular	Other Cardiovascular	I63011	Cerebral infarction due to thrombosis of right vertebral artery	Potential missing CCC code	Yes (Associated)	New; Related to V2 sister code	10	DX
Cardiovascular	Other Cardiovascular	I63012	Cerebral infarction due to thrombosis of left vertebral artery	Potential missing CCC code	Yes (Associated)	New; Related to V2 sister code	10	DX
Cardiovascular	Other Cardiovascular	I63013	Cerebral infarction due to thrombosis of bilateral vertebral arteries	Potential missing CCC code, new code 10/1/2016	Yes (Associated)	New; Related to V2 sister code	10	DX
Cardiovascular	Other Cardiovascular	I63019	Cerebral infarction due to thrombosis of unspecified vertebral artery	Potential missing CCC code	Yes (Associated)	New; Related to V2 sister code	10	DX
Cardiovascular	Other Cardiovascular	I6302	Cerebral infarction due to thrombosis of basilar artery	Potential missing CCC code	Yes (Associated)	New; Related to V2 sister code	10	DX
Cardiovascular	Other Cardiovascular	I63031	Cerebral infarction due to thrombosis of right carotid artery	Potential missing CCC code	Yes (Associated)	New; Related to V2 sister code	10	DX
Cardiovascular	Other Cardiovascular	I63032	Cerebral infarction due to thrombosis of left carotid artery	Potential missing CCC code	Yes (Associated)	New; Related to V2 sister code	10	DX
Cardiovascular	Other Cardiovascular	I63033	Cerebral infarction due to thrombosis of bilateral carotid arteries	Potential missing CCC code, new code 10/1/2016	Yes (Associated)	New; Related to V2 sister code	10	DX
Cardiovascular	Other Cardiovascular	I63039	Cerebral infarction due to thrombosis of unspecified carotid artery	Potential missing CCC code	Yes (Associated)	New; Related to V2 sister code	10	DX
Cardiovascular	Other Cardiovascular	I6309	Cerebral infarction due to thrombosis of other precerebral artery	Potential missing CCC code	Yes (Associated)	New; Related to V2 sister code	10	DX
Cardiovascular	Other Cardiovascular	I6310	Cerebral infarction due to embolism of unspecified precerebral artery	Potential missing CCC code	Yes (Associated)	New; Related to V2 sister code	10	DX
Cardiovascular	Other Cardiovascular	I63111	Cerebral infarction due to embolism of right vertebral artery	Potential missing CCC code	Yes (Associated)	New; Related to V2 sister code	10	DX
Cardiovascular	Other Cardiovascular	I63112	Cerebral infarction due to embolism of left vertebral artery	Potential missing CCC code	Yes (Associated)	New; Related to V2 sister code	10	DX
Cardiovascular	Other Cardiovascular	I63113	Cerebral infarction due to embolism of bilateral vertebral arteries	Potential missing CCC code, new code 10/1/2016	Yes (Associated)	New; Related to V2 sister code	10	DX
Cardiovascular	Other Cardiovascular	I63119	Cerebral infarction due to embolism of unspecified vertebral artery	Potential missing CCC code	Yes (Associated)	New; Related to V2 sister code	10	DX
Cardiovascular	Other Cardiovascular	I6312	Cerebral infarction due to embolism of basilar artery	Potential missing CCC code	Yes (Associated)	New; Related to V2 sister code	10	DX
Cardiovascular	Other Cardiovascular	I63131	Cerebral infarction due to embolism of right carotid artery	Potential missing CCC code	Yes (Associated)	New; Related to V2 sister code	10	DX
Cardiovascular	Other Cardiovascular	I63132	Cerebral infarction due to embolism of left carotid artery	Potential missing CCC code	Yes (Associated)	New; Related to V2 sister code	10	DX
Cardiovascular	Other Cardiovascular	I63133	Cerebral infarction due to embolism of bilateral carotid arteries	Potential missing CCC code, new code 10/1/2016	Yes (Associated)	New; Related to V2 sister code	10	DX
Cardiovascular	Other Cardiovascular	I63139	Cerebral infarction due to embolism of unspecified carotid artery			V2	10	DX
Cardiovascular	Other Cardiovascular	I6319	Cerebral infarction due to embolism of other precerebral artery	Potential missing CCC code	Yes (Associated)	New; Related to V2 sister code	10	DX
Cardiovascular	Other Cardiovascular	I6320	Cerebral infarction due to unspecified occlusion or stenosis of unspecified precerebral arteries	Potential missing CCC code	Yes (Associated)	New; Related to V2 sister code	10	DX
Cardiovascular	Other Cardiovascular	I63211	Cerebral infarction due to unspecified occlusion or stenosis of right vertebral artery	Potential missing CCC code	Yes (Associated)	New; Related to V2 sister code	10	DX
Cardiovascular	Other Cardiovascular	I63212	Cerebral infarction due to unspecified occlusion or stenosis of left vertebral artery	Potential missing CCC code	Yes (Associated)	New; Related to V2 sister code	10	DX
Cardiovascular	Other Cardiovascular	I63213	Cerebral infarction due to unspecified occlusion or stenosis of bilateral vertebral arteries	Potential missing CCC code, new code 10/1/2016	Yes (Associated)	New; Related to V2 sister code	10	DX
Cardiovascular	Other Cardiovascular	I63219	Cerebral infarction due to unspecified occlusion or stenosis of unspecified vertebral artery	Potential missing CCC code	Yes (Associated)	New; Related to V2 sister code	10	DX
Cardiovascular	Other Cardiovascular	I6322	Cerebral infarction due to unspecified occlusion or stenosis of basilar artery	Potential missing CCC code	Yes (Associated)	New; Related to V2 sister code	10	DX
Cardiovascular	Other Cardiovascular	I63231	Cerebral infarction due to unspecified occlusion or stenosis of right carotid arteries	Potential missing CCC code	Yes (Associated)	New; Related to V2 sister code	10	DX
Cardiovascular	Other Cardiovascular	I63232	Cerebral infarction due to unspecified occlusion or stenosis of left carotid arteries	Potential missing CCC code	Yes (Associated)	New; Related to V2 sister code	10	DX
Cardiovascular	Other Cardiovascular	I63233	Cerebral infarction due to unspecified occlusion or stenosis of bilateral carotid arteries	Potential missing CCC code, new code 10/1/2016	Yes (Associated)	New; Related to V2 sister code	10	DX
Cardiovascular	Other Cardiovascular	I63239	Cerebral infarction due to unspecified occlusion or stenosis of unspecified carotid artery			V2	10	DX
Cardiovascular	Other Cardiovascular	I6329	Cerebral infarction due to unspecified occlusion or stenosis of other precerebral arteries	Potential missing CCC code	Yes (Associated)	New; Related to V2 sister code	10	DX
Cardiovascular	Other Cardiovascular	Z951	Presence of aortocoronary bypass graft			V2	10	DX
Cardiovascular	Transplantation	3751	Heart transplantation			V2	9	PX
Cardiovascular	Transplantation	99683	Complications of transplanted heart			V2	9	DX
Cardiovascular	Transplantation	02YA0Z0	Transplantation of Heart, Allogeneic, Open Approach			V2	10	PX
Cardiovascular	Transplantation	02YA0Z1	Transplantation of Heart, Syngeneic, Open Approach			V2	10	PX
Cardiovascular	Transplantation	02YA0Z2	Transplantation of Heart, Zooplastic, Open Approach			V2	10	PX
Cardiovascular	Transplantation	T8620	Unspecified complication of heart transplant	In Document, not SAS	Yes (Associated)	New; missed in V2	10	DX
Cardiovascular	Transplantation	T8621	Heart transplant rejection	In Document, not SAS	Yes (Associated)	New; missed in V2	10	DX
Cardiovascular	Transplantation	T8622	Heart transplant failure	In Document, not SAS	Yes (Associated)	New; missed in V2	10	DX
Cardiovascular	Transplantation	T8623	Heart transplant infection	Potential missing CCC code	Yes (Associated)	New; Related to V2 sister code	10	DX
Cardiovascular	Transplantation	T86290	Cardiac allograft vasculopathy	Potential missing CCC code	Yes (Associated)	New; Related to V2 sister code	10	DX
Cardiovascular	Transplantation	T86298	Other complications of heart transplant	Potential missing CCC code	Yes (Associated)	New; Related to V2 sister code	10	DX
Cardiovascular	Transplantation	T8630	Unspecified complication of heart-lung transplant	Potential missing CCC code	Yes (Associated)	New; Related to V2 sister code	10	DX
Cardiovascular	Transplantation	T8631	Heart-lung transplant rejection	Potential missing CCC code; also under Resp section	Yes (Associated)	New; Related to V2 sister code	10	DX
Cardiovascular	Transplantation	T8632	Heart-lung transplant failure	Potential missing CCC code; also under Resp section	Yes (Associated)	New; Related to V2 sister code	10	DX
Cardiovascular	Transplantation	T8633	Heart-lung transplant infection	Potential missing CCC code; also under Resp section	Yes (Associated)	New; Related to V2 sister code	10	DX
Cardiovascular	Transplantation	T8639	Other complications of heart-lung transplant	Potential missing CCC code; also under Resp section	Yes (Associated)	New; Related to V2 sister code	10	DX
Cardiovascular	Transplantation	V421	Organ or tissue replaced by transplant, heart			V2	9	DX
Cardiovascular	Transplantation	V422	Organ or tissue replaced by transplant, heart valve			V2	9	DX
Cardiovascular	Transplantation	V4321	Organ or tissue replaced by other means, heart assist device			V2	9	DX
Cardiovascular	Transplantation	V4322	Organ or tissue replaced by other means, fully implanted artificial heart			V2	9	DX
Cardiovascular	Transplantation	Z941	Heart transplant status			V2	10	DX
Cardiovascular	Transplantation	Z943	Heart and lungs transplant status	Potential missing CCC code; also under Resp section	Yes (Associated)	New; Related to V2 sister code	10	DX

## Sheet: Respiratory
Link to eTable3 Description Tab
CCC Category	Subcategory	ICD Code	ICDCode Description	Comments	CF/JF Comments	CCC Code Type	ICD9/ICD10	DX/PX
Respiratory	Chronic respiratory diseases	4160	Primary pulmonary hypertension	In SAS, not document; corrected doc	Yes (Associated)	V2	9	DX
Respiratory	Chronic respiratory diseases	4162	Chronic pulmonary embolism			V2	9	DX
Respiratory	Chronic respiratory diseases	5163	Idiopathic fibrosing alveolitis	retired code		V2	9	DX
Respiratory	Chronic respiratory diseases	7704	Primary atelectasis	Needs review (see below code P280) -decision to remove CF		Delete from V3	9	DX
Respiratory	Chronic respiratory diseases	32725	Congenital central alveolar hypoventilation syndrome			V2	9	DX
Respiratory	Chronic respiratory diseases	51630	Idiopathic interstitial pneumonia, not otherwise specified			V2	9	DX
Respiratory	Chronic respiratory diseases	51631	Idiopathic pulmonary fibrosis			V2	9	DX
Respiratory	Chronic respiratory diseases	51637	Desquamative interstitial pneumonia			V2	9	DX
Respiratory	Chronic respiratory diseases	51883	Chronic respiratory failure	Possible missing CCC code	Yes (Associated)	New; Missed in V2	9	DX
Respiratory	Chronic respiratory diseases	51884	Acute and chronic respiratory failure			V2	9	DX
Respiratory	Chronic respiratory diseases	G4735	Congenital central alveolar hypoventilation syndrome			V2	10	DX
Respiratory	Chronic respiratory diseases	I270	Primary pulmonary hypertension			V2	10	DX
Respiratory	Chronic respiratory diseases	I2782	Chronic pulmonary embolism			V2	10	DX
Respiratory	Chronic respiratory diseases	J8410	Pulmonary fibrosis, unspecified	Potential missing CCC code	Yes (Associated)	New; Related to V2 sister code	10	DX
Respiratory	Chronic respiratory diseases	J84111	Idiopathic interstitial pneumonia, not otherwise specified	Potential missing CCC code	Yes (Associated)	New; Related to V2 sister code	10	DX
Respiratory	Chronic respiratory diseases	J84112	Idiopathic pulmonary fibrosis			V2	10	DX
Respiratory	Chronic respiratory diseases	J84113	Idiopathic non-specific interstitial pneumonitis	Potential missing CCC code	Yes (Associated)	New; Related to V2 sister code	10	DX
Respiratory	Chronic respiratory diseases	J84114	Acute interstitial pneumonitis	Potential missing CCC code	Yes (Associated)	New; Related to V2 sister code	10	DX
Respiratory	Chronic respiratory diseases	J84115	Respiratory bronchiolitis interstitial lung disease	Potential missing CCC code	Yes (Associated)	New; Related to V2 sister code	10	DX
Respiratory	Chronic respiratory diseases	J84116	Cryptogenic organizing pneumonia	Potential missing CCC code	Yes (Associated)	New; Related to V2 sister code	10	DX
Respiratory	Chronic respiratory diseases	J84117	Desquamative interstitial pneumonia	Potential missing CCC code	Yes (Associated)	New; Related to V2 sister code	10	DX
Respiratory	Chronic respiratory diseases	J8417	Other interstitial pulmonary diseases with fibrosis in diseases classified elsewhere	Potential missing CCC code, retired code 9/30/2020	Yes (Associated)	New; Related to V2 sister code	10	DX
Respiratory	Chronic respiratory diseases	J84170	Interstitial lung disease with progressive fibrotic phenotype in diseases classified elsewhere	Potential missing CCC code, new code 10/1/2020	Yes (Associated)	New; Related to V2 sister code	10	DX
Respiratory	Chronic respiratory diseases	J84178	Other interstitial pulmonary diseases with fibrosis in diseases classified elsewhere	Potential missing CCC code, new code 10/1/2020	Yes (Associated)	New; Related to V2 sister code	10	DX
Respiratory	Chronic respiratory diseases	J842	Lymphoid interstitial pneumonia	Potential missing CCC code	Yes (Associated)	New; Related to V2 sister code	10	DX
Respiratory	Chronic respiratory diseases	J8481	Lymphangioleiomyomatosis	Potential missing CCC code	Yes (Associated)	New; Related to V2 sister code	10	DX
Respiratory	Chronic respiratory diseases	J8482	Adult pulmonary Langerhans cell histiocytosis	Potential missing CCC code	Yes (Associated)	New; Related to V2 sister code	10	DX
Respiratory	Chronic respiratory diseases	J8483	Surfactant mutations of the lung	Potential missing CCC code	Yes (Associated)	New; Related to V2 sister code	10	DX
Respiratory	Chronic respiratory diseases	J84841	Neuroendocrine cell hyperplasia of infancy	Potential missing CCC code	Yes (Associated)	New; Related to V2 sister code	10	DX
Respiratory	Chronic respiratory diseases	J84842	Pulmonary interstitial glycogenosis	Potential missing CCC code	Yes (Associated)	New; Related to V2 sister code	10	DX
Respiratory	Chronic respiratory diseases	J84843	Alveolar capillary dysplasia with vein misalignment	Potential missing CCC code	Yes (Associated)	New; Related to V2 sister code	10	DX
Respiratory	Chronic respiratory diseases	J84848	Other interstitial lung diseases of childhood	Potential missing CCC code	Yes (Associated)	New; Related to V2 sister code	10	DX
Respiratory	Chronic respiratory diseases	J8489	Other specified interstitial pulmonary diseases	Potential missing CCC code	Yes (Associated)	New; Related to V2 sister code	10	DX
Respiratory	Chronic respiratory diseases	J849	Interstitial pulmonary disease, unspecified	Potential missing CCC code	Yes (Associated)	New; Related to V2 sister code	10	DX
Respiratory	Chronic respiratory diseases	J9610	Chronic respiratory failure, unspecified whether with hypoxia or hypercapnia	Potential missing CCC code	Yes (Associated)	New; Related to V2 sister code	10	DX
Respiratory	Chronic respiratory diseases	J9611	Chronic respiratory failure with hypoxia	Potential missing CCC code	Yes (Associated)	New; Related to V2 sister code	10	DX
Respiratory	Chronic respiratory diseases	J9612	Chronic respiratory failure with hypercapnia	Potential missing CCC code	Yes (Associated)	New; Related to V2 sister code	10	DX
Respiratory	Chronic respiratory diseases	J9620	Acute and chronic respiratory failure, unspecified whether with hypoxia or hypercapnia			V2	10	DX
Respiratory	Chronic respiratory diseases	J9621	Acute and chronic respiratory failure with hypoxia	Potential missing CCC code	Yes (Associated)	New; Related to V2 sister code	10	DX
Respiratory	Chronic respiratory diseases	J9622	Acute and chronic respiratory failure with hypercapnia	Potential missing CCC code	Yes (Associated)	New; Related to V2 sister code	10	DX
Respiratory	Chronic respiratory diseases	V4576	Acquired absence of organ, lung			V2	9	DX
Respiratory	Chronic respiratory diseases	Z902	Acquired absence of lung [part of]			V2	10	DX
Respiratory	Cystic fibrosis	27700	Cystic fibrosis without mention of meconium ileus			V2	9	DX
Respiratory	Cystic fibrosis	27701	Cystic fibrosis with meconium ileus			V2	9	DX
Respiratory	Cystic fibrosis	27702	Cystic fibrosis with pulmonary manifestations			V2	9	DX
Respiratory	Cystic fibrosis	27703	Cystic fibrosis with gastrointestinal manifestations			V2	9	DX
Respiratory	Cystic fibrosis	27709	Cystic fibrosis with other manifestations			V2	9	DX
Respiratory	Cystic fibrosis	E840	Cystic fibrosis with pulmonary manifestations			V2	10	DX
Respiratory	Cystic fibrosis	E8411	Meconium ileus in cystic fibrosis			V2	10	DX
Respiratory	Cystic fibrosis	E8419	Cystic fibrosis with other intestinal manifestations			V2	10	DX
Respiratory	Cystic fibrosis	E848	Cystic fibrosis with other manifestations			V2	10	DX
Respiratory	Cystic fibrosis	E849	Cystic fibrosis, unspecified			V2	10	DX
Respiratory	Other respiratory	303	Complete laryngectomy			V2	9	PX
Respiratory	Other respiratory	304	Radical laryngectomy			V2	9	PX
Respiratory	Other respiratory	3241	Thoracoscopic lobectomy of lung			V2	9	PX
Respiratory	Other respiratory	3249	Other lobectomy of lung			V2	9	PX
Respiratory	Other respiratory	3250	Thoracoscopic pneumonectomy			V2	9	PX
Respiratory	Other respiratory	3259	Other and unspecified pneumonectomy			V2	9	PX
Respiratory	Other respiratory	0B110Z4	Bypass Trachea to Cutaneous, Open Approach			V2	10	PX
Respiratory	Other respiratory	0B113Z4	Bypass Trachea to Cutaneous, Percutaneous Approach			V2	10	PX
Respiratory	Other respiratory	0B114Z4	Bypass Trachea to Cutaneous, Percutaneous Endoscopic Approach			V2	10	PX
Respiratory	Other respiratory	0BTC0ZZ	Resection of Right Upper Lung Lobe, Open Approach			V2	10	PX
Respiratory	Other respiratory	0BTC4ZZ	Resection of Right Upper Lung Lobe, Percutaneous Endoscopic Approach			V2	10	PX
Respiratory	Other respiratory	0BTD0ZZ	Resection of Right Middle Lung Lobe, Open Approach			V2	10	PX
Respiratory	Other respiratory	0BTD4ZZ	Resection of Right Middle Lung Lobe, Percutaneous Endoscopic Approach			V2	10	PX
Respiratory	Other respiratory	0BTF0ZZ	Resection of Right Lower Lung Lobe, Open Approach			V2	10	PX
Respiratory	Other respiratory	0BTF4ZZ	Resection of Right Lower Lung Lobe, Percutaneous Endoscopic Approach			V2	10	PX
Respiratory	Other respiratory	0BTG0ZZ	Resection of Left Upper Lung Lobe, Open Approach			V2	10	PX
Respiratory	Other respiratory	0BTG4ZZ	Resection of Left Upper Lung Lobe, Percutaneous Endoscopic Approach			V2	10	PX
Respiratory	Other respiratory	0BTJ0ZZ	Resection of Left Lower Lung Lobe, Open Approach			V2	10	PX
Respiratory	Other respiratory	0BTJ4ZZ	Resection of Left Lower Lung Lobe, Percutaneous Endoscopic Approach			V2	10	PX
Respiratory	Other respiratory	0BTK0ZZ	Resection of Right Lung, Open Approach			V2	10	PX
Respiratory	Other respiratory	0BTK4ZZ	Resection of Right Lung, Percutaneous Endoscopic Approach			V2	10	PX
Respiratory	Other respiratory	0BTL0ZZ	Resection of Left Lung, Open Approach			V2	10	PX
Respiratory	Other respiratory	0BTL4ZZ	Resection of Left Lung, Percutaneous Endoscopic Approach			V2	10	PX
Respiratory	Other respiratory	0BTM0ZZ	Resection of Bilateral Lungs, Open Approach			V2	10	PX
Respiratory	Other respiratory	0BTM4ZZ	Resection of Bilateral Lungs, Percutaneous Endoscopic Approach			V2	10	PX
Respiratory	Other respiratory	0CTS0ZZ	Resection of Larynx, Open Approach			V2	10	PX
Respiratory	Other respiratory	0CTS4ZZ	Resection of Larynx, Percutaneous Endoscopic Approach			V2	10	PX
Respiratory	Other respiratory	0CTS7ZZ	Resection of Larynx, Via Natural or Artificial Opening			V2	10	PX
Respiratory	Other respiratory	0CTS8ZZ	Resection of Larynx, Via Natural or Artificial Opening Endoscopic			V2	10	PX
Respiratory	Respiratory malformations	7480	Choanal atresia			V2	9	DX
Respiratory	Respiratory malformations	7481	Other anomalies of nose			V2	9	DX
Respiratory	Respiratory malformations	7482	Web of larynx			V2	9	DX
Respiratory	Respiratory malformations	7483	Other anomalies of larynx, trachea, and bronchus			V2	9	DX
Respiratory	Respiratory malformations	7484	Congenital cystic lung			V2	9	DX
Respiratory	Respiratory malformations	7485	Agenesis, hypoplasia, and dysplasia of lung			V2	9	DX
Respiratory	Respiratory malformations	7488	Other specified anomalies of respiratory system			V2	9	DX
Respiratory	Respiratory malformations	7489	Unspecified anomaly of respiratory system			V2	9	DX
Respiratory	Respiratory malformations	74860	Anomaly of lung, unspecified			V2	9	DX
Respiratory	Respiratory malformations	74861	Congenital bronchiectasis			V2	9	DX
Respiratory	Respiratory malformations	74869	Other congenital anomalies of lung			V2	9	DX
Respiratory	Respiratory malformations	P280	Primary atelectasis of newborn	Equivalent ICD9 code 7704 in List under Chr resp diseases and ICD10 under Resp malformation; which is best subcategory location? Also, P280 is to remove - should 7704 be removed as well? Both removed per CF	No (Don't Add)	Delete from V3	10	DX
Respiratory	Respiratory malformations	Q300	Choanal atresia			V2	10	DX
Respiratory	Respiratory malformations	Q301	Agenesis and underdevelopment of nose			V2	10	DX
Respiratory	Respiratory malformations	Q302	Fissured, notched and cleft nose			V2	10	DX
Respiratory	Respiratory malformations	Q303	Congenital perforated nasal septum			V2	10	DX
Respiratory	Respiratory malformations	Q308	Other congenital malformations of nose			V2	10	DX
Respiratory	Respiratory malformations	Q309	Congenital malformation of nose, unspecified			V2	10	DX
Respiratory	Respiratory malformations	Q310	Web of larynx			V2	10	DX
Respiratory	Respiratory malformations	Q311	Congenital subglottic stenosis			V2	10	DX
Respiratory	Respiratory malformations	Q312	Laryngeal hypoplasia			V2	10	DX
Respiratory	Respiratory malformations	Q313	Laryngocele			V2	10	DX
Respiratory	Respiratory malformations	Q315	Congenital laryngomalacia			V2	10	DX
Respiratory	Respiratory malformations	Q318	Other congenital malformations of larynx			V2	10	DX
Respiratory	Respiratory malformations	Q319	Congenital malformation of larynx, unspecified			V2	10	DX
Respiratory	Respiratory malformations	Q320	Congenital tracheomalacia			V2	10	DX
Respiratory	Respiratory malformations	Q321	Other congenital malformations of trachea			V2	10	DX
Respiratory	Respiratory malformations	Q322	Congenital bronchomalacia			V2	10	DX
Respiratory	Respiratory malformations	Q323	Congenital stenosis of bronchus			V2	10	DX
Respiratory	Respiratory malformations	Q324	Other congenital malformations of bronchus			V2	10	DX
Respiratory	Respiratory malformations	Q330	Congenital cystic lung			V2	10	DX
Respiratory	Respiratory malformations	Q331	Accessory lobe of lung			V2	10	DX
Respiratory	Respiratory malformations	Q332	Sequestration of lung			V2	10	DX
Respiratory	Respiratory malformations	Q333	Agenesis of lung			V2	10	DX
Respiratory	Respiratory malformations	Q334	Congenital bronchiectasis			V2	10	DX
Respiratory	Respiratory malformations	Q335	Ectopic tissue in lung			V2	10	DX
Respiratory	Respiratory malformations	Q336	Congenital hypoplasia and dysplasia of lung			V2	10	DX
Respiratory	Respiratory malformations	Q338	Other congenital malformations of lung			V2	10	DX
Respiratory	Respiratory malformations	Q339	Congenital malformation of lung, unspecified			V2	10	DX
Respiratory	Respiratory malformations	Q340	Anomaly of pleura			V2	10	DX
Respiratory	Respiratory malformations	Q341	Congenital cyst of mediastinum			V2	10	DX
Respiratory	Respiratory malformations	Q348	Other specified congenital malformations of respiratory system			V2	10	DX
Respiratory	Respiratory malformations	Q349	Congenital malformation of respiratory system, unspecified			V2	10	DX
Respiratory	Transplantation	336	Combined heart-lung transplantation			V2	9	PX
Respiratory	Transplantation	3350	Lung transplantation, not otherwise specified			V2	9	PX
Respiratory	Transplantation	3351	Unilateral lung transplantation			V2	9	PX
Respiratory	Transplantation	3352	Bilateral lung transplantation			V2	9	PX
Respiratory	Transplantation	99684	Complications of transplanted lung			V2	9	DX
Respiratory	Transplantation	0BYC0Z0	Transplantation of Right Upper Lung Lobe, Allogeneic, Open Approach			V2	10	PX
Respiratory	Transplantation	0BYC0Z1	Transplantation of Right Upper Lung Lobe, Syngeneic, Open Approach			V2	10	PX
Respiratory	Transplantation	0BYC0Z2	Transplantation of Right Upper Lung Lobe, Zooplastic, Open Approach			V2	10	PX
Respiratory	Transplantation	0BYD0Z0	Transplantation of Right Middle Lung Lobe, Allogeneic, Open Approach			V2	10	PX
Respiratory	Transplantation	0BYD0Z1	Transplantation of Right Middle Lung Lobe, Syngeneic, Open Approach			V2	10	PX
Respiratory	Transplantation	0BYD0Z2	Transplantation of Right Middle Lung Lobe, Zooplastic, Open Approach			V2	10	PX
Respiratory	Transplantation	0BYF0Z0	Transplantation of Right Lower Lung Lobe, Allogeneic, Open Approach			V2	10	PX
Respiratory	Transplantation	0BYF0Z1	Transplantation of Right Lower Lung Lobe, Syngeneic, Open Approach			V2	10	PX
Respiratory	Transplantation	0BYF0Z2	Transplantation of Right Lower Lung Lobe, Zooplastic, Open Approach			V2	10	PX
Respiratory	Transplantation	0BYG0Z0	Transplantation of Left Upper Lung Lobe, Allogeneic, Open Approach			V2	10	PX
Respiratory	Transplantation	0BYG0Z1	Transplantation of Left Upper Lung Lobe, Syngeneic, Open Approach			V2	10	PX
Respiratory	Transplantation	0BYG0Z2	Transplantation of Left Upper Lung Lobe, Zooplastic, Open Approach			V2	10	PX
Respiratory	Transplantation	0BYH0Z0	Transplantation of Lung Lingula, Allogeneic, Open Approach			V2	10	PX
Respiratory	Transplantation	0BYH0Z1	Transplantation of Lung Lingula, Syngeneic, Open Approach			V2	10	PX
Respiratory	Transplantation	0BYH0Z2	Transplantation of Lung Lingula, Zooplastic, Open Approach			V2	10	PX
Respiratory	Transplantation	0BYJ0Z0	Transplantation of Left Lower Lung Lobe, Allogeneic, Open Approach			V2	10	PX
Respiratory	Transplantation	0BYJ0Z1	Transplantation of Left Lower Lung Lobe, Syngeneic, Open Approach			V2	10	PX
Respiratory	Transplantation	0BYJ0Z2	Transplantation of Left Lower Lung Lobe, Zooplastic, Open Approach			V2	10	PX
Respiratory	Transplantation	0BYK0Z0	Transplantation of Right Lung, Allogeneic, Open Approach			V2	10	PX
Respiratory	Transplantation	0BYK0Z1	Transplantation of Right Lung, Syngeneic, Open Approach			V2	10	PX
Respiratory	Transplantation	0BYK0Z2	Transplantation of Right Lung, Zooplastic, Open Approach			V2	10	PX
Respiratory	Transplantation	0BYL0Z0	Transplantation of Left Lung, Allogeneic, Open Approach			V2	10	PX
Respiratory	Transplantation	0BYL0Z1	Transplantation of Left Lung, Syngeneic, Open Approach			V2	10	PX
Respiratory	Transplantation	0BYL0Z2	Transplantation of Left Lung, Zooplastic, Open Approach			V2	10	PX
Respiratory	Transplantation	0BYM0Z0	Transplantation of Bilateral Lungs, Allogeneic, Open Approach			V2	10	PX
Respiratory	Transplantation	0BYM0Z1	Transplantation of Bilateral Lungs, Syngeneic, Open Approach			V2	10	PX
Respiratory	Transplantation	0BYM0Z2	Transplantation of Bilateral Lungs, Zooplastic, Open Approach			V2	10	PX
Respiratory	Transplantation	T8630	Unspecified complication of heart-lung transplant	Added to Resp here and under Cardio; potential missing CCC code	Yes (Associated)	New; Related to V2 sister code	10	DX
Respiratory	Transplantation	T8631	Heart-lung transplant rejection	Added to Resp here and under Cardio; potential missing CCC code	Yes (Associated)	New; Related to V2 sister code	10	DX
Respiratory	Transplantation	T8632	Heart-lung transplant failure	Added to Resp here and under Cardio; potential missing CCC code	Yes (Associated)	New; Related to V2 sister code	10	DX
Respiratory	Transplantation	T8633	Heart-lung transplant infection	Added to Resp here and under Cardio; potential missing CCC code	Yes (Associated)	New; Related to V2 sister code	10	DX
Respiratory	Transplantation	T8639	Other complications of heart-lung transplant	Added to Resp here and under Cardio; potential missing CCC code	Yes (Associated)	New; Related to V2 sister code	10	DX
Respiratory	Transplantation	T86810	Lung transplant rejection			V2	10	DX
Respiratory	Transplantation	T86811	Lung transplant failure			V2	10	DX
Respiratory	Transplantation	T86812	Lung transplant infection	Potential missing CCC code	Yes (Associated)	New; Related to V2 sister code	10	DX
Respiratory	Transplantation	T86818	Other complications of lung transplant	Potential missing CCC code	Yes (Associated)	New; Related to V2 sister code	10	DX
Respiratory	Transplantation	T86819	Unspecified complication of lung transplant			V2	10	DX
Respiratory	Transplantation	V426	Lung replaced by transplant			V2	9	DX
Respiratory	Transplantation	Z942	Lung transplant status			V2	10	DX
Respiratory	Transplantation	Z943	Heart and lungs transplant status	Added to Resp here and under Cardio; potential missing CCC code	Yes (Associated)	New; Related to V2 sister code	10	DX

## Sheet: Renal Urologic
Link to eTable3 Description Tab
CCC Category	Subcategory	ICD Code	ICDCode Description	Comments	CF/JF Comments	CCC Code Type	ICD9/ICD10	DX/PX
Renal/Urologic	Chronic bladder diseases	5964	Atony of bladder			V2	9	DX
Renal/Urologic	Chronic bladder diseases	34461	Cauda equina syndrome with neurogenic bladder			V2	9	DX
Renal/Urologic	Chronic bladder diseases	59653	Paralysis of bladder			V2	9	DX
Renal/Urologic	Chronic bladder diseases	59654	Neurogenic bladder NOS			V2	9	DX
Renal/Urologic	Chronic bladder diseases	G834	Cauda equina syndrome			V2	10	DX
Renal/Urologic	Chronic bladder diseases	N310	Uninhibited neuropathic bladder, not elsewhere classified	Potential missing CCC code	Yes (Associated)	New; related to V2 sister code	10	DX
Renal/Urologic	Chronic bladder diseases	N311	Reflex neuropathic bladder, not elsewhere classified	Potential missing CCC code	Yes (Associated)	New; related to V2 sister code	10	DX
Renal/Urologic	Chronic bladder diseases	N312	Flaccid neuropathic bladder, not elsewhere classified			V2	10	DX
Renal/Urologic	Chronic bladder diseases	N318	Other neuromuscular dysfunction of bladder	Potential missing CCC code	Yes (Associated)	New; related to V2 sister code	10	DX
Renal/Urologic	Chronic bladder diseases	N319	Neuromuscular dysfunction of bladder, unspecified			V2	10	DX
Renal/Urologic	Chronic renal failure	5851	Chronic kidney disease, Stage I			V2	9	DX
Renal/Urologic	Chronic renal failure	5852	Chronic kidney disease, Stage II (mild)			V2	9	DX
Renal/Urologic	Chronic renal failure	5853	Chronic kidney disease, Stage III (moderate)			V2	9	DX
Renal/Urologic	Chronic renal failure	5854	Chronic kidney disease, Stage IV (severe)			V2	9	DX
Renal/Urologic	Chronic renal failure	5855	Chronic kidney disease, Stage V			V2	9	DX
Renal/Urologic	Chronic renal failure	5856	End stage renal disease			V2	9	DX
Renal/Urologic	Chronic renal failure	5859	Chronic kidney disease, unspecified			V2	9	DX
Renal/Urologic	Chronic renal failure	N181	Chronic kidney disease, stage 1			V2	10	DX
Renal/Urologic	Chronic renal failure	N182	Chronic kidney disease, stage 2 (mild)			V2	10	DX
Renal/Urologic	Chronic renal failure	N183	Chronic kidney disease, stage 3 (moderate)	Retired code 9/30/2020		V2	10	DX
Renal/Urologic	Chronic renal failure	N1830	Chronic kidney disease, stage 3 unspecified	New code 10/1/2020		V2	10	DX
Renal/Urologic	Chronic renal failure	N1831	Chronic kidney disease, stage 3a	New code 10/1/2020		V2	10	DX
Renal/Urologic	Chronic renal failure	N1832	Chronic kidney disease, stage 3b	New code 10/1/2020		V2	10	DX
Renal/Urologic	Chronic renal failure	N184	Chronic kidney disease, stage 4 (severe)			V2	10	DX
Renal/Urologic	Chronic renal failure	N185	Chronic kidney disease, stage 5			V2	10	DX
Renal/Urologic	Chronic renal failure	N186	End stage renal disease			V2	10	DX
Renal/Urologic	Chronic renal failure	N189	Chronic kidney disease, unspecified			V2	10	DX
Renal/Urologic	Congenital anomalies	7530	Renal agenesis and dysgenesis			V2	9	DX
Renal/Urologic	Congenital anomalies	7533	Other specified anomalies of kidney			V2	9	DX
Renal/Urologic	Congenital anomalies	7534	Other specified anomalies of ureter			V2	9	DX
Renal/Urologic	Congenital anomalies	7535	Exstrophy of urinary bladder			V2	9	DX
Renal/Urologic	Congenital anomalies	7536	Atresia and stenosis of urethra and bladder neck			V2	9	DX
Renal/Urologic	Congenital anomalies	7537	Anomalies of urachus			V2	9	DX
Renal/Urologic	Congenital anomalies	7538	Other specified anomalies of bladder and urethra			V2	9	DX
Renal/Urologic	Congenital anomalies	7539	Unspecified anomaly of urinary system			V2	9	DX
Renal/Urologic	Congenital anomalies	75262	Epispadias	Potential missing CCC code; Equivalent ICD10 in Doc/SAS; not in ICD9 options	Yes (Associated)	New; missed in V2	9	DX
Renal/Urologic	Congenital anomalies	75310	Cystic kidney disease, unspecified			V2	9	DX
Renal/Urologic	Congenital anomalies	75311	Congenital single renal cyst			V2	9	DX
Renal/Urologic	Congenital anomalies	75312	Polycystic kidney, unspecified type			V2	9	DX
Renal/Urologic	Congenital anomalies	75313	Polycystic kidney, autosomal dominant			V2	9	DX
Renal/Urologic	Congenital anomalies	75314	Polycystic kidney, autosomal recessive			V2	9	DX
Renal/Urologic	Congenital anomalies	75315	Renal dysplasia			V2	9	DX
Renal/Urologic	Congenital anomalies	75316	Medullary cystic kidney			V2	9	DX
Renal/Urologic	Congenital anomalies	75317	Medullary sponge kidney			V2	9	DX
Renal/Urologic	Congenital anomalies	75319	Other specified cystic kidney disease			V2	9	DX
Renal/Urologic	Congenital anomalies	75320	Unspecified obstructive defect of renal pelvis and ureter			V2	9	DX
Renal/Urologic	Congenital anomalies	75321	Congenital obstruction of ureteropelvic junction			V2	9	DX
Renal/Urologic	Congenital anomalies	75322	Congenital obstruction of ureterovesical junction			V2	9	DX
Renal/Urologic	Congenital anomalies	75323	Congenital ureterocele			V2	9	DX
Renal/Urologic	Congenital anomalies	75329	Other obstructive defects of renal pelvis and ureter			V2	9	DX
Renal/Urologic	Congenital anomalies	Q600	Renal agenesis, unilateral			V2	10	DX
Renal/Urologic	Congenital anomalies	Q601	Renal agenesis, bilateral			V2	10	DX
Renal/Urologic	Congenital anomalies	Q602	Renal agenesis, unspecified			V2	10	DX
Renal/Urologic	Congenital anomalies	Q603	Renal hypoplasia, unilateral			V2	10	DX
Renal/Urologic	Congenital anomalies	Q604	Renal hypoplasia, bilateral			V2	10	DX
Renal/Urologic	Congenital anomalies	Q605	Renal hypoplasia, unspecified			V2	10	DX
Renal/Urologic	Congenital anomalies	Q606	Potter's syndrome			V2	10	DX
Renal/Urologic	Congenital anomalies	Q6100	Congenital renal cyst, unspecified			V2	10	DX
Renal/Urologic	Congenital anomalies	Q6101	Congenital single renal cyst			V2	10	DX
Renal/Urologic	Congenital anomalies	Q6102	Congenital multiple renal cysts			V2	10	DX
Renal/Urologic	Congenital anomalies	Q6111	Cystic dilatation of collecting ducts			V2	10	DX
Renal/Urologic	Congenital anomalies	Q6119	Other polycystic kidney, infantile type			V2	10	DX
Renal/Urologic	Congenital anomalies	Q612	Polycystic kidney, adult type			V2	10	DX
Renal/Urologic	Congenital anomalies	Q613	Polycystic kidney, unspecified			V2	10	DX
Renal/Urologic	Congenital anomalies	Q614	Renal dysplasia			V2	10	DX
Renal/Urologic	Congenital anomalies	Q615	Medullary cystic kidney			V2	10	DX
Renal/Urologic	Congenital anomalies	Q618	Other cystic kidney diseases			V2	10	DX
Renal/Urologic	Congenital anomalies	Q619	Cystic kidney disease, unspecified			V2	10	DX
Renal/Urologic	Congenital anomalies	Q620	Congenital hydronephrosis			V2	10	DX
Renal/Urologic	Congenital anomalies	Q6210	Congenital occlusion of ureter, unspecified			V2	10	DX
Renal/Urologic	Congenital anomalies	Q6211	Congenital occlusion of ureteropelvic junction			V2	10	DX
Renal/Urologic	Congenital anomalies	Q6212	Congenital occlusion of ureterovesical orifice			V2	10	DX
Renal/Urologic	Congenital anomalies	Q622	Congenital megaureter			V2	10	DX
Renal/Urologic	Congenital anomalies	Q6231	Congenital ureterocele, orthotopic			V2	10	DX
Renal/Urologic	Congenital anomalies	Q6232	Cecoureterocele			V2	10	DX
Renal/Urologic	Congenital anomalies	Q6239	Other obstructive defects of renal pelvis and ureter			V2	10	DX
Renal/Urologic	Congenital anomalies	Q624	Agenesis of ureter			V2	10	DX
Renal/Urologic	Congenital anomalies	Q625	Duplication of ureter			V2	10	DX
Renal/Urologic	Congenital anomalies	Q6260	Malposition of ureter, unspecified			V2	10	DX
Renal/Urologic	Congenital anomalies	Q6261	Deviation of ureter			V2	10	DX
Renal/Urologic	Congenital anomalies	Q6262	Displacement of ureter			V2	10	DX
Renal/Urologic	Congenital anomalies	Q6263	Anomalous implantation of ureter			V2	10	DX
Renal/Urologic	Congenital anomalies	Q6269	Other malposition of ureter			V2	10	DX
Renal/Urologic	Congenital anomalies	Q627	Congenital vesico-uretero-renal reflux			V2	10	DX
Renal/Urologic	Congenital anomalies	Q628	Other congenital malformations of ureter			V2	10	DX
Renal/Urologic	Congenital anomalies	Q630	Accessory kidney			V2	10	DX
Renal/Urologic	Congenital anomalies	Q631	Lobulated, fused and horseshoe kidney			V2	10	DX
Renal/Urologic	Congenital anomalies	Q632	Ectopic kidney			V2	10	DX
Renal/Urologic	Congenital anomalies	Q633	Hyperplastic and giant kidney			V2	10	DX
Renal/Urologic	Congenital anomalies	Q638	Other specified congenital malformations of kidney			V2	10	DX
Renal/Urologic	Congenital anomalies	Q639	Congenital malformation of kidney, unspecified			V2	10	DX
Renal/Urologic	Congenital anomalies	Q640	Epispadias	In ICD10 SAS and Doc; not in ICD9 list - added to I9 codes		V2	10	DX
Renal/Urologic	Congenital anomalies	Q6410	Exstrophy of urinary bladder, unspecified			V2	10	DX
Renal/Urologic	Congenital anomalies	Q6411	Supravesical fissure of urinary bladder			V2	10	DX
Renal/Urologic	Congenital anomalies	Q6412	Cloacal exstrophy of urinary bladder			V2	10	DX
Renal/Urologic	Congenital anomalies	Q6419	Other exstrophy of urinary bladder			V2	10	DX
Renal/Urologic	Congenital anomalies	Q642	Congenital posterior urethral valves			V2	10	DX
Renal/Urologic	Congenital anomalies	Q6431	Congenital bladder neck obstruction			V2	10	DX
Renal/Urologic	Congenital anomalies	Q6432	Congenital stricture of urethra			V2	10	DX
Renal/Urologic	Congenital anomalies	Q6433	Congenital stricture of urinary meatus			V2	10	DX
Renal/Urologic	Congenital anomalies	Q6439	Other atresia and stenosis of urethra and bladder neck			V2	10	DX
Renal/Urologic	Congenital anomalies	Q644	Malformation of urachus			V2	10	DX
Renal/Urologic	Congenital anomalies	Q645	Congenital absence of bladder and urethra			V2	10	DX
Renal/Urologic	Congenital anomalies	Q646	Congenital diverticulum of bladder			V2	10	DX
Renal/Urologic	Congenital anomalies	Q6470	Unspecified congenital malformation of bladder and urethra			V2	10	DX
Renal/Urologic	Congenital anomalies	Q6471	Congenital prolapse of urethra			V2	10	DX
Renal/Urologic	Congenital anomalies	Q6472	Congenital prolapse of urinary meatus			V2	10	DX
Renal/Urologic	Congenital anomalies	Q6473	Congenital urethrorectal fistula			V2	10	DX
Renal/Urologic	Congenital anomalies	Q6474	Double urethra			V2	10	DX
Renal/Urologic	Congenital anomalies	Q6475	Double urinary meatus			V2	10	DX
Renal/Urologic	Congenital anomalies	Q6479	Other congenital malformations of bladder and urethra			V2	10	DX
Renal/Urologic	Congenital anomalies	Q648	Other specified congenital malformations of urinary system			V2	10	DX
Renal/Urologic	Congenital anomalies	Q649	Congenital malformation of urinary system, unspecified			V2	10	DX
Renal/Urologic	Congenital anomalies	Z87732	Personal history of (corrected) persistent cloaca or cloacal malformations	New code FY 2023	Yes, likely ≥1 specialist for a year	New code	10	DX
Renal/Urologic	Other renal & urologic	5551	Nephroureterectomy			V2	9	PX
Renal/Urologic	Other renal & urologic	5552	Nephrectomy of remaining kidney			V2	9	PX
Renal/Urologic	Other renal & urologic	5553	Removal of transplanted or rejected kidney			V2	9	PX
Renal/Urologic	Other renal & urologic	5554	Bilateral nephrectomy			V2	9	PX
Renal/Urologic	Other renal & urologic	5640	Ureterectomy, NOS			V2	9	PX
Renal/Urologic	Other renal & urologic	5641	Partial ureterectomy			V2	9	PX
Renal/Urologic	Other renal & urologic	5642	Total ureterectomy			V2	9	PX
Renal/Urologic	Other renal & urologic	5671	Urinary diversion to intestine			V2	9	PX
Renal/Urologic	Other renal & urologic	5679	Other anastomosis or bypass of ureter			V2	9	PX
Renal/Urologic	Other renal & urologic	5771	Radical cystectomy			V2	9	PX
Renal/Urologic	Other renal & urologic	5779	Other total cystectomy			V2	9	PX
Renal/Urologic	Other renal & urologic	0T160Z8	Bypass Right Ureter to Colon, Open Approach			V2	10	PX
Renal/Urologic	Other renal & urologic	0T160ZA	Bypass Right Ureter to Ileum, Open Approach			V2	10	PX
Renal/Urologic	Other renal & urologic	0T164Z8	Bypass Right Ureter to Colon, Percutaneous Endoscopic Approach			V2	10	PX
Renal/Urologic	Other renal & urologic	0T164ZA	Bypass Right Ureter to Ileum, Percutaneous Endoscopic Approach			V2	10	PX
Renal/Urologic	Other renal & urologic	0T170Z8	Bypass Left Ureter to Colon, Open Approach			V2	10	PX
Renal/Urologic	Other renal & urologic	0T170ZA	Bypass Left Ureter to Ileum, Open Approach			V2	10	PX
Renal/Urologic	Other renal & urologic	0T174Z8	Bypass Left Ureter to Colon, Percutaneous Endoscopic Approach			V2	10	PX
Renal/Urologic	Other renal & urologic	0T174ZA	Bypass Left Ureter to Ileum, Percutaneous Endoscopic Approach			V2	10	PX
Renal/Urologic	Other renal & urologic	0T180Z8	Bypass Bilateral Ureters to Colon, Open Approach			V2	10	PX
Renal/Urologic	Other renal & urologic	0T180ZA	Bypass Bilateral Ureters to Ileum, Open Approach			V2	10	PX
Renal/Urologic	Other renal & urologic	0T184Z8	Bypass Bilateral Ureters to Colon, Percutaneous Endoscopic Approach			V2	10	PX
Renal/Urologic	Other renal & urologic	0T184ZA	Bypass Bilateral Ureters to Ileum, Percutaneous Endoscopic Approach			V2	10	PX
Renal/Urologic	Other renal & urologic	0TB60ZZ	Excision of Right Ureter, Open Approach			V2	10	PX
Renal/Urologic	Other renal & urologic	0TB63ZZ	Excision of Right Ureter, Percutaneous Approach			V2	10	PX
Renal/Urologic	Other renal & urologic	0TB64ZZ	Excision of Right Ureter, Percutaneous Endoscopic Approach			V2	10	PX
Renal/Urologic	Other renal & urologic	0TB67ZZ	Excision of Right Ureter, Via Natural or Artificial Opening			V2	10	PX
Renal/Urologic	Other renal & urologic	0TB68ZZ	Excision of Right Ureter, Via Natural or Artificial Opening Endoscopic			V2	10	PX
Renal/Urologic	Other renal & urologic	0TB70ZZ	Excision of Left Ureter, Open Approach			V2	10	PX
Renal/Urologic	Other renal & urologic	0TB73ZZ	Excision of Left Ureter, Percutaneous Approach	In Document, not SAS	Yes (Associated)	New; missed in V2	10	PX
Renal/Urologic	Other renal & urologic	0TB74ZZ	Excision of Left Ureter, Percutaneous Endoscopic Approach			V2	10	PX
Renal/Urologic	Other renal & urologic	0TB77ZZ	Excision of Left Ureter, Via Natural or Artificial Opening			V2	10	PX
Renal/Urologic	Other renal & urologic	0TB78ZZ	Excision of Left Ureter, Via Natural or Artificial Opening Endoscopic			V2	10	PX
Renal/Urologic	Other renal & urologic	0TT00ZZ	Resection of Right Kidney, Open Approach			V2	10	PX
Renal/Urologic	Other renal & urologic	0TT04ZZ	Resection of Right Kidney, Percutaneous Endoscopic Approach			V2	10	PX
Renal/Urologic	Other renal & urologic	0TT10ZZ	Resection of Left Kidney, Open Approach			V2	10	PX
Renal/Urologic	Other renal & urologic	0TT14ZZ	Resection of Left Kidney, Percutaneous Endoscopic Approach			V2	10	PX
Renal/Urologic	Other renal & urologic	0TT20ZZ	Resection of Bilateral Kidneys, Open Approach			V2	10	PX
Renal/Urologic	Other renal & urologic	0TT24ZZ	Resection of Bilateral Kidneys, Percutaneous Endoscopic Approach			V2	10	PX
Renal/Urologic	Other renal & urologic	0TT60ZZ	Resection of Right Ureter, Open Approach			V2	10	PX
Renal/Urologic	Other renal & urologic	0TT64ZZ	Resection of Right Ureter, Percutaneous Endoscopic Approach			V2	10	PX
Renal/Urologic	Other renal & urologic	0TT67ZZ	Resection of Right Ureter, Via Natural or Artificial Opening			V2	10	PX
Renal/Urologic	Other renal & urologic	0TT68ZZ	Resection of Right Ureter, Via Natural or Artificial Opening Endoscopic			V2	10	PX
Renal/Urologic	Other renal & urologic	0TT70ZZ	Resection of Left Ureter, Open Approach			V2	10	PX
Renal/Urologic	Other renal & urologic	0TT74ZZ	Resection of Left Ureter, Percutaneous Endoscopic Approach			V2	10	PX
Renal/Urologic	Other renal & urologic	0TT77ZZ	Resection of Left Ureter, Via Natural or Artificial Opening			V2	10	PX
Renal/Urologic	Other renal & urologic	0TT78ZZ	Resection of Left Ureter, Via Natural or Artificial Opening Endoscopic			V2	10	PX
Renal/Urologic	Other renal & urologic	0TTB0ZZ	Resection of Bladder, Open Approach			V2	10	PX
Renal/Urologic	Other renal & urologic	0TTB4ZZ	Resection of Bladder, Percutaneous Endoscopic Approach			V2	10	PX
Renal/Urologic	Other renal & urologic	0TTB7ZZ	Resection of Bladder, Via Natural or Artificial Opening			V2	10	PX
Renal/Urologic	Other renal & urologic	0TTB8ZZ	Resection of Bladder, Via Natural or Artificial Opening Endoscopic			V2	10	PX
Renal/Urologic	Other renal & urologic	0TTD0ZZ	Resection of Urethra, Open Approach			V2	10	PX
Renal/Urologic	Other renal & urologic	0TTD4ZZ	Resection of Urethra, Percutaneous Endoscopic Approach			V2	10	PX
Renal/Urologic	Other renal & urologic	0TTD7ZZ	Resection of Urethra, Via Natural or Artificial Opening			V2	10	PX
Renal/Urologic	Other renal & urologic	0TTD8ZZ	Resection of Urethra, Via Natural or Artificial Opening Endoscopic			V2	10	PX
Renal/Urologic	Other renal & urologic	V4573	Acquired absence of kidney			V2	9	DX
Renal/Urologic	Other renal & urologic	V4574	Acquired absence of organ, other parts of urinary tract			V2	9	DX
Renal/Urologic	Other renal & urologic	Z905	Acquired absence of kidney			V2	10	DX
Renal/Urologic	Other renal & urologic	Z906	Acquired absence of other parts of urinary tract			V2	10	DX
Renal/Urologic	Transplantation	5561	Renal autotransplantation			V2	9	PX
Renal/Urologic	Transplantation	5569	Other kidney transplantation			V2	9	PX
Renal/Urologic	Transplantation	99681	Complications of transplanted kidney			V2	9	DX
Renal/Urologic	Transplantation	0TY00Z0	Transplantation of Right Kidney, Allogeneic, Open Approach			V2	10	PX
Renal/Urologic	Transplantation	0TY00Z1	Transplantation of Right Kidney, Syngeneic, Open Approach			V2	10	PX
Renal/Urologic	Transplantation	0TY00Z2	Transplantation of Right Kidney, Zooplastic, Open Approach			V2	10	PX
Renal/Urologic	Transplantation	0TY10Z0	Transplantation of Left Kidney, Allogeneic, Open Approach			V2	10	PX
Renal/Urologic	Transplantation	0TY10Z1	Transplantation of Left Kidney, Syngeneic, Open Approach			V2	10	PX
Renal/Urologic	Transplantation	0TY10Z2	Transplantation of Left Kidney, Zooplastic, Open Approach			V2	10	PX
Renal/Urologic	Transplantation	T8610	Unspecified complication of kidney transplant			V2	10	DX
Renal/Urologic	Transplantation	T8611	Kidney transplant rejection			V2	10	DX
Renal/Urologic	Transplantation	T8612	Kidney transplant failure			V2	10	DX
Renal/Urologic	Transplantation	T8613	Kidney transplant infection			V2	10	DX
Renal/Urologic	Transplantation	T8619	Other complication of kidney transplant			V2	10	DX
Renal/Urologic	Transplantation	V420	Kidney replaced by transplant			V2	9	DX
Renal/Urologic	Transplantation	Z940	Kidney transplant status			V2	10	DX

## Sheet: Gastrointestinal
Link to eTable3 Description Tab
CCC Category	Subcategory	ICD Code	ICDCode Description	Comments	CF/JF Comments	CCC Code Type	ICD9/ICD10	DX/PX
Gastrointestinal	Chronic liver disease and cirrhosis	5715	Cirrhosis of liver without mention of alcohol			V2	9	DX
Gastrointestinal	Chronic liver disease and cirrhosis	5716	Biliary cirrhosis			V2	9	DX
Gastrointestinal	Chronic liver disease and cirrhosis	5718	Other chronic nonalcoholic liver disease			V2	9	DX
Gastrointestinal	Chronic liver disease and cirrhosis	5719	Unspecified chronic liver disease without mention of alcohol			V2	9	DX
Gastrointestinal	Chronic liver disease and cirrhosis	57140	Chronic hepatitis, unspecified			V2	9	DX
Gastrointestinal	Chronic liver disease and cirrhosis	57141	Chronic persistent hepatitis			V2	9	DX
Gastrointestinal	Chronic liver disease and cirrhosis	57142	Autoimmune hepatitis			V2	9	DX
Gastrointestinal	Chronic liver disease and cirrhosis	57149	Other chronic hepatitis			V2	9	DX
Gastrointestinal	Chronic liver disease and cirrhosis	K730	Chronic persistent hepatitis, not elsewhere classified			V2	10	DX
Gastrointestinal	Chronic liver disease and cirrhosis	K731	Chronic lobular hepatitis, not elsewhere classified			V2	10	DX
Gastrointestinal	Chronic liver disease and cirrhosis	K732	Chronic active hepatitis, not elsewhere classified			V2	10	DX
Gastrointestinal	Chronic liver disease and cirrhosis	K738	Other chronic hepatitis, not elsewhere classified			V2	10	DX
Gastrointestinal	Chronic liver disease and cirrhosis	K739	Chronic hepatitis, unspecified			V2	10	DX
Gastrointestinal	Chronic liver disease and cirrhosis	K740	Hepatic fibrosis	code retired 9/30/2020		V2	10	DX
Gastrointestinal	Chronic liver disease and cirrhosis	K7400	Hepatic fibrosis, unspecified			V2	10	DX
Gastrointestinal	Chronic liver disease and cirrhosis	K7401	Hepatic fibrosis, early fibrosis			V2	10	DX
Gastrointestinal	Chronic liver disease and cirrhosis	K7402	Hepatic fibrosis, advanced fibrosis			V2	10	DX
Gastrointestinal	Chronic liver disease and cirrhosis	K741	Hepatic sclerosis			V2	10	DX
Gastrointestinal	Chronic liver disease and cirrhosis	K742	Hepatic fibrosis with hepatic sclerosis			V2	10	DX
Gastrointestinal	Chronic liver disease and cirrhosis	K743	Primary biliary cirrhosis			V2	10	DX
Gastrointestinal	Chronic liver disease and cirrhosis	K744	Secondary biliary cirrhosis			V2	10	DX
Gastrointestinal	Chronic liver disease and cirrhosis	K745	Biliary cirrhosis, unspecified			V2	10	DX
Gastrointestinal	Chronic liver disease and cirrhosis	K7460	Unspecified cirrhosis of liver			V2	10	DX
Gastrointestinal	Chronic liver disease and cirrhosis	K7469	Other cirrhosis of liver			V2	10	DX
Gastrointestinal	Chronic liver disease and cirrhosis	K754	Autoimmune hepatitis			V2	10	DX
Gastrointestinal	Chronic liver disease and cirrhosis	K760	Fatty (change of) liver, not elsewhere classified			V2	10	DX
Gastrointestinal	Chronic liver disease and cirrhosis	K761	Chronic passive congestion of liver			V2	10	DX
Gastrointestinal	Chronic liver disease and cirrhosis	K762	Central hemorrhagic necrosis of liver			V2	10	DX
Gastrointestinal	Chronic liver disease and cirrhosis	K763	Infarction of liver			V2	10	DX
Gastrointestinal	Chronic liver disease and cirrhosis	K765	Hepatic veno-occlusive disease	In Document, Not SAS		New; missed in V2	10	DX
Gastrointestinal	Chronic liver disease and cirrhosis	K7681	Hepatopulmonary syndrome			V2	10	DX
Gastrointestinal	Chronic liver disease and cirrhosis	K7682	Hepatic encephalopathy	New code FY 2023	Yes (Associated)	New code	10	DX
Gastrointestinal	Chronic liver disease and cirrhosis	K7689	Other specified diseases of liver			V2	10	DX
Gastrointestinal	Congenital anomalies	7503	Tracheoesophageal fistula, esophageal atresia and stenosis			V2	9	DX
Gastrointestinal	Congenital anomalies	7511	Atresia and stenosis of small intestine			V2	9	DX
Gastrointestinal	Congenital anomalies	7512	Atresia and stenosis of large intestine, rectum, and anal canal			V2	9	DX
Gastrointestinal	Congenital anomalies	7513	Hirschsprung's disease and other congenital functional disorders of colon			V2	9	DX
Gastrointestinal	Congenital anomalies	7514	Anomalies of intestinal fixation			V2	9	DX
Gastrointestinal	Congenital anomalies	7515	Other anomalies of intestine			V2	9	DX
Gastrointestinal	Congenital anomalies	7517	Anomalies of pancreas			V2	9	DX
Gastrointestinal	Congenital anomalies	7518	Other specified anomalies of digestive system			V2	9	DX
Gastrointestinal	Congenital anomalies	7519	Unspecified anomaly of digestive system			V2	9	DX
Gastrointestinal	Congenital anomalies	75160	Unspecified anomaly of gallbladder, bile ducts, and liver			V2	9	DX
Gastrointestinal	Congenital anomalies	75161	Biliary atresia			V2	9	DX
Gastrointestinal	Congenital anomalies	75162	Congenital cystic disease of liver			V2	9	DX
Gastrointestinal	Congenital anomalies	75169	Other anomalies of gallbladder, bile ducts, and liver			V2	9	DX
Gastrointestinal	Congenital anomalies	Q390	Atresia of esophagus without fistula			V2	10	DX
Gastrointestinal	Congenital anomalies	Q391	Atresia of esophagus with tracheo-esophageal fistula			V2	10	DX
Gastrointestinal	Congenital anomalies	Q392	Congenital tracheo-esophageal fistula without atresia			V2	10	DX
Gastrointestinal	Congenital anomalies	Q393	Congenital stenosis and stricture of esophagus			V2	10	DX
Gastrointestinal	Congenital anomalies	Q394	Esophageal web			V2	10	DX
Gastrointestinal	Congenital anomalies	Q410	Congenital absence, atresia and stenosis of duodenum			V2	10	DX
Gastrointestinal	Congenital anomalies	Q411	Congenital absence, atresia and stenosis of jejunum			V2	10	DX
Gastrointestinal	Congenital anomalies	Q412	Congenital absence, atresia and stenosis of ileum			V2	10	DX
Gastrointestinal	Congenital anomalies	Q418	Congenital absence, atresia and stenosis of other specified parts of small intestine			V2	10	DX
Gastrointestinal	Congenital anomalies	Q419	Congenital absence, atresia and stenosis of small intestine, part unspecified			V2	10	DX
Gastrointestinal	Congenital anomalies	Q420	Congenital absence, atresia and stenosis of rectum with fistula			V2	10	DX
Gastrointestinal	Congenital anomalies	Q421	Congenital absence, atresia and stenosis of rectum without fistula			V2	10	DX
Gastrointestinal	Congenital anomalies	Q422	Congenital absence, atresia and stenosis of anus with fistula			V2	10	DX
Gastrointestinal	Congenital anomalies	Q423	Congenital absence, atresia and stenosis of anus without fistula			V2	10	DX
Gastrointestinal	Congenital anomalies	Q428	Congenital absence, atresia and stenosis of other parts of large intestine			V2	10	DX
Gastrointestinal	Congenital anomalies	Q429	Congenital absence, atresia and stenosis of large intestine, part unspecified			V2	10	DX
Gastrointestinal	Congenital anomalies	Q431	Hirschsprung's disease			V2	10	DX
Gastrointestinal	Congenital anomalies	Q432	Other congenital functional disorders of colon			V2	10	DX
Gastrointestinal	Congenital anomalies	Q433	Congenital malformations of intestinal fixation			V2	10	DX
Gastrointestinal	Congenital anomalies	Q434	Duplication of intestine			V2	10	DX
Gastrointestinal	Congenital anomalies	Q435	Ectopic anus			V2	10	DX
Gastrointestinal	Congenital anomalies	Q436	Congenital fistula of rectum and anus			V2	10	DX
Gastrointestinal	Congenital anomalies	Q437	Persistent cloaca			V2	10	DX
Gastrointestinal	Congenital anomalies	Q438	Other specified congenital malformations of intestine			V2	10	DX
Gastrointestinal	Congenital anomalies	Q439	Congenital malformation of intestine, unspecified			V2	10	DX
Gastrointestinal	Congenital anomalies	Q440	Agenesis, aplasia and hypoplasia of gallbladder			V2	10	DX
Gastrointestinal	Congenital anomalies	Q441	Other congenital malformations of gallbladder			V2	10	DX
Gastrointestinal	Congenital anomalies	Q442	Atresia of bile ducts			V2	10	DX
Gastrointestinal	Congenital anomalies	Q443	Congenital stenosis and stricture of bile ducts			V2	10	DX
Gastrointestinal	Congenital anomalies	Q444	Choledochal cyst			V2	10	DX
Gastrointestinal	Congenital anomalies	Q445	Other congenital malformations of bile ducts			V2	10	DX
Gastrointestinal	Congenital anomalies	Q446	Cystic disease of liver			V2	10	DX
Gastrointestinal	Congenital anomalies	Q447	Other congenital malformations of liver			V2	10	DX
Gastrointestinal	Congenital anomalies	Q450	Agenesis, aplasia and hypoplasia of pancreas			V2	10	DX
Gastrointestinal	Congenital anomalies	Q451	Annular pancreas			V2	10	DX
Gastrointestinal	Congenital anomalies	Q452	Congenital pancreatic cyst			V2	10	DX
Gastrointestinal	Congenital anomalies	Q453	Other congenital malformations of pancreas and pancreatic duct			V2	10	DX
Gastrointestinal	Congenital anomalies	Q458	Other specified congenital malformations of digestive system			V2	10	DX
Gastrointestinal	Congenital anomalies	Q459	Congenital malformation of digestive system, unspecified			V2	10	DX
Gastrointestinal	Congenital anomalies	Z87731	Personal history of (corrected) tracheoesophageal fistula or atresia	New code FY 2023	Yes, likely ≥1 specialist for a year	New code	10	DX
Gastrointestinal	Inflammatory bowel disease	5550	Regional enteritis of small intestine			V2	9	DX
Gastrointestinal	Inflammatory bowel disease	5551	Regional enteritis of large intestine			V2	9	DX
Gastrointestinal	Inflammatory bowel disease	5552	Regional enteritis of small intestine with large intestine			V2	9	DX
Gastrointestinal	Inflammatory bowel disease	5559	Regional enteritis of unspecified site			V2	9	DX
Gastrointestinal	Inflammatory bowel disease	5560	Ulcerative (chronic) enterocolitis			V2	9	DX
Gastrointestinal	Inflammatory bowel disease	5561	Ulcerative (chronic) ileocolitis			V2	9	DX
Gastrointestinal	Inflammatory bowel disease	5562	Ulcerative (chronic) proctitis			V2	9	DX
Gastrointestinal	Inflammatory bowel disease	5563	Ulcerative (chronic) proctosigmoiditis			V2	9	DX
Gastrointestinal	Inflammatory bowel disease	5564	Pseudopolyposis of colon			V2	9	DX
Gastrointestinal	Inflammatory bowel disease	5565	Left-sided ulcerative (chronic) colitis			V2	9	DX
Gastrointestinal	Inflammatory bowel disease	5566	Universal ulcerative (chronic) colitis			V2	9	DX
Gastrointestinal	Inflammatory bowel disease	5568	Other ulcerative colitis			V2	9	DX
Gastrointestinal	Inflammatory bowel disease	5569	Ulcerative colitis, unspecified			V2	9	DX
Gastrointestinal	Inflammatory bowel disease	K5000	Crohn's disease of small intestine without complications			V2	10	DX
Gastrointestinal	Inflammatory bowel disease	K50011	Crohn's disease of small intestine with rectal bleeding			V2	10	DX
Gastrointestinal	Inflammatory bowel disease	K50012	Crohn's disease of small intestine with intestinal obstruction			V2	10	DX
Gastrointestinal	Inflammatory bowel disease	K50013	Crohn's disease of small intestine with fistula			V2	10	DX
Gastrointestinal	Inflammatory bowel disease	K50014	Crohn's disease of small intestine with abscess			V2	10	DX
Gastrointestinal	Inflammatory bowel disease	K50018	Crohn's disease of small intestine with other complication			V2	10	DX
Gastrointestinal	Inflammatory bowel disease	K50019	Crohn's disease of small intestine with unspecified complications			V2	10	DX
Gastrointestinal	Inflammatory bowel disease	K5010	Crohn's disease of large intestine without complications			V2	10	DX
Gastrointestinal	Inflammatory bowel disease	K50111	Crohn's disease of large intestine with rectal bleeding			V2	10	DX
Gastrointestinal	Inflammatory bowel disease	K50112	Crohn's disease of large intestine with intestinal obstruction			V2	10	DX
Gastrointestinal	Inflammatory bowel disease	K50113	Crohn's disease of large intestine with fistula			V2	10	DX
Gastrointestinal	Inflammatory bowel disease	K50114	Crohn's disease of large intestine with abscess			V2	10	DX
Gastrointestinal	Inflammatory bowel disease	K50118	Crohn's disease of large intestine with other complication			V2	10	DX
Gastrointestinal	Inflammatory bowel disease	K50119	Crohn's disease of large intestine with unspecified complications			V2	10	DX
Gastrointestinal	Inflammatory bowel disease	K5080	Crohn's disease of both small and large intestine without complications			V2	10	DX
Gastrointestinal	Inflammatory bowel disease	K50811	Crohn's disease of both small and large intestine with rectal bleeding			V2	10	DX
Gastrointestinal	Inflammatory bowel disease	K50812	Crohn's disease of both small and large intestine with intestinal obstruction			V2	10	DX
Gastrointestinal	Inflammatory bowel disease	K50813	Crohn's disease of both small and large intestine with fistula			V2	10	DX
Gastrointestinal	Inflammatory bowel disease	K50814	Crohn's disease of both small and large intestine with abscess			V2	10	DX
Gastrointestinal	Inflammatory bowel disease	K50818	Crohn's disease of both small and large intestine with other complication			V2	10	DX
Gastrointestinal	Inflammatory bowel disease	K50819	Crohn's disease of both small and large intestine with unspecified complications			V2	10	DX
Gastrointestinal	Inflammatory bowel disease	K5090	Crohn's disease, unspecified, without complications			V2	10	DX
Gastrointestinal	Inflammatory bowel disease	K50911	Crohn's disease, unspecified, with rectal bleeding			V2	10	DX
Gastrointestinal	Inflammatory bowel disease	K50912	Crohn's disease, unspecified, with intestinal obstruction			V2	10	DX
Gastrointestinal	Inflammatory bowel disease	K50913	Crohn's disease, unspecified, with fistula			V2	10	DX
Gastrointestinal	Inflammatory bowel disease	K50914	Crohn's disease, unspecified, with abscess			V2	10	DX
Gastrointestinal	Inflammatory bowel disease	K50918	Crohn's disease, unspecified, with other complication			V2	10	DX
Gastrointestinal	Inflammatory bowel disease	K50919	Crohn's disease, unspecified, with unspecified complications			V2	10	DX
Gastrointestinal	Inflammatory bowel disease	K5100	Ulcerative (chronic) pancolitis without complications			V2	10	DX
Gastrointestinal	Inflammatory bowel disease	K51011	Ulcerative (chronic) pancolitis with rectal bleeding			V2	10	DX
Gastrointestinal	Inflammatory bowel disease	K51012	Ulcerative (chronic) pancolitis with intestinal obstruction			V2	10	DX
Gastrointestinal	Inflammatory bowel disease	K51013	Ulcerative (chronic) pancolitis with fistula			V2	10	DX
Gastrointestinal	Inflammatory bowel disease	K51014	Ulcerative (chronic) pancolitis with abscess			V2	10	DX
Gastrointestinal	Inflammatory bowel disease	K51018	Ulcerative (chronic) pancolitis with other complication			V2	10	DX
Gastrointestinal	Inflammatory bowel disease	K51019	Ulcerative (chronic) pancolitis with unspecified complications			V2	10	DX
Gastrointestinal	Inflammatory bowel disease	K5120	Ulcerative (chronic) proctitis without complications			V2	10	DX
Gastrointestinal	Inflammatory bowel disease	K51211	Ulcerative (chronic) proctitis with rectal bleeding			V2	10	DX
Gastrointestinal	Inflammatory bowel disease	K51212	Ulcerative (chronic) proctitis with intestinal obstruction			V2	10	DX
Gastrointestinal	Inflammatory bowel disease	K51213	Ulcerative (chronic) proctitis with fistula			V2	10	DX
Gastrointestinal	Inflammatory bowel disease	K51214	Ulcerative (chronic) proctitis with abscess			V2	10	DX
Gastrointestinal	Inflammatory bowel disease	K51218	Ulcerative (chronic) proctitis with other complication			V2	10	DX
Gastrointestinal	Inflammatory bowel disease	K51219	Ulcerative (chronic) proctitis with unspecified complications			V2	10	DX
Gastrointestinal	Inflammatory bowel disease	K5130	Ulcerative (chronic) rectosigmoiditis without complications			V2	10	DX
Gastrointestinal	Inflammatory bowel disease	K51311	Ulcerative (chronic) rectosigmoiditis with rectal bleeding			V2	10	DX
Gastrointestinal	Inflammatory bowel disease	K51312	Ulcerative (chronic) rectosigmoiditis with intestinal obstruction			V2	10	DX
Gastrointestinal	Inflammatory bowel disease	K51313	Ulcerative (chronic) rectosigmoiditis with fistula			V2	10	DX
Gastrointestinal	Inflammatory bowel disease	K51314	Ulcerative (chronic) rectosigmoiditis with abscess			V2	10	DX
Gastrointestinal	Inflammatory bowel disease	K51318	Ulcerative (chronic) rectosigmoiditis with other complication			V2	10	DX
Gastrointestinal	Inflammatory bowel disease	K51319	Ulcerative (chronic) rectosigmoiditis with unspecified complications			V2	10	DX
Gastrointestinal	Inflammatory bowel disease	K5140	Inflammatory polyps of colon without complications			V2	10	DX
Gastrointestinal	Inflammatory bowel disease	K51411	Inflammatory polyps of colon with rectal bleeding			V2	10	DX
Gastrointestinal	Inflammatory bowel disease	K51412	Inflammatory polyps of colon with intestinal obstruction			V2	10	DX
Gastrointestinal	Inflammatory bowel disease	K51413	Inflammatory polyps of colon with fistula			V2	10	DX
Gastrointestinal	Inflammatory bowel disease	K51414	Inflammatory polyps of colon with abscess			V2	10	DX
Gastrointestinal	Inflammatory bowel disease	K51418	Inflammatory polyps of colon with other complication			V2	10	DX
Gastrointestinal	Inflammatory bowel disease	K51419	Inflammatory polyps of colon with unspecified complications			V2	10	DX
Gastrointestinal	Inflammatory bowel disease	K5150	Left sided colitis without complications			V2	10	DX
Gastrointestinal	Inflammatory bowel disease	K51511	Left sided colitis with rectal bleeding			V2	10	DX
Gastrointestinal	Inflammatory bowel disease	K51512	Left sided colitis with intestinal obstruction			V2	10	DX
Gastrointestinal	Inflammatory bowel disease	K51513	Left sided colitis with fistula			V2	10	DX
Gastrointestinal	Inflammatory bowel disease	K51514	Left sided colitis with abscess			V2	10	DX
Gastrointestinal	Inflammatory bowel disease	K51518	Left sided colitis with other complication			V2	10	DX
Gastrointestinal	Inflammatory bowel disease	K51519	Left sided colitis with unspecified complications			V2	10	DX
Gastrointestinal	Inflammatory bowel disease	K5180	Other ulcerative colitis without complications			V2	10	DX
Gastrointestinal	Inflammatory bowel disease	K51811	Other ulcerative colitis with rectal bleeding			V2	10	DX
Gastrointestinal	Inflammatory bowel disease	K51812	Other ulcerative colitis with intestinal obstruction			V2	10	DX
Gastrointestinal	Inflammatory bowel disease	K51813	Other ulcerative colitis with fistula			V2	10	DX
Gastrointestinal	Inflammatory bowel disease	K51814	Other ulcerative colitis with abscess			V2	10	DX
Gastrointestinal	Inflammatory bowel disease	K51818	Other ulcerative colitis with other complication			V2	10	DX
Gastrointestinal	Inflammatory bowel disease	K51819	Other ulcerative colitis with unspecified complications			V2	10	DX
Gastrointestinal	Inflammatory bowel disease	K5190	Ulcerative colitis, unspecified, without complications			V2	10	DX
Gastrointestinal	Inflammatory bowel disease	K51911	Ulcerative colitis, unspecified with rectal bleeding			V2	10	DX
Gastrointestinal	Inflammatory bowel disease	K51912	Ulcerative colitis, unspecified with intestinal obstruction			V2	10	DX
Gastrointestinal	Inflammatory bowel disease	K51913	Ulcerative colitis, unspecified with fistula			V2	10	DX
Gastrointestinal	Inflammatory bowel disease	K51914	Ulcerative colitis, unspecified with abscess			V2	10	DX
Gastrointestinal	Inflammatory bowel disease	K51918	Ulcerative colitis, unspecified with other complication			V2	10	DX
Gastrointestinal	Inflammatory bowel disease	K51919	Ulcerative colitis, unspecified with unspecified complications			V2	10	DX
Gastrointestinal	Other GI disease	253	Complete glossectomy			V2	9	PX
Gastrointestinal	Other GI disease	254	Radical glossectomy			V2	9	PX
Gastrointestinal	Other GI disease	504	Total hepatectomy			V2	9	PX
Gastrointestinal	Other GI disease	526	Total pancreatectomy			V2	9	PX
Gastrointestinal	Other GI disease	527	Radical pancreaticoduodenectomy			V2	9	PX
Gastrointestinal	Other GI disease	4242	Total esophagectomy			V2	9	PX
Gastrointestinal	Other GI disease	4391	Total gastrectomy with intestinal interposition			V2	9	PX
Gastrointestinal	Other GI disease	4399	Other total gastrectomy			V2	9	PX
Gastrointestinal	Other GI disease	4530	Budd-chiari syndrome			V2	9	DX
Gastrointestinal	Other GI disease	4563	Total removal of small intestine			V2	9	PX
Gastrointestinal	Other GI disease	4581	Laparoscopic total intra-abdominal colectomy			V2	9	PX
Gastrointestinal	Other GI disease	4582	Open total intra-abdominal colectomy			V2	9	PX
Gastrointestinal	Other GI disease	4583	Other & unspecified total intra-abdominal colectomy			V2	9	PX
Gastrointestinal	Other GI disease	5471	Repair of gastroschisis			V2	9	PX
Gastrointestinal	Other GI disease	5571	Chronic vascular insufficiency of intestine			V2	9	DX
Gastrointestinal	Other GI disease	5602	Volvulus			V2	9	DX
Gastrointestinal	Other GI disease	5647	Megacolon, other than Hirschsprung's			V2	9	DX
Gastrointestinal	Other GI disease	0CT70ZZ	Resection of Tongue, Open Approach			V2	10	PX
Gastrointestinal	Other GI disease	0CT7XZZ	Resection of Tongue, External Approach			V2	10	PX
Gastrointestinal	Other GI disease	0D13079	Bypass Lower Esophagus to Duodenum with Autologous Tissue Substitute, Open Approach			V2	10	PX
Gastrointestinal	Other GI disease	0D1307A	Bypass Lower Esophagus to Jejunum with Autologous Tissue Substitute, Open Approach			V2	10	PX
Gastrointestinal	Other GI disease	0D1307B	Bypass Lower Esophagus to Ileum with Autologous Tissue Substitute, Open Approach			V2	10	PX
Gastrointestinal	Other GI disease	0D1607A	Bypass Stomach to Jejunum with Autologous Tissue Substitute, Open Approach			V2	10	PX
Gastrointestinal	Other GI disease	0D160ZA	Bypass Stomach to Jejunum, Open Approach			V2	10	PX
Gastrointestinal	Other GI disease	0DT50ZZ	Resection of Esophagus, Open Approach			V2	10	PX
Gastrointestinal	Other GI disease	0DT54ZZ	Resection of Esophagus, Percutaneous Endoscopic Approach			V2	10	PX
Gastrointestinal	Other GI disease	0DT57ZZ	Resection of Esophagus, Via Natural or Artificial Opening			V2	10	PX
Gastrointestinal	Other GI disease	0DT58ZZ	Resection of Esophagus, Via Natural or Artificial Opening Endoscopic			V2	10	PX
Gastrointestinal	Other GI disease	0DT60ZZ	Resection of Stomach, Open Approach			V2	10	PX
Gastrointestinal	Other GI disease	0DT64ZZ	Resection of Stomach, Percutaneous Endoscopic Approach			V2	10	PX
Gastrointestinal	Other GI disease	0DT67ZZ	Resection of Stomach, Via Natural or Artificial Opening			V2	10	PX
Gastrointestinal	Other GI disease	0DT68ZZ	Resection of Stomach, Via Natural or Artificial Opening Endoscopic			V2	10	PX
Gastrointestinal	Other GI disease	0DT80ZZ	Resection of Small Intestine, Open Approach			V2	10	PX
Gastrointestinal	Other GI disease	0DT84ZZ	Resection of Small Intestine, Percutaneous Endoscopic Approach			V2	10	PX
Gastrointestinal	Other GI disease	0DT87ZZ	Resection of Small Intestine, Via Natural or Artificial Opening			V2	10	PX
Gastrointestinal	Other GI disease	0DT88ZZ	Resection of Small Intestine, Via Natural or Artificial Opening Endoscopic			V2	10	PX
Gastrointestinal	Other GI disease	0DT90ZZ	Resection of Duodenum, Open Approach			V2	10	PX
Gastrointestinal	Other GI disease	0DT94ZZ	Resection of Duodenum, Percutaneous Endoscopic Approach			V2	10	PX
Gastrointestinal	Other GI disease	0DT97ZZ	Resection of Duodenum, Via Natural or Artificial Opening			V2	10	PX
Gastrointestinal	Other GI disease	0DT98ZZ	Resection of Duodenum, Via Natural or Artificial Opening Endoscopic			V2	10	PX
Gastrointestinal	Other GI disease	0DTE0ZZ	Resection of Large Intestine, Open Approach			V2	10	PX
Gastrointestinal	Other GI disease	0DTE4ZZ	Resection of Large Intestine, Percutaneous Endoscopic Approach			V2	10	PX
Gastrointestinal	Other GI disease	0DTE7ZZ	Resection of Large Intestine, Via Natural or Artificial Opening			V2	10	PX
Gastrointestinal	Other GI disease	0DTE8ZZ	Resection of Large Intestine, Via Natural or Artificial Opening Endoscopic			V2	10	PX
Gastrointestinal	Other GI disease	0FT00ZZ	Resection of Liver, Open Approach			V2	10	PX
Gastrointestinal	Other GI disease	0FT04ZZ	Resection of Liver, Percutaneous Endoscopic Approach			V2	10	PX
Gastrointestinal	Other GI disease	0FTG0ZZ	Resection of Pancreas, Open Approach			V2	10	PX
Gastrointestinal	Other GI disease	0FTG4ZZ	Resection of Pancreas, Percutaneous Endoscopic Approach			V2	10	PX
Gastrointestinal	Other GI disease	I820	Budd-Chiari syndrome			V2	10	DX
Gastrointestinal	Other GI disease	K551	Chronic vascular disorders of intestine			V2	10	DX
Gastrointestinal	Other GI disease	K562	Volvulus			V2	10	DX
Gastrointestinal	Other GI disease	K593	Megacolon, not elsewhere classified	retired code; keep in		V2	10	DX
Gastrointestinal	Other GI disease	K5931	Toxic megacolon			V2	10	DX
Gastrointestinal	Other GI disease	K5939	Other megacolon			V2	10	DX
Gastrointestinal	Other GI disease	V453	Intestinal bypass or anastomosis status	In Document, Not SAS	Yes (Associated)	New; missed in V2	9	DX
Gastrointestinal	Other GI disease	V4572	Acquired absence of intestine (large) (small)	In Document, Not SAS	Yes (Associated)	New; missed in V2	9	DX
Gastrointestinal	Other GI disease	V4575	Acquired absence of organ, stomach	In Document, Not SAS	Yes (Associated)	New; missed in V2	9	DX
Gastrointestinal	Other GI disease	Z903	Acquired absence of stomach [part of]			V2	10	DX
Gastrointestinal	Other GI disease	Z9049	Acquired absence of other specified parts of digestive tract			V2	10	DX
Gastrointestinal	Other GI disease	Z980	Intestinal bypass and anastomosis status			V2	10	DX
Gastrointestinal	Transplantation	4697	Transplant of intestine			V2	9	PX
Gastrointestinal	Transplantation	5051	Auxiliary liver transplant			V2	9	PX
Gastrointestinal	Transplantation	5059	Other transplant of liver			V2	9	PX
Gastrointestinal	Transplantation	5280	Pancreatic transplant, NOS			V2	9	PX
Gastrointestinal	Transplantation	5282	Reimplantation of pancreatic tissue			V2	9	PX
Gastrointestinal	Transplantation	5283	Heterotransplant of pancreas			V2	9	PX
Gastrointestinal	Transplantation	5284	Autotransplantation of cells of islets of Langerhans			V2	9	PX
Gastrointestinal	Transplantation	5285	Allotransplantation of cells of islets of Langerhans			V2	9	PX
Gastrointestinal	Transplantation	5286	Transplantation of cells of islets of Langerhans, NOS			V2	9	PX
Gastrointestinal	Transplantation	99682	Complications of transplanted liver			V2	9	DX
Gastrointestinal	Transplantation	99686	Complications of transplanted pancreas			V2	9	DX
Gastrointestinal	Transplantation	99687	Complications of transplanted intestine			V2	9	DX
Gastrointestinal	Transplantation	0DY80Z0	Transplantation of Small Intestine, Allogeneic, Open Approach			V2	10	PX
Gastrointestinal	Transplantation	0DY80Z1	Transplantation of Small Intestine, Syngeneic, Open Approach			V2	10	PX
Gastrointestinal	Transplantation	0DY80Z2	Transplantation of Small Intestine, Zooplastic, Open Approach			V2	10	PX
Gastrointestinal	Transplantation	0DYE0Z0	Transplantation of Large Intestine, Allogeneic, Open Approach			V2	10	PX
Gastrointestinal	Transplantation	0DYE0Z1	Transplantation of Large Intestine, Syngeneic, Open Approach			V2	10	PX
Gastrointestinal	Transplantation	0DYE0Z2	Transplantation of Large Intestine, Zooplastic, Open Approach			V2	10	PX
Gastrointestinal	Transplantation	0FY00Z0	Transplantation of Liver, Allogeneic, Open Approach			V2	10	PX
Gastrointestinal	Transplantation	0FY00Z1	Transplantation of Liver, Syngeneic, Open Approach			V2	10	PX
Gastrointestinal	Transplantation	0FY00Z2	Transplantation of Liver, Zooplastic, Open Approach			V2	10	PX
Gastrointestinal	Transplantation	0FYG0Z0	Transplantation of Pancreas, Allogeneic, Open Approach			V2	10	PX
Gastrointestinal	Transplantation	0FYG0Z1	Transplantation of Pancreas, Syngeneic, Open Approach			V2	10	PX
Gastrointestinal	Transplantation	0FYG0Z2	Transplantation of Pancreas, Zooplastic, Open Approach			V2	10	PX
Gastrointestinal	Transplantation	3E030U0	Introduction of Autologous Pancreatic Islet Cells into Peripheral Vein, Open Approach			V2	10	PX
Gastrointestinal	Transplantation	3E030U1	Introduction of Nonautologous Pancreatic Islet Cells into Peripheral Vein, Open Approach			V2	10	PX
Gastrointestinal	Transplantation	3E033U0	Introduction of Autologous Pancreatic Islet Cells into Peripheral Vein, Percutaneous Approach			V2	10	PX
Gastrointestinal	Transplantation	3E033U1	Introduction of Nonautologous Pancreatic Islet Cells into Peripheral Vein, Percutaneous Approach			V2	10	PX
Gastrointestinal	Transplantation	3E0J3U0	Introduction of Autologous Pancreatic Islet Cells into Biliary and Pancreatic Tract, Percutaneous Approach			V2	10	PX
Gastrointestinal	Transplantation	3E0J3U1	Introduction of Nonautologous Pancreatic Islet Cells into Biliary and Pancreatic Tract, Percutaneous Approach			V2	10	PX
Gastrointestinal	Transplantation	3E0J7U0	Introduction of Autologous Pancreatic Islet Cells into Biliary and Pancreatic Tract, Via Natural or Artificial Opening			V2	10	PX
Gastrointestinal	Transplantation	3E0J7U1	Introduction of Nonautologous Pancreatic Islet Cells into Biliary and Pancreatic Tract, Via Natural or Artificial Opening			V2	10	PX
Gastrointestinal	Transplantation	3E0J8U0	Introduction of Autologous Pancreatic Islet Cells into Biliary and Pancreatic Tract, Via Natural or Artificial Opening Endoscopic			V2	10	PX
Gastrointestinal	Transplantation	3E0J8U1	Introduction of Nonautologous Pancreatic Islet Cells into Biliary and Pancreatic Tract, Via Natural or Artificial Opening Endoscopic			V2	10	PX
Gastrointestinal	Transplantation	T8640	Unspecified complication of liver transplant			V2	10	DX
Gastrointestinal	Transplantation	T8641	Liver transplant rejection			V2	10	DX
Gastrointestinal	Transplantation	T8642	Liver transplant failure			V2	10	DX
Gastrointestinal	Transplantation	T8643	Liver transplant infection	Possible missing ICD10 code	Yes (Associated)	New; related to V2 sister code	10	DX
Gastrointestinal	Transplantation	T8649	Other complication of liver transplant	Possible missing ICD10 code	Yes (Associated)	New; related to V2 sister code	10	DX
Gastrointestinal	Transplantation	T86850	Intestine transplant rejection			V2	10	DX
Gastrointestinal	Transplantation	T86851	Intestine transplant failure			V2	10	DX
Gastrointestinal	Transplantation	T86852	Intestine transplant infection	Possible missing ICD10 code	Yes (Associated)	New; related to V2 sister code	10	DX
Gastrointestinal	Transplantation	T86858	Other complication of intestine transplant	Possible missing ICD10 code	Yes (Associated)	New; related to V2 sister code	10	DX
Gastrointestinal	Transplantation	T86859	Unspecified complication of intestine transplant			V2	10	DX
Gastrointestinal	Transplantation	V427	Liver replaced by transplant			V2	9	DX
Gastrointestinal	Transplantation	V4283	Pancreas replaced by transplant			V2	9	DX
Gastrointestinal	Transplantation	V4284	Organ or tissue replaced by transplant, intestines			V2	9	DX
Gastrointestinal	Transplantation	Z944	Liver transplant status			V2	10	DX
Gastrointestinal	Transplantation	Z9482	Intestine transplant status			V2	10	DX
Gastrointestinal	Transplantation	Z9483	Pancreas transplant status			V2	10	DX

## Sheet: Hematologic Immunologic
Link to eTable3 Description Tab
CCC Category	Subcategory	ICD Code	ICDCode Description	Comments	CF/JF Comments	CCC Code Type	ICD9/ICD10	DX/PX
Hematologic Immunologic	Acquired immunodeficiency	042	Human immunodeficiency virus [HIV] disease			V2	9	DX
Hematologic Immunologic	Acquired immunodeficiency	B20	Human immunodeficiency virus [HIV] disease			V2	10	DX
Hematologic Immunologic	Acquired immunodeficiency	V08	Asymptomatic human immunodeficiency virus [HIV] infection status	In SAS, Not Document; corrected doc	Yes (Associated)	V2	9	DX
Hematologic Immunologic	Acquired immunodeficiency	Z21	Asymptomatic human immunodeficiency virus [HIV] infection status	In SAS, Not Document; corrected doc	Yes (Associated)	V2	10	DX
Hematologic Immunologic	Aplastic anemias	2842	Myelophthisis			V2	9	DX
Hematologic Immunologic	Aplastic anemias	2849	Aplastic anemia, unspecified			V2	9	DX
Hematologic Immunologic	Aplastic anemias	28401	Constitutional red blood cell aplasia			V2	9	DX
Hematologic Immunologic	Aplastic anemias	28409	Other constitutional aplastic anemia			V2	9	DX
Hematologic Immunologic	Aplastic anemias	28411	Antineoplastic chemotherapy induced pancytopenia			V2	9	DX
Hematologic Immunologic	Aplastic anemias	28412	Other drug-induced pancytopenia			V2	9	DX
Hematologic Immunologic	Aplastic anemias	28419	Other pancytopenia			V2	9	DX
Hematologic Immunologic	Aplastic anemias	28481	Red cell aplasia (acquired)(adult)(with thymoma)			V2	9	DX
Hematologic Immunologic	Aplastic anemias	28489	Other specified aplastic anemias			V2	9	DX
Hematologic Immunologic	Aplastic anemias	D600	Chronic acquired pure red cell aplasia			V2	10	DX
Hematologic Immunologic	Aplastic anemias	D601	Transient acquired pure red cell aplasia			V2	10	DX
Hematologic Immunologic	Aplastic anemias	D608	Other acquired pure red cell aplasias			V2	10	DX
Hematologic Immunologic	Aplastic anemias	D609	Acquired pure red cell aplasia, unspecified			V2	10	DX
Hematologic Immunologic	Aplastic anemias	D6101	Constitutional (pure) red blood cell aplasia			V2	10	DX
Hematologic Immunologic	Aplastic anemias	D6109	Other constitutional aplastic anemia			V2	10	DX
Hematologic Immunologic	Aplastic anemias	D611	Drug-induced aplastic anemia			V2	10	DX
Hematologic Immunologic	Aplastic anemias	D612	Aplastic anemia due to other external agents			V2	10	DX
Hematologic Immunologic	Aplastic anemias	D613	Idiopathic aplastic anemia			V2	10	DX
Hematologic Immunologic	Aplastic anemias	D61810	Antineoplastic chemotherapy induced pancytopenia			V2	10	DX
Hematologic Immunologic	Aplastic anemias	D61811	Other drug-induced pancytopenia			V2	10	DX
Hematologic Immunologic	Aplastic anemias	D61818	Other pancytopenia			V2	10	DX
Hematologic Immunologic	Aplastic anemias	D6182	Myelophthisis			V2	10	DX
Hematologic Immunologic	Aplastic anemias	D6189	Other specified aplastic anemias and other bone marrow failure syndromes			V2	10	DX
Hematologic Immunologic	Aplastic anemias	D619	Aplastic anemia, unspecified			V2	10	DX
Hematologic Immunologic	Aplastic anemias	D71	Functional disorders of polymorphonuclear neutrophils			V2	10	DX
Hematologic Immunologic	Coagulation/hemorrhagic	2860	Congenital factor VIII disorder			V2	9	DX
Hematologic Immunologic	Coagulation/hemorrhagic	2863	Congenital deficiency of other clotting factors			V2	9	DX
Hematologic Immunologic	Coagulation/hemorrhagic	28732	Evans' syndrome			V2	9	DX
Hematologic Immunologic	Coagulation/hemorrhagic	28733	Congenital and hereditary thrombocytopenic purpura			V2	9	DX
Hematologic Immunologic	Coagulation/hemorrhagic	28739	Other primary thrombocytopenia			V2	9	DX
Hematologic Immunologic	Coagulation/Hemorrhagic	D66	Hereditary factor VIII deficiency			V2	10	DX
Hematologic Immunologic	Coagulation/Hemorrhagic	D682	Hereditary deficiency of other clotting factors			V2	10	DX
Hematologic Immunologic	Coagulation/Hemorrhagic	D6941	Evans syndrome			V2	10	DX
Hematologic Immunologic	Coagulation/Hemorrhagic	D6942	Congenital and hereditary thrombocytopenia purpura			V2	10	DX
Hematologic Immunologic	Coagulation/Hemorrhagic	D6949	Other primary thrombocytopenia	In Document, Not SAS	Yes (Associated)	New; missed from V2	10	DX
Hematologic Immunologic	Diffuse diseases of connective tissue	7100	Systemic lupus erythematosus			V2	9	DX
Hematologic Immunologic	Diffuse diseases of connective tissue	7101	Systemic sclerosis			V2	9	DX
Hematologic Immunologic	Diffuse diseases of connective tissue	7103	Dermatomyositis			V2	9	DX
Hematologic Immunologic	Diffuse diseases of connective tissue	M3210	Systemic lupus erythematosus, organ or system involvement unspecified			V2	10	DX
Hematologic Immunologic	Diffuse diseases of connective tissue	M3211	Endocarditis in systemic lupus erythematosus	Possible missing ICD10 Code	Yes (Associated)	New; related to V2 sister code	10	DX
Hematologic Immunologic	Diffuse diseases of connective tissue	M3212	Pericarditis in systemic lupus erythematosus	Possible missing ICD10 Code	Yes (Associated)	New; related to V2 sister code	10	DX
Hematologic Immunologic	Diffuse diseases of connective tissue	M3213	Lung involvement in systemic lupus erythematosus	Possible missing ICD10 Code	Yes (Associated)	New; related to V2 sister code	10	DX
Hematologic Immunologic	Diffuse diseases of connective tissue	M3214	Glomerular involvement in system lupus erythematosus	Possible missing ICD10 Code	Yes (Associated)	New; related to V2 sister code	10	DX
Hematologic Immunologic	Diffuse diseases of connective tissue	M3215	Tubulo-interstitial nephropathy in systemic lupus erythematosus	Possible missing ICD10 Code	Yes (Associated)	New; related to V2 sister code	10	DX
Hematologic Immunologic	Diffuse diseases of connective tissue	M3219	Other organ or system involvement in systemic lupus erythematosus	Possible missing ICD10 Code	Yes (Associated)	New; related to V2 sister code	10	DX
Hematologic Immunologic	Diffuse diseases of connective tissue	M328	Other forms of systemic lupus erythematosus	Possible missing ICD10 Code	Yes (Associated)	New; related to V2 sister code	10	DX
Hematologic Immunologic	Diffuse diseases of connective tissue	M329	Systemic lupus erythematosus, unspecified	Possible missing ICD10 Code	Yes (Associated)	New; related to V2 sister code	10	DX
Hematologic Immunologic	Diffuse diseases of connective tissue	M3300	Juvenile dermatomyositis, organ involvement unspecified	Possible missing ICD10 Code	Yes (Associated)	New; related to V2 sister code	10	DX
Hematologic Immunologic	Diffuse diseases of connective tissue	M3301	Juvenile dermatomyositis with respiratory involvement	Possible missing ICD10 Code	Yes (Associated)	New; related to V2 sister code	10	DX
Hematologic Immunologic	Diffuse diseases of connective tissue	M3302	Juvenile dermatomyositis with myopathy	Possible missing ICD10 Code	Yes (Associated)	New; related to V2 sister code	10	DX
Hematologic Immunologic	Diffuse diseases of connective tissue	M3303	Juvenile dermatomyosisits without myopathy	Possible missing ICD10 Code	Yes (Associated)	New; related to V2 sister code	10	DX
Hematologic Immunologic	Diffuse diseases of connective tissue	M3309	Juvenile dermatomyositis with other organ involvement	Possible missing ICD10 Code	Yes (Associated)	New; related to V2 sister code	10	DX
Hematologic Immunologic	Diffuse diseases of connective tissue	M3310	Other dermatomyositis, organ involvement unspecified	Possible missing ICD10 Code	Yes (Associated)	New; related to V2 sister code	10	DX
Hematologic Immunologic	Diffuse diseases of connective tissue	M3311	Other dermatomyositis with respiratory involvement	Possible missing ICD10 Code	Yes (Associated)	New; related to V2 sister code	10	DX
Hematologic Immunologic	Diffuse diseases of connective tissue	M3312	Other dermatomyositis with myopathy	Possible missing ICD10 Code	Yes (Associated)	New; related to V2 sister code	10	DX
Hematologic Immunologic	Diffuse diseases of connective tissue	M3313	Other dermatomyostis without myopathy	Possible missing ICD10 Code	Yes (Associated)	New; related to V2 sister code	10	DX
Hematologic Immunologic	Diffuse diseases of connective tissue	M3319	Other dermatomyosisits with other organ involvement	Possible missing ICD10 Code	Yes (Associated)	New; related to V2 sister code	10	DX
Hematologic Immunologic	Diffuse diseases of connective tissue	M3320	Polymyositis, organ involvement unspecified	Possible missing ICD10 Code	Yes (Associated)	New; related to V2 sister code	10	DX
Hematologic Immunologic	Diffuse diseases of connective tissue	M3321	Polymyositis with respiratory involvement	Possible missing ICD10 Code	Yes (Associated)	New; related to V2 sister code	10	DX
Hematologic Immunologic	Diffuse diseases of connective tissue	M3322	Polymyositis with myopathy	Possible missing ICD10 Code	Yes (Associated)	New; related to V2 sister code	10	DX
Hematologic Immunologic	Diffuse diseases of connective tissue	M3329	Polymyositis with other organ involvement	Possible missing ICD10 Code	Yes (Associated)	New; related to V2 sister code	10	DX
Hematologic Immunologic	Diffuse diseases of connective tissue	M3390	Dermatopolymyositis, unspecified, organ involvement unspecified			V2	10	DX
Hematologic Immunologic	Diffuse diseases of connective tissue	M3391	Dermatopolymyositis, unspecified with respiratory involvement	Possible missing ICD10 Code	Yes (Associated)	New; related to V2 sister code	10	DX
Hematologic Immunologic	Diffuse diseases of connective tissue	M3392	Dermatopolymyositis, unspecified with myopathy	Possible missing ICD10 Code	Yes (Associated)	New; related to V2 sister code	10	DX
Hematologic Immunologic	Diffuse diseases of connective tissue	M3393	Dermatopolymyositis, unspecified without myopathy	Possible missing ICD10 Code	Yes (Associated)	New; related to V2 sister code	10	DX
Hematologic Immunologic	Diffuse diseases of connective tissue	M3399	Dermatopolymyositis, unspecified with other organ involvement	Possible missing ICD10 Code	Yes (Associated)	New; related to V2 sister code	10	DX
Hematologic Immunologic	Diffuse diseases of connective tissue	M340	Progressive systemic sclerosis			V2	10	DX
Hematologic Immunologic	Diffuse diseases of connective tissue	M341	CR(E)ST syndrome			V2	10	DX
Hematologic Immunologic	Diffuse diseases of connective tissue	M342	Systemic sclerosis induced by drug or chemical	Possible missing ICD10 Code	Yes (Associated)	New; related to V2 sister code	10	DX
Hematologic Immunologic	Diffuse diseases of connective tissue	M3481	Systemic sclerosis with lung involvement	Possible missing ICD10 Code	Yes (Associated)	New; related to V2 sister code	10	DX
Hematologic Immunologic	Diffuse diseases of connective tissue	M3482	Systemic sclerosis with myopathy	Possible missing ICD10 Code	Yes (Associated)	New; related to V2 sister code	10	DX
Hematologic Immunologic	Diffuse diseases of connective tissue	M3483	Systemic sclerosis with polyneuropathy	Possible missing ICD10 Code	Yes (Associated)	New; related to V2 sister code	10	DX
Hematologic Immunologic	Diffuse diseases of connective tissue	M3489	Other systemic sclerosis	Possible missing ICD10 Code	Yes (Associated)	New; related to V2 sister code	10	DX
Hematologic Immunologic	Diffuse diseases of connective tissue	M349	Systemic sclerosis, unspecified			V2	10	DX
Hematologic Immunologic	Hemophagocytic syndromes	2884	Hemophagocytic syndromes			V2	9	DX
Hematologic Immunologic	Hemophagocytic syndromes	D761	Hemophagocytic lymphohistiocytosis			V2	10	DX
Hematologic Immunologic	Hemophagocytic syndromes	D762	Hemophagocytic syndrome, infection-associated			V2	10	DX
Hematologic Immunologic	Hemophagocytic syndromes	D763	Other histiocytosis syndromes			V2	10	DX
Hematologic Immunologic	Hereditary anemias	2820	Hereditary spherocytosis			V2	9	DX
Hematologic Immunologic	Hereditary anemias	2821	Hereditary elliptocytosis			V2	9	DX
Hematologic Immunologic	Hereditary anemias	2822	Anemias due to disorders of glutathione metabolism			V2	9	DX
Hematologic Immunologic	Hereditary anemias	2823	Other hemolytic anemias due to enzyme deficiency			V2	9	DX
Hematologic Immunologic	Hereditary anemias	2825	Sickle-cell trait			V2	9	DX
Hematologic Immunologic	Hereditary anemias	28240	Thalassemia, unspecified			V2	9	DX
Hematologic Immunologic	Hereditary anemias	28241	Sickle-cell thalassemia without crisis			V2	9	DX
Hematologic Immunologic	Hereditary anemias	28242	Sickle-cell thalassemia with crisis			V2	9	DX
Hematologic Immunologic	Hereditary anemias	28243	Alpha thalassemia			V2	9	DX
Hematologic Immunologic	Hereditary anemias	28244	Beta thalassemia			V2	9	DX
Hematologic Immunologic	Hereditary anemias	28245	Delta-beta thalassemia			V2	9	DX
Hematologic Immunologic	Hereditary anemias	28246	Thalassemia minor			V2	9	DX
Hematologic Immunologic	Hereditary anemias	28247	Hemoglobin E-beta thalassemia			V2	9	DX
Hematologic Immunologic	Hereditary anemias	28249	Other thalassemia			V2	9	DX
Hematologic Immunologic	Hereditary anemias	28260	Sickle-cell disease, unspecified			V2	9	DX
Hematologic Immunologic	Hereditary anemias	28261	Hb-SS disease without crisis			V2	9	DX
Hematologic Immunologic	Hereditary anemias	28262	Hb-SS disease with crisis			V2	9	DX
Hematologic Immunologic	Hereditary anemias	28263	Sickle-cell/Hb-C disease without crisis			V2	9	DX
Hematologic Immunologic	Hereditary anemias	28264	Sickle-cell/Hb-C disease with crisis			V2	9	DX
Hematologic Immunologic	Hereditary anemias	28268	Other sickle-cell disease without crisis			V2	9	DX
Hematologic Immunologic	Hereditary anemias	28269	Other sickle-cell disease with crisis			V2	9	DX
Hematologic Immunologic	Hereditary anemias	D550	Anemia due to glucose-6-phosphate dehydrogenase [G6PD] deficiency			V2	10	DX
Hematologic Immunologic	Hereditary anemias	D551	Anemia due to other disorders of glutathione metabolism			V2	10	DX
Hematologic Immunologic	Hereditary anemias	D552	Anemia due to disorders of glycolytic enzymes	retired code 9/30/2021		V2	10	DX
Hematologic Immunologic	Hereditary anemias	D5521	Anemia due to pyruvate kinase deficiency	new code 10/1/2021		V2	10	DX
Hematologic Immunologic	Hereditary anemias	D5529	Anemia due to other disorders of glycolytic enzymes	new code 10/1/2021		V2	10	DX
Hematologic Immunologic	Hereditary anemias	D553	Anemia due to disorders of nucleotide metabolism			V2	10	DX
Hematologic Immunologic	Hereditary anemias	D558	Other anemias due to enzyme disorders			V2	10	DX
Hematologic Immunologic	Hereditary anemias	D559	Anemia due to enzyme disorder, unspecified			V2	10	DX
Hematologic Immunologic	Hereditary anemias	D560	Alpha thalassemia			V2	10	DX
Hematologic Immunologic	Hereditary anemias	D561	Beta thalassemia			V2	10	DX
Hematologic Immunologic	Hereditary anemias	D562	Delta-beta thalassemia			V2	10	DX
Hematologic Immunologic	Hereditary anemias	D563	Thalassemia minor			V2	10	DX
Hematologic Immunologic	Hereditary anemias	D564	Hereditary persistence of fetal hemoglobin [HPFH]			V2	10	DX
Hematologic Immunologic	Hereditary anemias	D565	Hemoglobin E-beta thalassemia			V2	10	DX
Hematologic Immunologic	Hereditary anemias	D568	Other thalassemias			V2	10	DX
Hematologic Immunologic	Hereditary anemias	D569	Thalassemia, unspecified			V2	10	DX
Hematologic Immunologic	Hereditary anemias	D5700	Hb-SS disease with crisis, unspecified			V2	10	DX
Hematologic Immunologic	Hereditary anemias	D5701	Hb-SS disease with acute chest syndrome			V2	10	DX
Hematologic Immunologic	Hereditary anemias	D5702	Hb-SS disease with splenic sequestration			V2	10	DX
Hematologic Immunologic	Hereditary anemias	D5703	Hb-SS disease with cerebral vascular involvement	new code 10/1/2021		V2	10	DX
Hematologic Immunologic	Hereditary anemias	D5709	Hb-SS disease with other specified complication	new code 10/1/2021		V2	10	DX
Hematologic Immunologic	Hereditary anemias	D571	Sickle-cell disease without crisis			V2	10	DX
Hematologic Immunologic	Hereditary anemias	D5720	Sickle-cell/Hb-C disease without crisis			V2	10	DX
Hematologic Immunologic	Hereditary anemias	D57211	Sickle-cell/Hb-C disease with acute chest syndrome			V2	10	DX
Hematologic Immunologic	Hereditary anemias	D57212	Sickle-cell/Hb-C disease with splenic sequestration			V2	10	DX
Hematologic Immunologic	Hereditary anemias	D57213	Sickle-cell/Hb-C disease with cerebral vascular involvement	new code 10/1/2021		V2	10	DX
Hematologic Immunologic	Hereditary anemias	D57218	Sickle-cell/Hb-C disease with other specified complication	new code 10/1/2021		V2	10	DX
Hematologic Immunologic	Hereditary anemias	D57219	Sickle-cell/Hb-C disease with crisis, unspecified			V2	10	DX
Hematologic Immunologic	Hereditary anemias	D573	Sickle-cell trait			V2	10	DX
Hematologic Immunologic	Hereditary anemias	D5740	Sickle-cell thalassemia without crisis			V2	10	DX
Hematologic Immunologic	Hereditary anemias	D57411	Sickle-cell thalassemia with acute chest syndrome			V2	10	DX
Hematologic Immunologic	Hereditary anemias	D57412	Sickle-cell thalassemia with splenic sequestration			V2	10	DX
Hematologic Immunologic	Hereditary anemias	D57413	Sickle-cell thalassemia with cerebral vascular involvement	new code 10/1/2021		V2	10	DX
Hematologic Immunologic	Hereditary anemias	D57418	Sickle-cell thalassemia with other specified complication	new code 10/1/2021		V2	10	DX
Hematologic Immunologic	Hereditary anemias	D57419	Sickle-cell thalassemia with crisis, unspecified			V2	10	DX
Hematologic Immunologic	Hereditary anemias	D5742	Sickle-cell thalassemia beta Zero without crisis	new code 10/1/2020		V2	10	DX
Hematologic Immunologic	Hereditary anemias	D57431	Sickle-cell thalassemia beta Zero with acute chest syndrome	new code 10/1/2020		V2	10	DX
Hematologic Immunologic	Hereditary anemias	D57432	Sickle-cell thalassemia beta Zero with splenic sequestration	new code 10/1/2020		V2	10	DX
Hematologic Immunologic	Hereditary anemias	D57433	Sickle-cell thalassemia beta Zero with cerebral vascular involvement	new code 10/1/2020		V2	10	DX
Hematologic Immunologic	Hereditary anemias	D57438	Sickle-cell thalassemia beta Zero with crisis with other specified complication	new code 10/1/2020		V2	10	DX
Hematologic Immunologic	Hereditary anemias	D57439	Sickle-cell thalassemia beta Zero with crisis, unspecified	new code 10/1/2020		V2	10	DX
Hematologic Immunologic	Hereditary anemias	D5744	Sickle-cell thalassemia beta plus without crisis	new code 10/1/2020		V2	10	DX
Hematologic Immunologic	Hereditary anemias	D57451	Sickle-cell thalassemia beta plus with acute chest syndrome	new code 10/1/2020		V2	10	DX
Hematologic Immunologic	Hereditary anemias	D57452	Sickle-cell thalassemia beta plus with splenic sequestration	new code 10/1/2020		V2	10	DX
Hematologic Immunologic	Hereditary anemias	D57453	Sickle-cell thalassemia beta plus with cerebral vascular involvement	new code 10/1/2020		V2	10	DX
Hematologic Immunologic	Hereditary anemias	D57458	Sickle-cell thalassemia beta plus with crisis with other specified complication	new code 10/1/2020		V2	10	DX
Hematologic Immunologic	Hereditary anemias	D57459	Sickle-cell thalassemia beta plus with crisis, unspecified	new code 10/1/2020		V2	10	DX
Hematologic Immunologic	Hereditary anemias	D5780	Other sickle-cell disorders without crisis			V2	10	DX
Hematologic Immunologic	Hereditary anemias	D57811	Other sickle-cell disorders with acute chest syndrome			V2	10	DX
Hematologic Immunologic	Hereditary anemias	D57812	Other sickle-cell disorders with splenic sequestration			V2	10	DX
Hematologic Immunologic	Hereditary anemias	D57819	Other sickle-cell disorders with crisis, unspecified			V2	10	DX
Hematologic Immunologic	Hereditary anemias	D580	Hereditary spherocytosis			V2	10	DX
Hematologic Immunologic	Hereditary anemias	D581	Hereditary elliptocytosis			V2	10	DX
Hematologic Immunologic	Hereditary anemias	D582	Other hemoglobinopathies			V2	10	DX
Hematologic Immunologic	Hereditary anemias	D588	Other specified hereditary hemolytic anemias			V2	10	DX
Hematologic Immunologic	Hereditary anemias	D589	Hereditary hemolytic anemia, unspecified			V2	10	DX
Hematologic Immunologic	Hereditary immunodeficiency	2792	Combined immunity deficiency			V2	9	DX
Hematologic Immunologic	Hereditary immunodeficiency	2793	Unspecified immunity deficiency			V2	9	DX
Hematologic Immunologic	Hereditary immunodeficiency	2798	Other specified disorders involving the immune mechanism			V2	9	DX
Hematologic Immunologic	Hereditary immunodeficiency	2799	Unspecified disorder of immune mechanism			V2	9	DX
Hematologic Immunologic	Hereditary immunodeficiency	2881	Functional disorders of polymorphonuclear neutrophils			V2	9	DX
Hematologic Immunologic	Hereditary immunodeficiency	2882	Genetic anomalies of leukocytes			V2	9	DX
Hematologic Immunologic	Hereditary immunodeficiency	4461	Acute febrile mucocutaneous lymph node syndrome [MCLS]			V2	9	DX
Hematologic Immunologic	Hereditary immunodeficiency	27900	Hypogammaglobulinemia, unspecified			V2	9	DX
Hematologic Immunologic	Hereditary immunodeficiency	27901	Selective IgA immunodeficiency			V2	9	DX
Hematologic Immunologic	Hereditary immunodeficiency	27902	Selective IgM immunodeficiency			V2	9	DX
Hematologic Immunologic	Hereditary immunodeficiency	27903	Other selective immunoglobulin deficiencies			V2	9	DX
Hematologic Immunologic	Hereditary immunodeficiency	27904	Congenital hypogammaglobulinemia			V2	9	DX
Hematologic Immunologic	Hereditary immunodeficiency	27905	Immunodeficiency with increased IgM			V2	9	DX
Hematologic Immunologic	Hereditary immunodeficiency	27906	Common variable immunodeficiency			V2	9	DX
Hematologic Immunologic	Hereditary immunodeficiency	27909	Other deficiency of humoral immunity			V2	9	DX
Hematologic Immunologic	Hereditary immunodeficiency	27910	Immunodeficiency with predominant T-cell defect, unspecified			V2	9	DX
Hematologic Immunologic	Hereditary immunodeficiency	27911	Digeorge's syndrome			V2	9	DX
Hematologic Immunologic	Hereditary immunodeficiency	27912	Wiskott-aldrich syndrome			V2	9	DX
Hematologic Immunologic	Hereditary immunodeficiency	27913	Nezelof's syndrome			V2	9	DX
Hematologic Immunologic	Hereditary immunodeficiency	27919	Other deficiency of cell-mediated immunity			V2	9	DX
Hematologic Immunologic	Hereditary immunodeficiency	27941	Autoimmune lymphoproliferative syndrome			V2	9	DX
Hematologic Immunologic	Hereditary immunodeficiency	27949	Autoimmune disease, not elsewhere classified			V2	9	DX
Hematologic Immunologic	Hereditary immunodeficiency	27950	Graft-versus-host disease, unspecified			V2	9	DX
Hematologic Immunologic	Hereditary immunodeficiency	27951	Acute graft-versus-host disease			V2	9	DX
Hematologic Immunologic	Hereditary immunodeficiency	27952	Chronic graft-versus-host disease			V2	9	DX
Hematologic Immunologic	Hereditary immunodeficiency	27953	Acute on chronic graft-versus-host disease			V2	9	DX
Hematologic Immunologic	Hereditary immunodeficiency	D720	Genetic anomalies of leukocytes			V2	10	DX
Hematologic Immunologic	Hereditary immunodeficiency	D800	Hereditary hypogammaglobulinemia			V2	10	DX
Hematologic Immunologic	Hereditary immunodeficiency	D801	Nonfamilial hypogammaglobulinemia			V2	10	DX
Hematologic Immunologic	Hereditary immunodeficiency	D802	Selective deficiency of immunoglobulin A [IgA]			V2	10	DX
Hematologic Immunologic	Hereditary immunodeficiency	D803	Selective deficiency of immunoglobulin G [IgG] subclasses			V2	10	DX
Hematologic Immunologic	Hereditary immunodeficiency	D804	Selective deficiency of immunoglobulin M [IgM]			V2	10	DX
Hematologic Immunologic	Hereditary immunodeficiency	D805	Immunodeficiency with increased immunoglobulin M [IgM]			V2	10	DX
Hematologic Immunologic	Hereditary immunodeficiency	D806	Antibody deficiency with near-normal immunoglobulins or with hyperimmunoglobulinemia			V2	10	DX
Hematologic Immunologic	Hereditary immunodeficiency	D807	Transient hypogammaglobulinemia of infancy			V2	10	DX
Hematologic Immunologic	Hereditary immunodeficiency	D808	Other immunodeficiencies with predominantly antibody defects			V2	10	DX
Hematologic Immunologic	Hereditary immunodeficiency	D809	Immunodeficiency with predominantly antibody defects, unspecified			V2	10	DX
Hematologic Immunologic	Hereditary immunodeficiency	D810	Severe combined immunodeficiency [SCID] with reticular dysgenesis			V2	10	DX
Hematologic Immunologic	Hereditary immunodeficiency	D811	Severe combined immunodeficiency [SCID] with low T- and B-cell numbers			V2	10	DX
Hematologic Immunologic	Hereditary immunodeficiency	D812	Severe combined immunodeficiency [SCID] with low or normal B-cell numbers			V2	10	DX
Hematologic Immunologic	Hereditary immunodeficiency	D813	Adenosine deaminase [ADA] deficiency	retired code		V2	10	DX
Hematologic Immunologic	Hereditary immunodeficiency	D8130	Adenosine deaminase deficiency, unspecified			V2	10	DX
Hematologic Immunologic	Hereditary immunodeficiency	D8131	Severe combined immunodeficiency due to adenosine deaminase deficiency			V2	10	DX
Hematologic Immunologic	Hereditary immunodeficiency	D8132	Adenosine deaminase 2 deficiency			V2	10	DX
Hematologic Immunologic	Hereditary immunodeficiency	D8139	Other adenosine deaminase deficiency			V2	10	DX
Hematologic Immunologic	Hereditary immunodeficiency	D814	Nezelof's syndrome			V2	10	DX
Hematologic Immunologic	Hereditary immunodeficiency	D815	Purine nucleoside phosphorylase [PNP] deficiency			V2	10	DX
Hematologic Immunologic	Hereditary immunodeficiency	D816	Major histocompatibility complex class I deficiency			V2	10	DX
Hematologic Immunologic	Hereditary immunodeficiency	D817	Major histocompatibility complex class II deficiency			V2	10	DX
Hematologic Immunologic	Hereditary immunodeficiency	D81810	Biotinidase deficiency			V2	10	DX
Hematologic Immunologic	Hereditary immunodeficiency	D81818	Other biotin-dependent carboxylase deficiency			V2	10	DX
Hematologic Immunologic	Hereditary immunodeficiency	D81819	Biotin-dependent carboxylase deficiency, unspecified			V2	10	DX
Hematologic Immunologic	Hereditary immunodeficiency	D8182	Activated Phosphoinositide 3-kinase Delta Syndrome [APDS]	New code in FY 2023		New code	10	DX
Hematologic Immunologic	Hereditary immunodeficiency	D8189	Other combined immunodeficiencies			V2	10	DX
Hematologic Immunologic	Hereditary immunodeficiency	D819	Combined immunodeficiency, unspecified			V2	10	DX
Hematologic Immunologic	Hereditary immunodeficiency	D820	Wiskott-Aldrich syndrome			V2	10	DX
Hematologic Immunologic	Hereditary immunodeficiency	D821	Di George's syndrome			V2	10	DX
Hematologic Immunologic	Hereditary immunodeficiency	D822	Immunodeficiency with short-limbed stature			V2	10	DX
Hematologic Immunologic	Hereditary immunodeficiency	D823	Immunodeficiency following hereditary defective response to Epstein-Barr virus			V2	10	DX
Hematologic Immunologic	Hereditary immunodeficiency	D824	Hyperimmunoglobulin E [IgE] syndrome			V2	10	DX
Hematologic Immunologic	Hereditary immunodeficiency	D828	Immunodeficiency associated with other specified major defects			V2	10	DX
Hematologic Immunologic	Hereditary immunodeficiency	D829	Immunodeficiency associated with major defect, unspecified			V2	10	DX
Hematologic Immunologic	Hereditary immunodeficiency	D830	Common variable immunodeficiency with predominant abnormalities of B-cell numbers and function			V2	10	DX
Hematologic Immunologic	Hereditary immunodeficiency	D831	Common variable immunodeficiency with predominant immunoregulatory T-cell disorders			V2	10	DX
Hematologic Immunologic	Hereditary immunodeficiency	D832	Common variable immunodeficiency with autoantibodies to B- or T-cells			V2	10	DX
Hematologic Immunologic	Hereditary immunodeficiency	D838	Other common variable immunodeficiencies			V2	10	DX
Hematologic Immunologic	Hereditary immunodeficiency	D839	Common variable immunodeficiency, unspecified			V2	10	DX
Hematologic Immunologic	Hereditary immunodeficiency	D840	Lymphocyte function antigen-1 [LFA-1] defect			V2	10	DX
Hematologic Immunologic	Hereditary immunodeficiency	D841	Defects in the complement system			V2	10	DX
Hematologic Immunologic	Hereditary immunodeficiency	D848	Other specified immunodeficiencies			V2	10	DX
Hematologic Immunologic	Hereditary immunodeficiency	D8481	Immunodeficiency due to conditions classified elsewhere			V2	10	DX
Hematologic Immunologic	Hereditary immunodeficiency	D84821	Immunodeficiency due to drugs			V2	10	DX
Hematologic Immunologic	Hereditary immunodeficiency	D84822	Immunodeficiency due external causes			V2	10	DX
Hematologic Immunologic	Hereditary immunodeficiency	D8489	Other immunodeficiencies			V2	10	DX
Hematologic Immunologic	Hereditary immunodeficiency	D849	Immunodeficiency, unspecified			V2	10	DX
Hematologic Immunologic	Hereditary immunodeficiency	D890	Polyclonal hypergammaglobulinemia			V2	10	DX
Hematologic Immunologic	Hereditary immunodeficiency	D891	Cryoglobulinemia			V2	10	DX
Hematologic Immunologic	Hereditary immunodeficiency	D892	Hypergammaglobulinemia, unspecified			V2	10	DX
Hematologic Immunologic	Hereditary immunodeficiency	D893	Immune reconstitution syndrome			V2	10	DX
Hematologic Immunologic	Hereditary immunodeficiency	D8940	Mast cell activation, unspecified	In Document, Not SAS	Yes (Associated)	New; missed from V2	10	DX
Hematologic Immunologic	Hereditary immunodeficiency	D8941	Monoclonal mast cell activation syndrome	In Document, Not SAS	Yes (Associated)	New; missed from V2	10	DX
Hematologic Immunologic	Hereditary immunodeficiency	D8942	Idiopathic mast cell activation syndrome	In Document, Not SAS	Yes (Associated)	New; missed from V2	10	DX
Hematologic Immunologic	Hereditary immunodeficiency	D8943	Secondary mast cell activation	In Document, Not SAS	Yes (Associated)	New; missed from V2	10	DX
Hematologic Immunologic	Hereditary immunodeficiency	D8949	Other mast cell activation disorder	In Document, Not SAS	Yes (Associated)	New; missed from V2	10	DX
Hematologic Immunologic	Hereditary immunodeficiency	D89810	Acute graft-versus-host disease	In Document, Not SAS	Yes (Associated)	New; missed from V2	10	DX
Hematologic Immunologic	Hereditary immunodeficiency	D89811	Chronic graft-versus-host disease	In Document, Not SAS	Yes (Associated)	New; missed from V2	10	DX
Hematologic Immunologic	Hereditary immunodeficiency	D89812	Acute on chronic graft-versus-host disease	In Document, Not SAS	Yes (Associated)	New; missed from V2	10	DX
Hematologic Immunologic	Hereditary immunodeficiency	D89813	Graft-versus-host disease, unspecified	In Document, Not SAS	Yes (Associated)	New; missed from V2	10	DX
Hematologic Immunologic	Hereditary immunodeficiency	D8982	Autoimmune lymphoproliferative syndrome [ALPS]	In Document, Not SAS	Yes (Associated)	New; missed from V2	10	DX
Hematologic Immunologic	Hereditary immunodeficiency	D8989	Other specified disorders involving the immune mechanism, not elsewhere classified	In Document, Not SAS	Yes (Associated)	New; missed from V2	10	DX
Hematologic Immunologic	Hereditary immunodeficiency	D899	Disorder involving the immune mechanism, unspecified	In Document, Not SAS	Yes (Associated)	New; missed from V2	10	DX
Hematologic Immunologic	Hereditary immunodeficiency	M303	Mucocutaneous lymph node syndrome [Kawasaki]			V2	10	DX
Hematologic Immunologic	Hereditary immunodeficiency	M359	Systemic involvement of connective tissue, unspecified			V2	10	DX
Hematologic Immunologic	Leukopenia	28801	Congenital neutropenia			V2	9	DX
Hematologic Immunologic	Leukopenia	28802	Cyclic neutropenia			V2	9	DX
Hematologic Immunologic	Leukopenia	D700	Congenital agranulocytosis			V2	10	DX
Hematologic Immunologic	Leukopenia	D704	Cyclic neutropenia			V2	10	DX
Hematologic Immunologic	Other Hematologic/Immunologic	415	Total splenectomy			V2	9	PX
Hematologic Immunologic	Other hematologic/immunologic	07TP0ZZ	Resection of Spleen, Open Approach			V2	10	PX
Hematologic Immunologic	Other hematologic/immunologic	07TP4ZZ	Resection of Spleen, Percutaneous Endoscopic Approach			V2	10	PX
Hematologic Immunologic	Polyarteritis nodosa & related conditions	4460	Polyarteritis nodosa			V2	9	DX
Hematologic Immunologic	Polyarteritis nodosa & related conditions	4464	Wegener's granulomatosis			V2	9	DX
Hematologic Immunologic	Polyarteritis nodosa & related conditions	4465	Giant cell arteritis			V2	9	DX
Hematologic Immunologic	Polyarteritis nodosa & related conditions	4466	Thrombotic microangiopathy			V2	9	DX
Hematologic Immunologic	Polyarteritis nodosa & related conditions	4467	Takayasu's disease			V2	9	DX
Hematologic Immunologic	Polyarteritis nodosa & related conditions	44621	Goodpasture's syndrome			V2	9	DX
Hematologic Immunologic	Polyarteritis nodosa & related conditions	M300	Polyarteritis nodosa			V2	10	DX
Hematologic Immunologic	Polyarteritis nodosa & related conditions	M301	Polyarteritis with lung involvement [Churg-Strauss]	Possible missing ICD10 Code	Yes (Associated)	New; related to V2 sister code	10	DX
Hematologic Immunologic	Polyarteritis nodosa & related conditions	M302	Juvenile polyarteritis	Possible missing ICD10 Code	Yes (Associated)	New; related to V2 sister code	10	DX
Hematologic Immunologic	Polyarteritis nodosa & related conditions	M308	Other conditions related to polyarteritis nodosa	Possible missing ICD10 Code	Yes (Associated)	New; related to V2 sister code	10	DX
Hematologic Immunologic	Polyarteritis nodosa & related conditions	M310	Hypersensitivity angiitis			V2	10	DX
Hematologic Immunologic	Polyarteritis nodosa & related conditions	M311	Thrombotic microangiopathy	retired code 9/30/2021		V2	10	DX
Hematologic Immunologic	Polyarteritis nodosa & related conditions	M3110	Thrombotic microangiopathy, unspecified	new code 10/1/2021		V2	10	DX
Hematologic Immunologic	Polyarteritis nodosa & related conditions	M3111	Hematopoietic stem cell transplantation-associated thrombotic microangiopathy	new code 10/1/2021		V2	10	DX
Hematologic Immunologic	Polyarteritis nodosa & related conditions	M3119	Other thrombotic microangiopathy	new code 10/1/2021		V2	10	DX
Hematologic Immunologic	Polyarteritis nodosa & related conditions	M3130	Wegener's granulomatosis without renal involvement			V2	10	DX
Hematologic Immunologic	Polyarteritis nodosa & related conditions	M3131	Wegener's granulomatosis with renal involvement	Possible missing ICD10 Code	Yes (Associated)	New; related to V2 sister code	10	DX
Hematologic Immunologic	Polyarteritis nodosa & related conditions	M314	Aortic arch syndrome [Takayasu]			V2	10	DX
Hematologic Immunologic	Polyarteritis nodosa & related conditions	M315	Giant cell arteritis with polymyalgia rheumatica	Possible missing ICD10 Code	Yes (Associated)	New; related to V2 sister code	10	DX
Hematologic Immunologic	Polyarteritis nodosa & related conditions	M316	Other giant cell arteritis			V2	10	DX
Hematologic Immunologic	Polyarteritis nodosa & related conditions	M317	Microscopic polyangitis	Possible missing ICD10 Code	Yes (Associated)	New; related to V2 sister code	10	DX
Hematologic Immunologic	Sarcoidosis	135	Sarcoidosis			V2	9	DX
Hematologic Immunologic	Sarcoidosis	D860	Sarcoidosis of lung			V2	10	DX
Hematologic Immunologic	Sarcoidosis	D861	Sarcoidosis of lymph nodes			V2	10	DX
Hematologic Immunologic	Sarcoidosis	D862	Sarcoidosis of lung with sarcoidosis of lymph nodes			V2	10	DX
Hematologic Immunologic	Sarcoidosis	D863	Sarcoidosis of skin			V2	10	DX
Hematologic Immunologic	Sarcoidosis	D8681	Sarcoid meningitis			V2	10	DX
Hematologic Immunologic	Sarcoidosis	D8682	Multiple cranial nerve palsies in sarcoidosis			V2	10	DX
Hematologic Immunologic	Sarcoidosis	D8683	Sarcoid iridocyclitis			V2	10	DX
Hematologic Immunologic	Sarcoidosis	D8684	Sarcoid pyelonephritis			V2	10	DX
Hematologic Immunologic	Sarcoidosis	D8685	Sarcoid myocarditis			V2	10	DX
Hematologic Immunologic	Sarcoidosis	D8686	Sarcoid arthropathy			V2	10	DX
Hematologic Immunologic	Sarcoidosis	D8687	Sarcoid myositis			V2	10	DX
Hematologic Immunologic	Sarcoidosis	D8689	Sarcoidosis of other sites			V2	10	DX
Hematologic Immunologic	Sarcoidosis	D869	Sarcoidosis, unspecified			V2	10	DX
Hematologic Immunologic	Transplantation	4100	Bone marrow transplant, NOS			V2	9	PX
Hematologic Immunologic	Transplantation	4101	Autologous bone marrow transplant without purging			V2	9	PX
Hematologic Immunologic	Transplantation	4102	Allogenic bone marrow transplant with purging			V2	9	PX
Hematologic Immunologic	Transplantation	4103	Allogenic bone marrow transplant without purging			V2	9	PX
Hematologic Immunologic	Transplantation	4104	Autologous hematopoietic stem cell transplant without purging			V2	9	PX
Hematologic Immunologic	Transplantation	4105	Allogenic hematopoietic stem cell transplant without purging			V2	9	PX
Hematologic Immunologic	Transplantation	4106	Cord blood stem cell transplant			V2	9	PX
Hematologic Immunologic	Transplantation	4107	Autologous hematopoietic stem cell transplant with purging			V2	9	PX
Hematologic Immunologic	Transplantation	4108	Allogenic hematopoietic stem cell transplant with purging			V2	9	PX
Hematologic Immunologic	Transplantation	4109	Autologous bone marrow transplant with purging			V2	9	PX
Hematologic Immunologic	Transplantation	4194	Transplantation of spleen			V2	9	PX
Hematologic Immunologic	Transplantation	07YP0Z0	Transplantation of Spleen, Allogeneic, Open Approach			V2	10	PX
Hematologic Immunologic	Transplantation	07YP0Z1	Transplantation of Spleen, Syngeneic, Open Approach			V2	10	PX
Hematologic Immunologic	Transplantation	07YP0Z2	Transplantation of Spleen, Zooplastic, Open Approach			V2	10	PX
Hematologic Immunologic	Transplantation	30230AZ	Transfusion of Embryonic Stem Cells into Peripheral Vein, Open Approach			V2	10	PX
Hematologic Immunologic	Transplantation	30230G0	Transfusion of Autologous Bone Marrow into Peripheral Vein, Open Approach			V2	10	PX
Hematologic Immunologic	Transplantation	30230G1	Transfusion of Nonautologous Bone Marrow into Peripheral Vein, Open Approach			V2	10	PX
Hematologic Immunologic	Transplantation	30230G2	Transfusion of Allogeneic Related Bone Marrow into Peripheral Vein, Open Approach	Possible missing ICD10 Code		New; related to V2 sister code	10	PX
Hematologic Immunologic	Transplantation	30230G3	Transfusion of Allogeneic Unrelated Bone Marrow into Peripheral Vein, Open Approach	Possible missing ICD10 Code		New; related to V2 sister code	10	PX
Hematologic Immunologic	Transplantation	30230G4	Transfusion of Allogeneic Unspecified Bone Marrow into Peripheral Vein, Open Approach	Possible missing ICD10 Code		New; related to V2 sister code	10	PX
Hematologic Immunologic	Transplantation	30230U2	Transfusion of Allogeneic Related T-cell Depleted Hematopoietic Stem Cells into Peripheral Vein, Open Approach	Possible missing ICD10 Code		New; related to V2 sister code	10	PX
Hematologic Immunologic	Transplantation	30230U3	Transfusion of Allogeneic Unrelated T-cell Depleted Hematopoietic Stem Cells into Peripheral Vein, Open Approach	Possible missing ICD10 Code		New; related to V2 sister code	10	PX
Hematologic Immunologic	Transplantation	30230U4	Transfusion of Allogeneic Unspecified T-cell Depleted Hematopoietic Stem Cells into Peripheral Vein, Open Approach	Possible missing ICD10 Code		New; related to V2 sister code	10	PX
Hematologic Immunologic	Transplantation	30230X0	Transfusion of Autologous Cord Blood Stem Cells into Peripheral Vein, Open Approach			V2	10	PX
Hematologic Immunologic	Transplantation	30230X1	Transfusion of Nonautologous Cord Blood Stem Cells into Peripheral Vein, Open Approach			V2	10	PX
Hematologic Immunologic	Transplantation	30230X2	Transfusion of Allogeneic Related Cord Blood Stem Cells into Peripheral Vein, Open Approach	Possible missing ICD10 Code		New; related to V2 sister code	10	PX
Hematologic Immunologic	Transplantation	30230X3	Transfusion of Allogeneic Unrelated Cord Blood Stem Cells into Peripheral Vein, Open Approach	Possible missing ICD10 Code		New; related to V2 sister code	10	PX
Hematologic Immunologic	Transplantation	30230X4	Transfusion of Allogeneic Unspecified Cord Blood Stem Cells into Peripheral Vein, Open Approach	Possible missing ICD10 Code		New; related to V2 sister code	10	PX
Hematologic Immunologic	Transplantation	30230Y0	Transfusion of Autologous Hematopoietic Stem Cells into Peripheral Vein, Open Approach			V2	10	PX
Hematologic Immunologic	Transplantation	30230Y1	Transfusion of Nonautologous Hematopoietic Stem Cells into Peripheral Vein, Open Approach			V2	10	PX
Hematologic Immunologic	Transplantation	30230Y2	Transfusion of Allogeneic Related Hematopoietic Stem Cells into Peripheral Vein, Open Approach	Possible missing ICD10 Code		New; related to V2 sister code	10	PX
Hematologic Immunologic	Transplantation	30230Y3	Transfusion of Allogeneic Unrelated Hematopoietic Stem Cells into Peripheral Vein, Open Approach	Possible missing ICD10 Code		New; related to V2 sister code	10	PX
Hematologic Immunologic	Transplantation	30230Y4	Transfusion of Allogeneic Unspecified Hematopoietic Stem Cells into Peripheral Vein, Open Approach	Possible missing ICD10 Code		New; related to V2 sister code	10	PX
Hematologic Immunologic	Transplantation	30233AZ	Transfusion of Embryonic Stem Cells into Peripheral Vein, Percutaneous Approach			V2	10	PX
Hematologic Immunologic	Transplantation	30233G0	Transfusion of Autologous Bone Marrow into Peripheral Vein, Percutaneous Approach			V2	10	PX
Hematologic Immunologic	Transplantation	30233G1	Transfusion of Nonautologous Bone Marrow into Peripheral Vein, Percutaneous Approach			V2	10	PX
Hematologic Immunologic	Transplantation	30233G2	Transfusion of Allogeneic Related Bone Marrow into Peripheral Vein, Percutaneous Approach	Possible missing ICD10 Code		New; related to V2 sister code	10	PX
Hematologic Immunologic	Transplantation	30233G3	Transfusion of Allogeneic Unrelated Bone Marrow into Peripheral Vein, Percutaneous Approach	Possible missing ICD10 Code		New; related to V2 sister code	10	PX
Hematologic Immunologic	Transplantation	30233G4	Transfusion of Allogeneic Unspecified Bone Marrow into Peripheral Vein, Percutaneous Approach	Possible missing ICD10 Code		New; related to V2 sister code	10	PX
Hematologic Immunologic	Transplantation	30233U2	Transfusion of Allogeneic Related T-cell Depleted Hematopoietic Stem Cells into Peripheral Vein, Percutaneous Approach	Possible missing ICD10 Code		New; related to V2 sister code	10	PX
Hematologic Immunologic	Transplantation	30233U3	Transfusion of Allogeneic Unrelated T-cell Depleted Hematopoietic Stem Cells into Peripheral Vein, Percutaneous Approach	Possible missing ICD10 Code		New; related to V2 sister code	10	PX
Hematologic Immunologic	Transplantation	30233U4	Transfusion of Allogeneic Unspecified T-cell Depleted Hematopoietic Stem Cells into Peripheral Vein, Percutaneous Approach	Possible missing ICD10 Code		New; related to V2 sister code	10	PX
Hematologic Immunologic	Transplantation	30233X0	Transfusion of Autologous Cord Blood Stem Cells into Peripheral Vein, Percutaneous Approach			V2	10	PX
Hematologic Immunologic	Transplantation	30233X1	Transfusion of Nonautologous Cord Blood Stem Cells into Peripheral Vein, Percutaneous Approach			V2	10	PX
Hematologic Immunologic	Transplantation	30233X2	Transfusion of Allogeneic Related Cord Blood Stem Cells into Peripheral Vein, Percutaneous Approach	Possible missing ICD10 Code		New; related to V2 sister code	10	PX
Hematologic Immunologic	Transplantation	30233X3	Transfusion of Allogeneic Unrelated Cord Blood Stem Cells into Peripheral Vein, Percutaneous Approach	Possible missing ICD10 Code		New; related to V2 sister code	10	PX
Hematologic Immunologic	Transplantation	30233X4	Transfusion of Allogeneic Unspecified Cord Blood Stem Cells into Peripheral Vein, Percutaneous Approach	Possible missing ICD10 Code		New; related to V2 sister code	10	PX
Hematologic Immunologic	Transplantation	30233Y0	Transfusion of Autologous Hematopoietic Stem Cells into Peripheral Vein, Percutaneous Approach			V2	10	PX
Hematologic Immunologic	Transplantation	30233Y1	Transfusion of Nonautologous Hematopoietic Stem Cells into Peripheral Vein, Percutaneous Approach			V2	10	PX
Hematologic Immunologic	Transplantation	30233Y2	Transfusion of Allogeneic Related Hematopoietic Stem Cells into Peripheral Vein, Percutaneous Approach	Possible missing ICD10 Code		New; related to V2 sister code	10	PX
Hematologic Immunologic	Transplantation	30233Y3	Transfusion of Allogeneic Unrelated Hematopoietic Stem Cells into Peripheral Vein, Percutaneous Approach	Possible missing ICD10 Code		New; related to V2 sister code	10	PX
Hematologic Immunologic	Transplantation	30233Y4	Transfusion of Allogeneic Unspecified Hematopoietic Stem Cells into Peripheral Vein, Percutaneous Approach	Possible missing ICD10 Code		New; related to V2 sister code	10	PX
Hematologic Immunologic	Transplantation	30240AZ	Transfusion of Embryonic Stem Cells into Central Vein, Open Approach			V2	10	PX
Hematologic Immunologic	Transplantation	30240G0	Transfusion of Autologous Bone Marrow into Central Vein, Open Approach			V2	10	PX
Hematologic Immunologic	Transplantation	30240G1	Transfusion of Nonautologous Bone Marrow into Central Vein, Open Approach			V2	10	PX
Hematologic Immunologic	Transplantation	30240G2	Transfusion of Allogeneic Related Bone Marrow into Central Vein, Open Approach	Possible missing ICD10 Code		New; related to V2 sister code	10	PX
Hematologic Immunologic	Transplantation	30240G3	Transfusion of Allogeneic Unrelated Bone Marrow into Central Vein, Open Approach	Possible missing ICD10 Code		New; related to V2 sister code	10	PX
Hematologic Immunologic	Transplantation	30240G4	Transfusion of Allogeneic Unspecified Bone Marrow into Central Vein, Open Approach	Possible missing ICD10 Code		New; related to V2 sister code	10	PX
Hematologic Immunologic	Transplantation	30240U2	Transfusion of Allogeneic Related T-cell Depleted Hematopoietic Stem Cells into Central Vein, Open Approach	Possible missing ICD10 Code		New; related to V2 sister code	10	PX
Hematologic Immunologic	Transplantation	30240U3	Transfusion of Allogeneic Unrelated T-cell Depleted Hematopoietic Stem Cells into Central Vein, Open Approach	Possible missing ICD10 Code		New; related to V2 sister code	10	PX
Hematologic Immunologic	Transplantation	30240U4	Transfusion of Allogeneic Unspecified T-cell Depleted Hematopoietic Stem Cells into Central Vein, Open Approach	Possible missing ICD10 Code		New; related to V2 sister code	10	PX
Hematologic Immunologic	Transplantation	30240X0	Transfusion of Autologous Cord Blood Stem Cells into Central Vein, Open Approach			V2	10	PX
Hematologic Immunologic	Transplantation	30240X1	Transfusion of Nonautologous Cord Blood Stem Cells into Central Vein, Open Approach			V2	10	PX
Hematologic Immunologic	Transplantation	30240X2	Transfusion of Allogeneic Related Cord Blood Stem Cells into Central Vein, Open Approach	Possible missing ICD10 Code		New; related to V2 sister code	10	PX
Hematologic Immunologic	Transplantation	30240X3	Transfusion of Allogeneic Unrelated Cord Blood Stem Cells into Central Vein, Open Approach	Possible missing ICD10 Code		New; related to V2 sister code	10	PX
Hematologic Immunologic	Transplantation	30240X4	Transfusion of Allogeneic Unspecified Cord Blood Stem Cells into Central Vein, Open Approach	Possible missing ICD10 Code		New; related to V2 sister code	10	PX
Hematologic Immunologic	Transplantation	30240Y0	Transfusion of Autologous Hematopoietic Stem Cells into Central Vein, Open Approach			V2	10	PX
Hematologic Immunologic	Transplantation	30240Y1	Transfusion of Nonautologous Hematopoietic Stem Cells into Central Vein, Open Approach			V2	10	PX
Hematologic Immunologic	Transplantation	30240Y2	Transfusion of Allogeneic Related Hematopoietic Stem Cells into Central Vein, Open Approach	Possible missing ICD10 Code		New; related to V2 sister code	10	PX
Hematologic Immunologic	Transplantation	30240Y3	Transfusion of Allogeneic Unrelated Hematopoietic Stem Cells into Central Vein, Open Approach	Possible missing ICD10 Code		New; related to V2 sister code	10	PX
Hematologic Immunologic	Transplantation	30240Y4	Transfusion of Allogeneic Unspecified Hematopoietic Stem Cells into Central Vein, Open Approach	Possible missing ICD10 Code		New; related to V2 sister code	10	PX
Hematologic Immunologic	Transplantation	30243AZ	Transfusion of Embryonic Stem Cells into Central Vein, Percutaneous Approach			V2	10	PX
Hematologic Immunologic	Transplantation	30243G0	Transfusion of Autologous Bone Marrow into Central Vein, Percutaneous Approach			V2	10	PX
Hematologic Immunologic	Transplantation	30243G1	Transfusion of Nonautologous Bone Marrow into Central Vein, Percutaneous Approach			V2	10	PX
Hematologic Immunologic	Transplantation	30243G2	Transfusion of Allogeneic Related Bone Marrow into Central Vein, Percutaneous Approach	Possible missing ICD10 Code		New; related to V2 sister code	10	PX
Hematologic Immunologic	Transplantation	30243G3	Transfusion of Allogeneic Unrelated Bone Marrow into Central Vein, Percutaneous Approach	Possible missing ICD10 Code		New; related to V2 sister code	10	PX
Hematologic Immunologic	Transplantation	30243G4	Transfusion of Allogeneic Unspecified Bone Marrow into Central Vein, Percutaneous Approach	Possible missing ICD10 Code		New; related to V2 sister code	10	PX
Hematologic Immunologic	Transplantation	30243U2	Transfusion of Allogeneic Related T-cell Depleted Hematopoietic Stem Cells into Central Vein, Percutaneous Approach	Possible missing ICD10 Code		New; related to V2 sister code	10	PX
Hematologic Immunologic	Transplantation	30243U3	Transfusion of Allogeneic Unrelated T-cell Depleted Hematopoietic Stem Cells into Central Vein, Percutaneous Approach	Possible missing ICD10 Code		New; related to V2 sister code	10	PX
Hematologic Immunologic	Transplantation	30243U4	Transfusion of Allogeneic Unspecified T-cell Depleted Hematopoietic Stem Cells into Central Vein, Percutaneous Approach	Possible missing ICD10 Code		New; related to V2 sister code	10	PX
Hematologic Immunologic	Transplantation	30243X0	Transfusion of Autologous Cord Blood Stem Cells into Central Vein, Percutaneous Approach			V2	10	PX
Hematologic Immunologic	Transplantation	30243X1	Transfusion of Nonautologous Cord Blood Stem Cells into Central Vein, Percutaneous Approach			V2	10	PX
Hematologic Immunologic	Transplantation	30243X2	Transfusion of Allogeneic Related Cord Blood Stem Cells into Central Vein, Percutaneous Approach	Possible missing ICD10 Code		New; related to V2 sister code	10	PX
Hematologic Immunologic	Transplantation	30243X3	Transfusion of Allogeneic Unrelated Cord Blood Stem Cells into Central Vein, Percutaneous Approach	Possible missing ICD10 Code		New; related to V2 sister code	10	PX
Hematologic Immunologic	Transplantation	30243X4	Transfusion of Allogeneic Unspecified Cord Blood Stem Cells into Central Vein, Percutaneous Approach	Possible missing ICD10 Code		New; related to V2 sister code	10	PX
Hematologic Immunologic	Transplantation	30243Y0	Transfusion of Autologous Hematopoietic Stem Cells into Central Vein, Percutaneous Approach			V2	10	PX
Hematologic Immunologic	Transplantation	30243Y1	Transfusion of Nonautologous Hematopoietic Stem Cells into Central Vein, Percutaneous Approach			V2	10	PX
Hematologic Immunologic	Transplantation	30243Y2	Transfusion of Allogeneic Related Hematopoietic Stem Cells into Central Vein, Percutaneous Approach	Possible missing ICD10 Code		New; related to V2 sister code	10	PX
Hematologic Immunologic	Transplantation	30243Y3	Transfusion of Allogeneic Unrelated Hematopoietic Stem Cells into Central Vein, Percutaneous Approach	Possible missing ICD10 Code		New; related to V2 sister code	10	PX
Hematologic Immunologic	Transplantation	30243Y4	Transfusion of Allogeneic Unspecified Hematopoietic Stem Cells into Central Vein, Percutaneous Approach	Possible missing ICD10 Code		New; related to V2 sister code	10	PX
Hematologic Immunologic	Transplantation	30250G0	Transfusion of Autologous Bone Marrow into Peripheral Artery, Open Approach			V2	10	PX
Hematologic Immunologic	Transplantation	30250G1	Transfusion of Nonautologous Bone Marrow into Peripheral Artery, Open Approach			V2	10	PX
Hematologic Immunologic	Transplantation	30250X0	Transfusion of Autologous Cord Blood Stem Cells into Peripheral Artery, Open Approach			V2	10	PX
Hematologic Immunologic	Transplantation	30250X1	Transfusion of Nonautologous Cord Blood Stem Cells into Peripheral Artery, Open Approach			V2	10	PX
Hematologic Immunologic	Transplantation	30250Y0	Transfusion of Autologous Hematopoietic Stem Cells into Peripheral Artery, Open Approach			V2	10	PX
Hematologic Immunologic	Transplantation	30250Y1	Transfusion of Nonautologous Hematopoietic Stem Cells into Peripheral Artery, Open Approach			V2	10	PX
Hematologic Immunologic	Transplantation	30253G0	Transfusion of Autologous Bone Marrow into Peripheral Artery, Percutaneous Approach			V2	10	PX
Hematologic Immunologic	Transplantation	30253G1	Transfusion of Nonautologous Bone Marrow into Peripheral Artery, Percutaneous Approach			V2	10	PX
Hematologic Immunologic	Transplantation	30253X0	Transfusion of Autologous Cord Blood Stem Cells into Peripheral Artery, Percutaneous Approach			V2	10	PX
Hematologic Immunologic	Transplantation	30253X1	Transfusion of Nonautologous Cord Blood Stem Cells into Peripheral Artery, Percutaneous Approach			V2	10	PX
Hematologic Immunologic	Transplantation	30253Y0	Transfusion of Autologous Hematopoietic Stem Cells into Peripheral Artery, Percutaneous Approach			V2	10	PX
Hematologic Immunologic	Transplantation	30253Y1	Transfusion of Nonautologous Hematopoietic Stem Cells into Peripheral Artery, Percutaneous Approach			V2	10	PX
Hematologic Immunologic	Transplantation	30260G0	Transfusion of Autologous Bone Marrow into Central Artery, Open Approach			V2	10	PX
Hematologic Immunologic	Transplantation	30260G1	Transfusion of Nonautologous Bone Marrow into Central Artery, Open Approach			V2	10	PX
Hematologic Immunologic	Transplantation	30260X0	Transfusion of Autologous Cord Blood Stem Cells into Central Artery, Open Approach			V2	10	PX
Hematologic Immunologic	Transplantation	30260X1	Transfusion of Nonautologous Cord Blood Stem Cells into Central Artery, Open Approach			V2	10	PX
Hematologic Immunologic	Transplantation	30260Y0	Transfusion of Autologous Hematopoietic Stem Cells into Central Artery, Open Approach			V2	10	PX
Hematologic Immunologic	Transplantation	30260Y1	Transfusion of Nonautologous Hematopoietic Stem Cells into Central Artery, Open Approach			V2	10	PX
Hematologic Immunologic	Transplantation	30263G0	Transfusion of Autologous Bone Marrow into Central Artery, Percutaneous Approach			V2	10	PX
Hematologic Immunologic	Transplantation	30263G1	Transfusion of Nonautologous Bone Marrow into Central Artery, Percutaneous Approach			V2	10	PX
Hematologic Immunologic	Transplantation	30263X0	Transfusion of Autologous Cord Blood Stem Cells into Central Artery, Percutaneous Approach			V2	10	PX
Hematologic Immunologic	Transplantation	30263X1	Transfusion of Nonautologous Cord Blood Stem Cells into Central Artery, Percutaneous Approach			V2	10	PX
Hematologic Immunologic	Transplantation	30263Y0	Transfusion of Autologous Hematopoietic Stem Cells into Central Artery, Percutaneous Approach			V2	10	PX
Hematologic Immunologic	Transplantation	30263Y1	Transfusion of Nonautologous Hematopoietic Stem Cells into Central Artery, Percutaneous Approach			V2	10	PX

## Sheet: Metabolic
Link to eTable3 Description Tab
CCC Category	Subcategory	ICD Code	ICDCode Description	Comments	CF/JF Comments	CCC Code Type	ICD9/ICD10	DX/PX
Metabolic	Amino acid metabolism	2700	Disturbances of amino-acid transport			V2	9	DX
Metabolic	Amino acid metabolism	2701	Phenylketonuria [PKU]			V2	9	DX
Metabolic	Amino acid metabolism	2702	Other disturbances of aromatic amino-acid metabolism			V2	9	DX
Metabolic	Amino acid metabolism	2703	Disturbances of branched-chain amino-acid metabolism			V2	9	DX
Metabolic	Amino acid metabolism	2704	Disturbances of sulphur-bearing amino-acid metabolism			V2	9	DX
Metabolic	Amino acid metabolism	2705	Disturbances of histidine metabolism			V2	9	DX
Metabolic	Amino acid metabolism	2706	Disorders of urea cycle metabolism			V2	9	DX
Metabolic	Amino acid metabolism	2707	Other disturbances of straight-chain amino-acid metabolism			V2	9	DX
Metabolic	Amino acid metabolism	2708	Other specified disorders of amino-acid metabolism			V2	9	DX
Metabolic	Amino acid metabolism	2709	Unspecified disorder of amino-acid metabolism			V2	9	DX
Metabolic	Amino acid metabolism	E700	Classical phenylketonuria			V2	10	DX
Metabolic	Amino acid metabolism	E701	Other hyperphenylalanimemias	Possible missing ICD10 code	Yes (Associated)	New; related to V2 sister code	10	DX
Metabolic	Amino acid metabolism	E7020	Disorder of tyrosine metabolism, unspecified			V2	10	DX
Metabolic	Amino acid metabolism	E7021	Tyrosinemia			V2	10	DX
Metabolic	Amino acid metabolism	E7029	Other disorders of tyrosine metabolism			V2	10	DX
Metabolic	Amino acid metabolism	E7030	Albinism, unspecified			V2	10	DX
Metabolic	Amino acid metabolism	E70310	X-linked ocular albinism			V2	10	DX
Metabolic	Amino acid metabolism	E70311	Autosomal recessive ocular albinism			V2	10	DX
Metabolic	Amino acid metabolism	E70318	Other ocular albinism			V2	10	DX
Metabolic	Amino acid metabolism	E70319	Ocular albinism, unspecified			V2	10	DX
Metabolic	Amino acid metabolism	E70320	Tyrosinase negative oculocutaneous albinism			V2	10	DX
Metabolic	Amino acid metabolism	E70321	Tyrosinase positive oculocutaneous albinism			V2	10	DX
Metabolic	Amino acid metabolism	E70328	Other oculocutaneous albinism			V2	10	DX
Metabolic	Amino acid metabolism	E70329	Oculocutaneous albinism, unspecified			V2	10	DX
Metabolic	Amino acid metabolism	E70330	Chediak-Higashi syndrome			V2	10	DX
Metabolic	Amino acid metabolism	E70331	Hermansky-Pudlak syndrome			V2	10	DX
Metabolic	Amino acid metabolism	E70338	Other albinism with hematologic abnormality			V2	10	DX
Metabolic	Amino acid metabolism	E70339	Albinism with hematologic abnormality, unspecified			V2	10	DX
Metabolic	Amino acid metabolism	E7039	Other specified albinism			V2	10	DX
Metabolic	Amino acid metabolism	E7040	Disorders of histidine metabolism, unspecified			V2	10	DX
Metabolic	Amino acid metabolism	E7041	Histidinemia			V2	10	DX
Metabolic	Amino acid metabolism	E7049	Other disorders of histidine metabolism			V2	10	DX
Metabolic	Amino acid metabolism	E705	Disorders of tryptophan metabolism	In SAS, Not Document; corrected doc	Yes (Associated)	V2	10	DX
Metabolic	Amino acid metabolism	E708	Other disorders of aromatic amino-acid metabolism	retired code 9/30/2020		V2	10	DX
Metabolic	Amino acid metabolism	E7081	Aromatic L-amino acid decarboxylase deficiency	New code 10/1/2020		V2	10	DX
Metabolic	Amino acid metabolism	E7089	Other disorders of aromatic amino-acid deficiency	New code 10/1/2020		V2	10	DX
Metabolic	Amino acid metabolism	E709	Disorder of aromatic amino-acid metabolism, unspecified	Possible missing ICD10 code	Yes (Associated)	New; related to V2 sister code	10	DX
Metabolic	Amino acid metabolism	E710	Maple-syrup-urine disease			V2	10	DX
Metabolic	Amino acid metabolism	E71110	Isovaleric acidemia			V2	10	DX
Metabolic	Amino acid metabolism	E71111	3-methylglutaconic aciduria			V2	10	DX
Metabolic	Amino acid metabolism	E71118	Other branched-chain organic acidurias			V2	10	DX
Metabolic	Amino acid metabolism	E71120	Methylmalonic acidemia			V2	10	DX
Metabolic	Amino acid metabolism	E71121	Propionic acidemia			V2	10	DX
Metabolic	Amino acid metabolism	E71128	Other disorders of propionate metabolism			V2	10	DX
Metabolic	Amino acid metabolism	E7119	Other disorders of branched-chain amino-acid metabolism			V2	10	DX
Metabolic	Amino acid metabolism	E712	Disorder of branched-chain amino-acid metabolism, unspecified			V2	10	DX
Metabolic	Amino acid metabolism	E7130	Disorder of fatty-acid metabolism, unspecified			V2	10	DX
Metabolic	Amino acid metabolism	E71310	Long chain/very long chain acyl CoA dehydrogenase deficiency			V2	10	DX
Metabolic	Amino acid metabolism	E71311	Medium chain acyl CoA dehydrogenase deficiency			V2	10	DX
Metabolic	Amino acid metabolism	E71312	Short chain acyl CoA dehydrogenase deficiency			V2	10	DX
Metabolic	Amino acid metabolism	E71313	Glutaric aciduria type II			V2	10	DX
Metabolic	Amino acid metabolism	E71314	Muscle carnitine palmitoyltransferase deficiency			V2	10	DX
Metabolic	Amino acid metabolism	E71318	Other disorders of fatty-acid oxidation			V2	10	DX
Metabolic	Amino acid metabolism	E7132	Disorders of ketone metabolism			V2	10	DX
Metabolic	Amino acid metabolism	E7139	Other disorders of fatty-acid metabolism			V2	10	DX
Metabolic	Amino acid metabolism	E7140	Disorder of carnitine metabolism, unspecified			V2	10	DX
Metabolic	Amino acid metabolism	E7141	Primary carnitine deficiency			V2	10	DX
Metabolic	Amino acid metabolism	E7142	Carnitine deficiency due to inborn errors of metabolism			V2	10	DX
Metabolic	Amino acid metabolism	E7143	Iatrogenic carnitine deficiency			V2	10	DX
Metabolic	Amino acid metabolism	E71440	Ruvalcaba-Myhre-Smith syndrome			V2	10	DX
Metabolic	Amino acid metabolism	E71448	Other secondary carnitine deficiency			V2	10	DX
Metabolic	Amino acid metabolism	E7150	Peroxisomal disorder, unspecified			V2	10	DX
Metabolic	Amino acid metabolism	E71510	Zellweger syndrome			V2	10	DX
Metabolic	Amino acid metabolism	E71511	Neonatal adrenoleukodystrophy			V2	10	DX
Metabolic	Amino acid metabolism	E71518	Other disorders of peroxisome biogenesis			V2	10	DX
Metabolic	Amino acid metabolism	E71520	Childhood cerebral X-linked adrenoleukodystrophy			V2	10	DX
Metabolic	Amino acid metabolism	E71521	Adolescent X-linked adrenoleukodystrophy			V2	10	DX
Metabolic	Amino acid metabolism	E71522	Adrenomyeloneuropathy			V2	10	DX
Metabolic	Amino acid metabolism	E71528	Other X-linked adrenoleukodystrophy			V2	10	DX
Metabolic	Amino acid metabolism	E71529	X-linked adrenoleukodystrophy, unspecified type			V2	10	DX
Metabolic	Amino acid metabolism	E7153	Other group 2 peroxisomal disorders			V2	10	DX
Metabolic	Amino acid metabolism	E71540	Rhizomelic chondrodysplasia punctata			V2	10	DX
Metabolic	Amino acid metabolism	E71541	Zellweger-like syndrome			V2	10	DX
Metabolic	Amino acid metabolism	E71542	Other group 3 peroxisomal disorders			V2	10	DX
Metabolic	Amino acid metabolism	E71548	Other peroxisomal disorders			V2	10	DX
Metabolic	Amino acid metabolism	E7200	Disorders of amino-acid transport, unspecified			V2	10	DX
Metabolic	Amino acid metabolism	E7201	Cystinuria			V2	10	DX
Metabolic	Amino acid metabolism	E7202	Hartnup's disease			V2	10	DX
Metabolic	Amino acid metabolism	E7203	Lowe's syndrome			V2	10	DX
Metabolic	Amino acid metabolism	E7204	Cystinosis			V2	10	DX
Metabolic	Amino acid metabolism	E7209	Other disorders of amino-acid transport			V2	10	DX
Metabolic	Amino acid metabolism	E7210	Disorders of sulfur-bearing amino-acid metabolism, unspecified			V2	10	DX
Metabolic	Amino acid metabolism	E7211	Homocystinuria			V2	10	DX
Metabolic	Amino acid metabolism	E7212	Methylenetetrahydrofolate reductase deficiency			V2	10	DX
Metabolic	Amino acid metabolism	E7219	Other disorders of sulfur-bearing amino-acid metabolism			V2	10	DX
Metabolic	Amino acid metabolism	E7220	Disorder of urea cycle metabolism, unspecified			V2	10	DX
Metabolic	Amino acid metabolism	E7221	Argininemia			V2	10	DX
Metabolic	Amino acid metabolism	E7222	Arginosuccinic aciduria			V2	10	DX
Metabolic	Amino acid metabolism	E7223	Citrullinemia			V2	10	DX
Metabolic	Amino acid metabolism	E7229	Other disorders of urea cycle metabolism			V2	10	DX
Metabolic	Amino acid metabolism	E723	Disorders of lysine and hydroxylysine metabolism			V2	10	DX
Metabolic	Amino acid metabolism	E724	Disorders of ornithine metabolism			V2	10	DX
Metabolic	Amino acid metabolism	E7250	Disorder of glycine metabolism, unspecified			V2	10	DX
Metabolic	Amino acid metabolism	E7251	Non-ketotic hyperglycinemia			V2	10	DX
Metabolic	Amino acid metabolism	E7252	Trimethylaminuria			V2	10	DX
Metabolic	Amino acid metabolism	E7253	Primary hyperoxaluria			V2	10	DX
Metabolic	Amino acid metabolism	E7259	Other disorders of glycine metabolism			V2	10	DX
Metabolic	Amino acid metabolism	E728	Other specified disorders of amino-acid metabolism	retired code 9/30/2018		V2	10	DX
Metabolic	Amino acid metabolism	E7281	Disorders of gamma aminobutyric acid metabolism	New code 10/1/2018		V2	10	DX
Metabolic	Amino acid metabolism	E7289	Other specified disorders of amino-acid metabolism	New code 10/1/2018		V2	10	DX
Metabolic	Amino acid metabolism	E729	Disorder of amino-acid metabolism, unspecified			V2	10	DX
Metabolic	Carbohydrate metabolism	2710	Glycogenosis			V2	9	DX
Metabolic	Carbohydrate metabolism	2711	Galactosemia			V2	9	DX
Metabolic	Carbohydrate metabolism	2712	Hereditary fructose intolerance			V2	9	DX
Metabolic	Carbohydrate metabolism	2713	Intestinal disaccharidase deficiencies and disaccharide malabsorption			V2	9	DX
Metabolic	Carbohydrate metabolism	2714	Renal glycosuria			V2	9	DX
Metabolic	Carbohydrate metabolism	2718	Other specified disorders of carbohydrate transport and metabolism			V2	9	DX
Metabolic	Carbohydrate metabolism	2719	Unspecified disorder of carbohydrate transport and metabolism			V2	9	DX
Metabolic	Carbohydrate metabolism	E7400	Glycogen storage disease, unspecified			V2	10	DX
Metabolic	Carbohydrate metabolism	E7401	von Gierke disease			V2	10	DX
Metabolic	Carbohydrate metabolism	E7402	Pompe disease			V2	10	DX
Metabolic	Carbohydrate metabolism	E7403	Cori disease			V2	10	DX
Metabolic	Carbohydrate metabolism	E7404	McArdle disease			V2	10	DX
Metabolic	Carbohydrate metabolism	E7409	Other glycogen storage disease			V2	10	DX
Metabolic	Carbohydrate metabolism	E7410	Disorder of fructose metabolism, unspecified			V2	10	DX
Metabolic	Carbohydrate metabolism	E7411	Essential fructosuria			V2	10	DX
Metabolic	Carbohydrate metabolism	E7412	Hereditary fructose intolerance			V2	10	DX
Metabolic	Carbohydrate metabolism	E7419	Other disorders of fructose metabolism			V2	10	DX
Metabolic	Carbohydrate metabolism	E7420	Disorders of galactose metabolism, unspecified			V2	10	DX
Metabolic	Carbohydrate metabolism	E7421	Galactosemia			V2	10	DX
Metabolic	Carbohydrate metabolism	E7429	Other disorders of galactose metabolism			V2	10	DX
Metabolic	Carbohydrate metabolism	E7431	Sucrase-isomaltase deficiency			V2	10	DX
Metabolic	Carbohydrate metabolism	E7439	Other disorders of intestinal carbohydrate absorption			V2	10	DX
Metabolic	Carbohydrate metabolism	E744	Disorders of pyruvate metabolism and gluconeogenesis			V2	10	DX
Metabolic	Carbohydrate metabolism	E748	Other specified disorders of carbohydrate metabolism	retired code 9/30/2020		V2	10	DX
Metabolic	Carbohydrate metabolism	E74810	Glucose transporter protein type 1 deficiency	New code 10/1/2020		V2	10	DX
Metabolic	Carbohydrate metabolism	E74818	Other disorders of glucose transport	New code 10/1/2020		V2	10	DX
Metabolic	Carbohydrate metabolism	E74819	Disorder of glucose transport, unspecified	New code 10/1/2020		V2	10	DX
Metabolic	Carbohydrate metabolism	E7489	Other specified disorders of carbohydrate metabolism	New code 10/1/2020		V2	10	DX
Metabolic	Carbohydrate metabolism	E749	Disorder of carbohydrate metabolism, unspecified			V2	10	DX
Metabolic	Endocrine disorders	645	Operations for sex transformation, NEC			V2	9	PX
Metabolic	Endocrine disorders	2532	Panhypopituitarism			V2	9	DX
Metabolic	Endocrine disorders	2535	Diabetes insipidus			V2	9	DX
Metabolic	Endocrine disorders	2536	Other disorders of neurohypophysis			V2	9	DX
Metabolic	Endocrine disorders	2539	Unspecified disorder of the pituitary gland and its hypothalamic control			V2	9	DX
Metabolic	Endocrine disorders	2550	Cushing's syndrome			V2	9	DX
Metabolic	Endocrine disorders	2552	Adrenogenital disorders			V2	9	DX
Metabolic	Endocrine disorders	6241	Bilateral orchiectomy			V2	9	PX
Metabolic	Endocrine disorders	6551	Other removal of both ovaries at same operative episode			V2	9	PX
Metabolic	Endocrine disorders	6553	Laparoscopic removal of both ovaries at same operative episode			V2	9	PX
Metabolic	Endocrine disorders	6561	Other removal of both ovaries and tubes at same operative episode			V2	9	PX
Metabolic	Endocrine disorders	6563	Laparoscopic removal of both ovaries and tubes at same operative episode			V2	9	PX
Metabolic	Endocrine disorders	6841	Laparoscopic total abdominal hysterectomy			V2	9	PX
Metabolic	Endocrine disorders	6849	Other and unspecified total abdominal hysterectomy			V2	9	PX
Metabolic	Endocrine disorders	6851	Laparoscopically assisted vaginal hysterectomy [LAVH]			V2	9	PX
Metabolic	Endocrine disorders	6859	Other and unspecified vaginal hysterectomy			V2	9	PX
Metabolic	Endocrine disorders	6861	Laparoscopic radical abdominal hysterectomy			V2	9	PX
Metabolic	Endocrine disorders	6869	Other and unspecified radical abdominal hysterectomy			V2	9	PX
Metabolic	Endocrine disorders	6871	Laparoscopic radical vaginal hysterectomy [LRVH]			V2	9	PX
Metabolic	Endocrine disorders	6879	Other and unspecified radical vaginal hysterectomy			V2	9	PX
Metabolic	Endocrine disorders	25513	Bartter's syndrome			V2	9	DX
Metabolic	Endocrine disorders	064	Complete thyroidectomy			V2	9	PX
Metabolic	Endocrine disorders	0652	Complete substernal thyroidectomy			V2	9	PX
Metabolic	Endocrine disorders	0681	Complete parathyroidectomy			V2	9	PX
Metabolic	Endocrine disorders	073	Bilateral adrenalectomy			V2	9	PX
Metabolic	Endocrine disorders	0764	Total excision pituitary gland, transfrontal approach			V2	9	PX
Metabolic	Endocrine disorders	0765	Total excision pituitary gland, transsphenoidal approach			V2	9	PX
Metabolic	Endocrine disorders	0768	Total excision pituitary gland, other specified approach			V2	9	PX
Metabolic	Endocrine disorders	0769	Total excision pituitary gland, unspecified approach			V2	9	PX
Metabolic	Endocrine disorders	0GT00ZZ	Resection of Pituitary Gland, Open Approach			V2	10	PX
Metabolic	Endocrine disorders	0GT04ZZ	Resection of Pituitary Gland, Percutaneous Endoscopic Approach			V2	10	PX
Metabolic	Endocrine disorders	0GT40ZZ	Resection of Bilateral Adrenal Glands, Open Approach			V2	10	PX
Metabolic	Endocrine disorders	0GT44ZZ	Resection of Bilateral Adrenal Glands, Percutaneous Endoscopic Approach			V2	10	PX
Metabolic	Endocrine disorders	0GTK0ZZ	Resection of Thyroid Gland, Open Approach			V2	10	PX
Metabolic	Endocrine disorders	0GTK4ZZ	Resection of Thyroid Gland, Percutaneous Endoscopic Approach			V2	10	PX
Metabolic	Endocrine disorders	0GTR0ZZ	Resection of Parathyroid Gland, Open Approach			V2	10	PX
Metabolic	Endocrine disorders	0GTR4ZZ	Resection of Parathyroid Gland, Percutaneous Endoscopic Approach			V2	10	PX
Metabolic	Endocrine disorders	0UT20ZZ	Resection of Bilateral Ovaries, Open Approach			V2	10	PX
Metabolic	Endocrine disorders	0UT24ZZ	Resection of Bilateral Ovaries, Percutaneous Endoscopic Approach			V2	10	PX
Metabolic	Endocrine disorders	0UT27ZZ	Resection of Bilateral Ovaries, Via Natural or Artificial Opening			V2	10	PX
Metabolic	Endocrine disorders	0UT28ZZ	Resection of Bilateral Ovaries, Via Natural or Artificial Opening Endoscopic			V2	10	PX
Metabolic	Endocrine disorders	0UT2FZZ	Resection of Bilateral Ovaries, Via Natural or Artificial Opening With Percutaneous Endoscopic Assistance			V2	10	PX
Metabolic	Endocrine disorders	0UT40ZZ	Resection of Uterine Supporting Structure, Open Approach			V2	10	PX
Metabolic	Endocrine disorders	0UT44ZZ	Resection of Uterine Supporting Structure, Percutaneous Endoscopic Approach			V2	10	PX
Metabolic	Endocrine disorders	0UT47ZZ	Resection of Uterine Supporting Structure, Via Natural or Artificial Opening			V2	10	PX
Metabolic	Endocrine disorders	0UT48ZZ	Resection of Uterine Supporting Structure, Via Natural or Artificial Opening Endoscopic			V2	10	PX
Metabolic	Endocrine disorders	0UT70ZZ	Resection of Bilateral Fallopian Tubes, Open Approach			V2	10	PX
Metabolic	Endocrine disorders	0UT74ZZ	Resection of Bilateral Fallopian Tubes, Percutaneous Endoscopic Approach			V2	10	PX
Metabolic	Endocrine disorders	0UT90ZZ	Resection of Uterus, Open Approach			V2	10	PX
Metabolic	Endocrine disorders	0UT94ZZ	Resection of Uterus, Percutaneous Endoscopic Approach			V2	10	PX
Metabolic	Endocrine disorders	0UT97ZZ	Resection of Uterus, Via Natural or Artificial Opening			V2	10	PX
Metabolic	Endocrine disorders	0UT98ZZ	Resection of Uterus, Via Natural or Artificial Opening Endoscopic			V2	10	PX
Metabolic	Endocrine disorders	0UT9FZZ	Resection of Uterus, Via Natural or Artificial Opening With Percutaneous Endoscopic Assistance			V2	10	PX
Metabolic	Endocrine disorders	0UTC0ZZ	Resection of Cervix, Open Approach			V2	10	PX
Metabolic	Endocrine disorders	0UTC7ZZ	Resection of Cervix, Via Natural or Artificial Opening			V2	10	PX
Metabolic	Endocrine disorders	0UTC8ZZ	Resection of Cervix, Via Natural or Artificial Opening Endoscopic			V2	10	PX
Metabolic	Endocrine disorders	0VTC0ZZ	Resection of Bilateral Testes, Open Approach			V2	10	PX
Metabolic	Endocrine disorders	0VTC4ZZ	Resection of Bilateral Testes, Percutaneous Endoscopic Approach			V2	10	PX
Metabolic	Endocrine disorders	0W4M070	Creation of Vagina in Male Perineum with Autologous Tissue Substitute, Open Approach			V2	10	PX
Metabolic	Endocrine disorders	0W4M0J0	Creation of Vagina in Male Perineum with Synthetic Substitute, Open Approach			V2	10	PX
Metabolic	Endocrine disorders	0W4M0K0	Creation of Vagina in Male Perineum with Nonautologous Tissue Substitute, Open Approach			V2	10	PX
Metabolic	Endocrine disorders	0W4M0Z0	Creation of Vagina in Male Perineum, Open Approach			V2	10	PX
Metabolic	Endocrine disorders	0W4N071	Creation of Penis in Female Perineum with Autologous Tissue Substitute, Open Approach			V2	10	PX
Metabolic	Endocrine disorders	0W4N0J1	Creation of Penis in Female Perineum with Synthetic Substitute, Open Approach			V2	10	PX
Metabolic	Endocrine disorders	0W4N0K1	Creation of Penis in Female Perineum with Nonautologous Tissue Substitute, Open Approach			V2	10	PX
Metabolic	Endocrine disorders	0W4N0Z1	Creation of Penis in Female Perineum, Open Approach			V2	10	PX
Metabolic	Endocrine disorders	243	Congenital hypothyroidism			V2	9	DX
Metabolic	Endocrine disorders	6242	Removal of remaining testis			V2	9	PX
Metabolic	Endocrine disorders	6552	Other removal of remaining ovary			V2	9	PX
Metabolic	Endocrine disorders	6554	Laparoscopic removal remaining ovary			V2	9	PX
Metabolic	Endocrine disorders	6562	Other removal remaining ovary and tube			V2	9	PX
Metabolic	Endocrine disorders	6564	Laparoscopic removal of remaining ovary and tube			V2	9	PX
Metabolic	Endocrine disorders	E000	Congenital iodine-deficiency syndrome, neurological type	Possible missing ICD10 code	Yes (Associated)	New; related to V2 sister code	10	DX
Metabolic	Endocrine disorders	E001	Congenital iodine-deficiency syndrome, myxedematous type	Possible missing ICD10 code	Yes (Associated)	New; related to V2 sister code	10	DX
Metabolic	Endocrine disorders	E002	Congenital iodine-deficiency syndrome, mixed type	Possible missing ICD10 code	Yes (Associated)	New; related to V2 sister code	10	DX
Metabolic	Endocrine disorders	E009	Congenital iodine-deficiency syndrome, unspecified			V2	10	DX
Metabolic	Endocrine disorders	E030	Congenital hypothyroidism with difuse goiter	Possible missing ICD10 code	Yes (Associated)	New; related to V2 sister code	10	DX
Metabolic	Endocrine disorders	E031	Congenital Hypothyroidism without goiter	Possible missing ICD10 code	Yes (Associated)	New; related to V2 sister code	10	DX
Metabolic	Endocrine disorders	E222	Syndrome of inappropriate secretion of antidiuretic hormone			V2	10	DX
Metabolic	Endocrine disorders	E230	Hypopituitarism			V2	10	DX
Metabolic	Endocrine disorders	E232	Diabetes insipidus			V2	10	DX
Metabolic	Endocrine disorders	E233	Hypothalamic dysfunction, not elsewhere classified			V2	10	DX
Metabolic	Endocrine disorders	E237	Disorder of pituitary gland, unspecified			V2	10	DX
Metabolic	Endocrine disorders	E240	Pituitary-dependent Cushing's disease			V2	10	DX
Metabolic	Endocrine disorders	E242	Drug-induced Cushing's syndrome			V2	10	DX
Metabolic	Endocrine disorders	E243	Ectopic ACTH syndrome			V2	10	DX
Metabolic	Endocrine disorders	E248	Other Cushing's syndrome			V2	10	DX
Metabolic	Endocrine disorders	E249	Cushing's syndrome, unspecified			V2	10	DX
Metabolic	Endocrine disorders	E250	Congenital adrenogenital disorders associated with enzyme deficiency			V2	10	DX
Metabolic	Endocrine disorders	E258	Other adrenogenital disorders			V2	10	DX
Metabolic	Endocrine disorders	E259	Adrenogenital disorder, unspecified			V2	10	DX
Metabolic	Endocrine disorders	E2681	Bartter's syndrome			V2	10	DX
Metabolic	Endocrine disorders	Z794	Long term (current) use of insulin	In SAS, Not Document; corrected doc	Yes (Associated)	V2	10	DX
Metabolic	Lipid metabolism	2720	Pure hypercholesterolemia			V2	9	DX
Metabolic	Lipid metabolism	2721	Pure hyperglyceridemia			V2	9	DX
Metabolic	Lipid metabolism	2722	Mixed hyperlipidemia			V2	9	DX
Metabolic	Lipid metabolism	2723	Hyperchylomicronemia			V2	9	DX
Metabolic	Lipid metabolism	2724	Other and unspecified hyperlipidemia			V2	9	DX
Metabolic	Lipid metabolism	2725	Lipoprotein deficiencies			V2	9	DX
Metabolic	Lipid metabolism	2726	Lipodystrophy			V2	9	DX
Metabolic	Lipid metabolism	2727	Lipidoses			V2	9	DX
Metabolic	Lipid metabolism	2728	Other disorders of lipoid metabolism			V2	9	DX
Metabolic	Lipid metabolism	2729	Unspecified disorder of lipoid metabolism			V2	9	DX
Metabolic	Lipid metabolism	E7500	GM2 gangliosidosis, unspecified	In Document, Not SAS	Yes (Associated)	New; missed in V2	10	DX
Metabolic	Lipid metabolism	E7501	Sandhoff disease	In Document, Not SAS	Yes (Associated)	New; missed in V2	10	DX
Metabolic	Lipid metabolism	E7502	Tay-Sachs disease	In Document, Not SAS	Yes (Associated)	New; missed in V2	10	DX
Metabolic	Lipid metabolism	E7509	Other GM2 gangliosidosis	In Document, Not SAS	Yes (Associated)	New; missed in V2	10	DX
Metabolic	Lipid metabolism	E7510	Unspecified gangliosidosis	In Document, Not SAS	Yes (Associated)	New; missed in V2	10	DX
Metabolic	Lipid metabolism	E7511	Mucolipidosis IV	In Document, Not SAS	Yes (Associated)	New; missed in V2	10	DX
Metabolic	Lipid metabolism	E7519	Other gangliosidosis	In Document, Not SAS	Yes (Associated)	New; missed in V2	10	DX
Metabolic	Lipid metabolism	E7521	Fabry (-Anderson) disease	In Document, Not SAS	Yes (Associated)	New; missed in V2	10	DX
Metabolic	Lipid metabolism	E7522	Gaucher disease	In Document, Not SAS	Yes (Associated)	New; missed in V2	10	DX
Metabolic	Lipid metabolism	E7523	Krabbe disease	In Document, Not SAS	Yes (Associated)	New; missed in V2	10	DX
Metabolic	Lipid metabolism	E75240	Niemann-Pick disease type A	In Document, Not SAS	Yes (Associated)	New; missed in V2	10	DX
Metabolic	Lipid metabolism	E75241	Niemann-Pick disease type B	In Document, Not SAS	Yes (Associated)	New; missed in V2	10	DX
Metabolic	Lipid metabolism	E75242	Niemann-Pick disease type C	In Document, Not SAS	Yes (Associated)	New; missed in V2	10	DX
Metabolic	Lipid metabolism	E75243	Niemann-Pick disease type D	In Document, Not SAS	Yes (Associated)	New; missed in V2	10	DX
Metabolic	Lipid metabolism	E75244	Niemann-Pick disease type A/B	Possible missing ICD10 code; new code FY2022	Yes (Associated)	New code	10	DX
Metabolic	Lipid metabolism	E75248	Other Niemann-Pick disease	In Document, Not SAS	Yes (Associated)	New; missed in V2	10	DX
Metabolic	Lipid metabolism	E75249	Niemann-Pick disease, unspecified	In Document, Not SAS	Yes (Associated)	New; missed in V2	10	DX
Metabolic	Lipid metabolism	E7525	Metachromatic leukodystrophy	In Document, Not SAS	Yes (Associated)	New; missed in V2	10	DX
Metabolic	Lipid metabolism	E7526	Sulfatase deficiency	In Document, Not SAS	Yes (Associated)	New; missed in V2	10	DX
Metabolic	Lipid metabolism	E7529	Other sphingolipidosis	In Document, Not SAS	Yes (Associated)	New; missed in V2	10	DX
Metabolic	Lipid metabolism	E753	Sphingolipidosis, unspecified	In Document, Not SAS	Yes (Associated)	New; missed in V2	10	DX
Metabolic	Lipid metabolism	E754	Neuronal ceroid lipofuscinosis	In Document, Not SAS	Yes (Associated)	New; missed in V2	10	DX
Metabolic	Lipid metabolism	E755	Other lipid storage disorders	In Document, Not SAS	Yes (Associated)	New; missed in V2	10	DX
Metabolic	Lipid metabolism	E756	Lipid storage disorder, unspecified	In Document, Not SAS	Yes (Associated)	New; missed in V2	10	DX
Metabolic	Lipid metabolism	E770	Defects in post-translational modification of lysosomal enzymes			V2	10	DX
Metabolic	Lipid metabolism	E771	Defects in glycoprotein degradation			V2	10	DX
Metabolic	Lipid metabolism	E778	Other disorders of glycoprotein metabolism	Possible missing ICD10 code	Yes (Associated)	New; related to V2 sister code	10	DX
Metabolic	Lipid metabolism	E779	Disorder of glycoprotein metabolism, unspecified	Possible missing ICD10 code	Yes (Associated)	New; related to V2 sister code	10	DX
Metabolic	Lipid metabolism	E780	Pure hypercholesterolemia	retired code		V2	10	DX
Metabolic	Lipid metabolism	E7800	Pure hypercholesterolemia, unspecified			V2	10	DX
Metabolic	Lipid metabolism	E7801	Familial hypercholesterolemia			V2	10	DX
Metabolic	Lipid metabolism	E781	Pure hyperglyceridemia			V2	10	DX
Metabolic	Lipid metabolism	E782	Mixed hyperlipidemia			V2	10	DX
Metabolic	Lipid metabolism	E783	Hyperchylomicronemia			V2	10	DX
Metabolic	Lipid metabolism	E784	Other hyperlipidemia	retired code		V2	10	DX
Metabolic	Lipid metabolism	E7841	Elevated Lipoprotein(a)			V2	10	DX
Metabolic	Lipid metabolism	E7849	Other hyperlipidemia			V2	10	DX
Metabolic	Lipid metabolism	E785	Hyperlipidemia, unspecified			V2	10	DX
Metabolic	Lipid metabolism	E786	Lipoprotein deficiency			V2	10	DX
Metabolic	Lipid metabolism	E7870	Disorder of bile acid and cholesterol metabolism, unspecified			V2	10	DX
Metabolic	Lipid metabolism	E7871	Barth syndrome			V2	10	DX
Metabolic	Lipid metabolism	E7872	Smith-Lemli-Opitz syndrome			V2	10	DX
Metabolic	Lipid metabolism	E7879	Other disorders of bile acid and cholesterol metabolism			V2	10	DX
Metabolic	Lipid metabolism	E7881	Lipoid dermatoarthritis			V2	10	DX
Metabolic	Lipid metabolism	E7889	Other lipoprotein metabolism disorders			V2	10	DX
Metabolic	Lipid metabolism	E789	Disorder of lipoprotein metabolism, unspecified			V2	10	DX
Metabolic	Lipid metabolism	E881	Lipodystrophy, not elsewhere classified			V2	10	DX
Metabolic	Lipid metabolism	E8881	Metabolic syndrome			V2	10	DX
Metabolic	Lipid metabolism	E8889	Other specified metabolic disorders			V2	10	DX
Metabolic	Other metabolic disorders	2751	Disorders of copper metabolism			V2	9	DX
Metabolic	Other metabolic disorders	2752	Disorders of magnesium metabolism			V2	9	DX
Metabolic	Other metabolic disorders	2753	Disorders of phosphorus metabolism			V2	9	DX
Metabolic	Other metabolic disorders	2772	Other disorders of purine and pyrimidine metabolism			V2	9	DX
Metabolic	Other metabolic disorders	2774	Disorders of bilirubin excretion			V2	9	DX
Metabolic	Other metabolic disorders	2776	Other deficiencies of circulating enzymes			V2	9	DX
Metabolic	Other metabolic disorders	2779	Unspecified disorder of metabolism			V2	9	DX
Metabolic	Other metabolic disorders	27501	Hereditary hemochromatosis			V2	9	DX
Metabolic	Other metabolic disorders	27502	Hemochromatosis due to repeated red blood cell transfusions			V2	9	DX
Metabolic	Other metabolic disorders	27503	Other hemochromatosis			V2	9	DX
Metabolic	Other metabolic disorders	27509	Other disorders of iron metabolism			V2	9	DX
Metabolic	Other metabolic disorders	27781	Primary carnitine deficiency			V2	9	DX
Metabolic	Other metabolic disorders	27782	Carnitine deficiency due to inborn errors of metabolism			V2	9	DX
Metabolic	Other metabolic disorders	27783	Iatrogenic carnitine deficiency			V2	9	DX
Metabolic	Other metabolic disorders	27784	Other secondary carnitine deficiency			V2	9	DX
Metabolic	Other metabolic disorders	27785	Disorders of fatty acid oxidation			V2	9	DX
Metabolic	Other metabolic disorders	27786	Peroxisomal disorders			V2	9	DX
Metabolic	Other metabolic disorders	27787	Disorders of mitochondrial metabolism			V2	9	DX
Metabolic	Other metabolic disorders	27788	Tumor lysis syndrome			V2	9	DX
Metabolic	Other metabolic disorders	27789	Other specified disorders of metabolism			V2	9	DX
Metabolic	Other metabolic disorders	D841	Defects in the complement system	In Document, Not SAS	Yes (Associated)	New; missed in V2	10	DX
Metabolic	Other metabolic disorders	E791	Lesch-Nyhan syndrome			V2	10	DX
Metabolic	Other metabolic disorders	E792	Myoadenylate deaminase deficiency	Possible missing ICD10 code	Yes (Associated)	New; related to V2 sister code	10	DX
Metabolic	Other metabolic disorders	E798	Other disorders of purine and pyrimidine metabolism			V2	10	DX
Metabolic	Other metabolic disorders	E799	Disorder of purine and pyrimidine metabolism, unspecified	Possible missing ICD10 code	Yes (Associated)	New; related to V2 sister code	10	DX
Metabolic	Other metabolic disorders	E803	Defects of catalase and peroxidase	Possible missing ICD10 code	Yes (Associated)	New; related to V2 sister code	10	DX
Metabolic	Other metabolic disorders	E804	Gilbert syndrome			V2	10	DX
Metabolic	Other metabolic disorders	E805	Crigler-Najjar syndrome			V2	10	DX
Metabolic	Other metabolic disorders	E806	Other disorders of bilirubin metabolism			V2	10	DX
Metabolic	Other metabolic disorders	E807	Disorder of bilirubin metabolism, unspecified			V2	10	DX
Metabolic	Other metabolic disorders	E8300	Disorder of copper metabolism, unspecified			V2	10	DX
Metabolic	Other metabolic disorders	E8301	Wilson's disease			V2	10	DX
Metabolic	Other metabolic disorders	E8309	Other disorders of copper metabolism			V2	10	DX
Metabolic	Other metabolic disorders	E8310	Disorder of iron metabolism, unspecified			V2	10	DX
Metabolic	Other metabolic disorders	E83110	Hereditary hemochromatosis			V2	10	DX
Metabolic	Other metabolic disorders	E83111	Hemochromatosis due to repeated red blood cell transfusions			V2	10	DX
Metabolic	Other metabolic disorders	E83118	Other hemochromatosis			V2	10	DX
Metabolic	Other metabolic disorders	E83119	Hemochromatosis, unspecified			V2	10	DX
Metabolic	Other metabolic disorders	E8319	Other disorders of iron metabolism			V2	10	DX
Metabolic	Other metabolic disorders	E8330	Disorder of phosphorus metabolism, unspecified			V2	10	DX
Metabolic	Other metabolic disorders	E8331	Familial hypophosphatemia			V2	10	DX
Metabolic	Other metabolic disorders	E8332	Hereditary vitamin D-dependent rickets (type 1) (type 2)			V2	10	DX
Metabolic	Other metabolic disorders	E8339	Other disorders of phosphorus metabolism			V2	10	DX
Metabolic	Other metabolic disorders	E8340	Disorders of magnesium metabolism, unspecified			V2	10	DX
Metabolic	Other metabolic disorders	E8341	Hypermagnesemia			V2	10	DX
Metabolic	Other metabolic disorders	E8342	Hypomagnesemia			V2	10	DX
Metabolic	Other metabolic disorders	E8349	Other disorders of magnesium metabolism			V2	10	DX
Metabolic	Other metabolic disorders	E8801	Alpha-1-antitrypsin deficiency			V2	10	DX
Metabolic	Other metabolic disorders	E8802	Plasminogen deficiency			V2	10	DX
Metabolic	Other metabolic disorders	E8809	Other disorders of plasma-protein metabolism, not elsewhere classified			V2	10	DX
Metabolic	Other metabolic disorders	E882	Lipomatosis, not elsewhere classified			V2	10	DX
Metabolic	Other metabolic disorders	E883	Tumor lysis syndrome			V2	10	DX
Metabolic	Other metabolic disorders	E8840	Mitochondrial metabolism disorder, unspecified			V2	10	DX
Metabolic	Other metabolic disorders	E8841	MELAS syndrome			V2	10	DX
Metabolic	Other metabolic disorders	E8842	MERRF syndrome			V2	10	DX
Metabolic	Other metabolic disorders	E8849	Other mitochondrial metabolism disorders			V2	10	DX
Metabolic	Other metabolic disorders	E889	Metabolic disorder, unspecified			V2	10	DX
Metabolic	Other metabolic disorders	H49811	Kearns-Sayre syndrome, right eye			V2	10	DX
Metabolic	Other metabolic disorders	H49812	Kearns-Sayre syndrome, left eye			V2	10	DX
Metabolic	Other metabolic disorders	H49813	Kearns-Sayre syndrome, bilateral			V2	10	DX
Metabolic	Other metabolic disorders	H49819	Kearns-Sayre syndrome, unspecified eye			V2	10	DX
Metabolic	Storage disorders	2775	Mucopolysaccharidosis			V2	9	DX
Metabolic	Storage disorders	27730	Amyloidosis, unspecified			V2	9	DX
Metabolic	Storage disorders	27731	Familial Mediterranean fever			V2	9	DX
Metabolic	Storage disorders	27739	Other amyloidosis			V2	9	DX
Metabolic	Storage disorders	E7601	Hurler's syndrome			V2	10	DX
Metabolic	Storage disorders	E7602	Hurler-Scheie syndrome			V2	10	DX
Metabolic	Storage disorders	E7603	Scheie's syndrome			V2	10	DX
Metabolic	Storage disorders	E761	Mucopolysaccharidosis, type II			V2	10	DX
Metabolic	Storage disorders	E76210	Morquio A mucopolysaccharidoses			V2	10	DX
Metabolic	Storage disorders	E76211	Morquio B mucopolysaccharidoses			V2	10	DX
Metabolic	Storage disorders	E76219	Morquio mucopolysaccharidoses, unspecified			V2	10	DX
Metabolic	Storage disorders	E7622	Sanfilippo mucopolysaccharidoses			V2	10	DX
Metabolic	Storage disorders	E7629	Other mucopolysaccharidoses			V2	10	DX
Metabolic	Storage disorders	E763	Mucopolysaccharidosis, unspecified			V2	10	DX
Metabolic	Storage disorders	E768	Other disorders of glucosaminoglycan metabolism	Possible missing ICD10 code	Yes (Associated)	New; related to V2 sister code	10	DX
Metabolic	Storage disorders	E769	Glucosaminoglycan metabolism disorder, unspecified	Possible missing ICD10 code	Yes (Associated)	New; related to V2 sister code	10	DX
Metabolic	Storage disorders	E850	Non-neuropathic heredofamilial amyloidosis			V2	10	DX
Metabolic	Storage disorders	E851	Neuropathic heredofamilial amyloidosis			V2	10	DX
Metabolic	Storage disorders	E852	Heredofamilial amyloidosis, unspecified			V2	10	DX
Metabolic	Storage disorders	E853	Secondary systemic amyloidosis			V2	10	DX
Metabolic	Storage disorders	E854	Organ-limited amyloidosis			V2	10	DX
Metabolic	Storage disorders	E858	Other amyloidosis	retired code		V2	10	DX
Metabolic	Storage disorders	E8581	Light chain (AL) amyloidosis			V2	10	DX
Metabolic	Storage disorders	E8582	Wild-type transthyretin-related (ATTR) amyloidosis			V2	10	DX
Metabolic	Storage disorders	E8589	Other amyloidosis			V2	10	DX
Metabolic	Storage disorders	E859	Amyloidosis, unspecified			V2	10	DX
Metabolic	Storage disorders	M041	Periodic fever syndromes	Possible missing ICD10 code	Yes (Associated)	New; unrelated to V2 parent or sister code	10	DX

## Sheet: Other Congenital Genetic Defect
Link to eTable3 Description Tab
CCC Category	Subcategory	ICD Code	ICDCode Description	Comments	CF/JF Comments	CCC Code Type	ICD9/ICD10	DX/PX
Other congenital and genetic defects	Bone and joint anomalies	2594	Dwarfism, not elsewhere classified			V2	9	DX
Other congenital and genetic defects	Bone and joint anomalies	7560	Anomalies of skull and face bones			V2	9	DX
Other congenital and genetic defects	Bone and joint anomalies	7562	Cervical rib			V2	9	DX
Other congenital and genetic defects	Bone and joint anomalies	7563	Other anomalies of ribs and sternum			V2	9	DX
Other congenital and genetic defects	Bone and joint anomalies	7564	Chondrodystrophy			V2	9	DX
Other congenital and genetic defects	Bone and joint anomalies	73730	Scoliosis [and kyphoscoliosis], idiopathic	not included	No	Delete from V3	9	DX
Other congenital and genetic defects	Bone and joint anomalies	73731	Resolving infantile idiopathic scoliosis			V2	9	DX
Other congenital and genetic defects	Bone and joint anomalies	73732	Progressive infantile idiopathic scoliosis			V2	9	DX
Other congenital and genetic defects	Bone and joint anomalies	73733	Scoliosis due to radiation			V2	9	DX
Other congenital and genetic defects	Bone and joint anomalies	73734	Thoracogenic scoliosis	not included	No	Delete from V3	9	DX
Other congenital and genetic defects	Bone and joint anomalies	73739	Other kyphoscoliosis and scoliosis	not included	No	Delete from V3	9	DX
Other congenital and genetic defects	Bone and joint anomalies	75610	Anomaly of spine, unspecified			V2	9	DX
Other congenital and genetic defects	Bone and joint anomalies	75611	Spondylolysis, lumbosacral region			V2	9	DX
Other congenital and genetic defects	Bone and joint anomalies	75612	Spondylolisthesis			V2	9	DX
Other congenital and genetic defects	Bone and joint anomalies	75613	Absence of vertebra, congenital			V2	9	DX
Other congenital and genetic defects	Bone and joint anomalies	75614	Hemivertebra			V2	9	DX
Other congenital and genetic defects	Bone and joint anomalies	75615	Fusion of spine (vertebra), congenital			V2	9	DX
Other congenital and genetic defects	Bone and joint anomalies	75616	Klippel-Feil syndrome			V2	9	DX
Other congenital and genetic defects	Bone and joint anomalies	75617	Spina bifida occulta			V2	9	DX
Other congenital and genetic defects	Bone and joint anomalies	75619	Other anomalies of spine			V2	9	DX
Other congenital and genetic defects	Bone and joint anomalies	75650	Congenital osteodystrophy, unspecified			V2	9	DX
Other congenital and genetic defects	Bone and joint anomalies	75651	Osteogenesis imperfecta			V2	9	DX
Other congenital and genetic defects	Bone and joint anomalies	75652	Osteopetrosis			V2	9	DX
Other congenital and genetic defects	Bone and joint anomalies	75653	Osteopoikilosis			V2	9	DX
Other congenital and genetic defects	Bone and joint anomalies	75654	Polyostotic fibrous dysplasia of bone			V2	9	DX
Other congenital and genetic defects	Bone and joint anomalies	75655	Chondroectodermal dysplasia			V2	9	DX
Other congenital and genetic defects	Bone and joint anomalies	75656	Multiple epiphyseal dysplasia			V2	9	DX
Other congenital and genetic defects	Bone and joint anomalies	75659	Other osteodystrophies			V2	9	DX
Other congenital and genetic defects	Bone and joint anomalies	E343	Short stature due to endocrine disorder			V2	10	DX
Other congenital and genetic defects	Bone and joint anomalies	E3430	Short stature due to endocrine disorder, unspecified	New code FY 2023	Yes	New Code	10	DX
Other congenital and genetic defects	Bone and joint anomalies	E34321	Primary insulin-like growth factor-1 (IGF-1) deficiency	New code FY 2023	Yes, likely ≥1 specialist for a year	New Code	10	DX
Other congenital and genetic defects	Bone and joint anomalies	E34322	Insulin-like growth factor-1 (IGF-1) resistance	New code FY 2023	Yes, likely ≥1 specialist for a year	New Code	10	DX
Other congenital and genetic defects	Bone and joint anomalies	E34328	Other genetic causes of short stature	New code FY 2023	Yes	New Code	10	DX
Other congenital and genetic defects	Bone and joint anomalies	E34329	Unspecified genetic causes of short stature	New code FY 2023	Yes	New Code	10	DX
Other congenital and genetic defects	Bone and joint anomalies	E3439	Other short stature due to endocrine disorder	New code FY 2023	Yes	New Code	10	DX
Other congenital and genetic defects	Bone and joint anomalies	M4100	Infantile idiopathic scoliosis, site unspecified			V2	10	DX
Other congenital and genetic defects	Bone and joint anomalies	M4102	Infantile idiopathic scoliosis, cervical region			V2	10	DX
Other congenital and genetic defects	Bone and joint anomalies	M4103	Infantile idiopathic scoliosis, cervicothoracic region			V2	10	DX
Other congenital and genetic defects	Bone and joint anomalies	M4104	Infantile idiopathic scoliosis, thoracic region			V2	10	DX
Other congenital and genetic defects	Bone and joint anomalies	M4105	Infantile idiopathic scoliosis, thoracolumbar region			V2	10	DX
Other congenital and genetic defects	Bone and joint anomalies	M4106	Infantile idiopathic scoliosis, lumbar region			V2	10	DX
Other congenital and genetic defects	Bone and joint anomalies	M4107	Infantile idiopathic scoliosis, lumbosacral region			V2	10	DX
Other congenital and genetic defects	Bone and joint anomalies	M4108	Infantile idiopathic scoliosis, sacral and sacrococcygeal region			V2	10	DX
Other congenital and genetic defects	Bone and joint anomalies	M41112	Juvenile idiopathic scoliosis, cervical region	Possible missing ICD10 Code	No, do not include	do not include	10	DX
Other congenital and genetic defects	Bone and joint anomalies	M41113	Juvenile idiopathic scoliosis, cervicothoracic region	Possible missing ICD10 Code	No, do not include	do not include	10	DX
Other congenital and genetic defects	Bone and joint anomalies	M41114	Juvenile idiopathic scoliosis, thoracic region	Possible missing ICD10 Code	No, do not include	do not include	10	DX
Other congenital and genetic defects	Bone and joint anomalies	M41115	Juvenile idiopathic scoliosis, thoracolumbar region	Possible missing ICD10 Code	No, do not include	do not include	10	DX
Other congenital and genetic defects	Bone and joint anomalies	M41116	Juvenile idiopathic scoliosis, lumbar region	Possible missing ICD10 Code	No, do not include	do not include	10	DX
Other congenital and genetic defects	Bone and joint anomalies	M41117	Juvenile idiopathic scoliosis, lumbosacral region	Possible missing ICD10 Code	No, do not include	do not include	10	DX
Other congenital and genetic defects	Bone and joint anomalies	M41119	Juvenile idiopathic scoliosis, site unspecified	Possible missing ICD10 Code	No, do not include	do not include	10	DX
Other congenital and genetic defects	Bone and joint anomalies	M41122	Adolescent idiopathic scoliosis, cervical region	Possible missing ICD10 Code	No, do not include	do not include	10	DX
Other congenital and genetic defects	Bone and joint anomalies	M41123	Adolescent idiopathic scoliosis, cervicothoracic region	Possible missing ICD10 Code	No, do not include	do not include	10	DX
Other congenital and genetic defects	Bone and joint anomalies	M41124	Adolescent idiopathic scoliosis, thoracic region	Possible missing ICD10 Code	No, do not include	do not include	10	DX
Other congenital and genetic defects	Bone and joint anomalies	M41125	Adolescent idiopathic scoliosis, thoracolumbar region	Possible missing ICD10 Code	No, do not include	do not include	10	DX
Other congenital and genetic defects	Bone and joint anomalies	M41126	Adolescent idiopathic scoliosis, lumbar region	Possible missing ICD10 Code	No, do not include	do not include	10	DX
Other congenital and genetic defects	Bone and joint anomalies	M41127	Adolescent idiopathic scoliosis, lumbosacral region	Possible missing ICD10 Code	No, do not include	do not include	10	DX
Other congenital and genetic defects	Bone and joint anomalies	M41129	Adolescent idiopathic scoliosis, site unspecified	Possible missing ICD10 Code	No, do not include	do not include	10	DX
Other congenital and genetic defects	Bone and joint anomalies	M4120	Other idiopathic scoliosis, site unspecified		No, remove	Delete from V3	10	DX
Other congenital and genetic defects	Bone and joint anomalies	M4122	Other idiopathic scoliosis, cervical region		No, remove	Delete from V3	10	DX
Other congenital and genetic defects	Bone and joint anomalies	M4123	Other idiopathic scoliosis, cervicothoracic region		No, remove	Delete from V3	10	DX
Other congenital and genetic defects	Bone and joint anomalies	M4124	Other idiopathic scoliosis, thoracic region		No, remove	Delete from V3	10	DX
Other congenital and genetic defects	Bone and joint anomalies	M4125	Other idiopathic scoliosis, thoracolumbar region		No, remove	Delete from V3	10	DX
Other congenital and genetic defects	Bone and joint anomalies	M4126	Other idiopathic scoliosis, lumbar region		No, remove	Delete from V3	10	DX
Other congenital and genetic defects	Bone and joint anomalies	M4127	Other idiopathic scoliosis, lumbosacral region		No, remove	Delete from V3	10	DX
Other congenital and genetic defects	Bone and joint anomalies	M4130	Thoracogenic scoliosis, site unspecified		No, remove	Delete from V3	10	DX
Other congenital and genetic defects	Bone and joint anomalies	M4134	Thoracogenic scoliosis, thoracic region	Possible missing ICD10 Code	No, do not include	do not include	10	DX
Other congenital and genetic defects	Bone and joint anomalies	M4135	Thoracogenic scoliosis, thoracolumbar region	Possible missing ICD10 Code	No, do not include	do not include	10	DX
Other congenital and genetic defects	Bone and joint anomalies	M4180	Other forms of scoliosis, site unspecified		No, remove	Delete from V3	10	DX
Other congenital and genetic defects	Bone and joint anomalies	M4182	Other forms of scoliosis, cervical region		No, remove	Delete from V3	10	DX
Other congenital and genetic defects	Bone and joint anomalies	M4183	Other forms of scoliosis, cervicothoracic region		No, remove	Delete from V3	10	DX
Other congenital and genetic defects	Bone and joint anomalies	M4184	Other forms of scoliosis, thoracic region		No, remove	Delete from V3	10	DX
Other congenital and genetic defects	Bone and joint anomalies	M4185	Other forms of scoliosis, thoracolumbar region		No, remove	Delete from V3	10	DX
Other congenital and genetic defects	Bone and joint anomalies	M4186	Other forms of scoliosis, lumbar region		No, remove	Delete from V3	10	DX
Other congenital and genetic defects	Bone and joint anomalies	M4187	Other forms of scoliosis, lumbosacral region		No, remove	Delete from V3	10	DX
Other congenital and genetic defects	Bone and joint anomalies	M419	Scoliosis, unspecified		No, remove	Delete from V3	10	DX
Other congenital and genetic defects	Bone and joint anomalies	M433	Recurrent atlantoaxial dislocation with myelopathy			V2	10	DX
Other congenital and genetic defects	Bone and joint anomalies	M965	Postradiation scoliosis			V2	10	DX
Other congenital and genetic defects	Bone and joint anomalies	Q7200	Congenital complete absence of unspecified lower limb	Possible missing ICD 10 code		New; related to V2 sister code	10	DX
Other congenital and genetic defects	Bone and joint anomalies	Q7201	Congenital complete absence of right lower limb	Possible missing ICD 10 code		New; related to V2 sister code	10	DX
Other congenital and genetic defects	Bone and joint anomalies	Q7202	Congenital complete absence of left lower limb	Possible missing ICD 10 code		New; related to V2 sister code	10	DX
Other congenital and genetic defects	Bone and joint anomalies	Q7203	Congenital complete absence of lower limb, bilateral	Possible missing ICD 10 code		New; related to V2 sister code	10	DX
Other congenital and genetic defects	Bone and joint anomalies	Q7210	Congenital absence of unspecified thigh and lower leg with foot present	Possible missing ICD 10 code		New; related to V2 sister code	10	DX
Other congenital and genetic defects	Bone and joint anomalies	Q7211	Congenital absence of right thigh and lower leg with foot present	Possible missing ICD 10 code		New; related to V2 sister code	10	DX
Other congenital and genetic defects	Bone and joint anomalies	Q7212	Congenital absence of left thigh and lower leg with foot present	Possible missing ICD 10 code		New; related to V2 sister code	10	DX
Other congenital and genetic defects	Bone and joint anomalies	Q7213	Congenital absence of thigh and lower leg with foot present, bilateral	Possible missing ICD 10 code		New; related to V2 sister code	10	DX
Other congenital and genetic defects	Bone and joint anomalies	Q7220	Congenital absence of both lower leg and foot, unspecified lower limb			V2	10	DX
Other congenital and genetic defects	Bone and joint anomalies	Q7221	Congenital absence of both lower leg and foot, right lower limb			V2	10	DX
Other congenital and genetic defects	Bone and joint anomalies	Q7222	Congenital absence of both lower leg and foot, left lower limb			V2	10	DX
Other congenital and genetic defects	Bone and joint anomalies	Q7223	Congenital absence of both lower leg and foot, bilateral			V2	10	DX
Other congenital and genetic defects	Bone and joint anomalies	Q750	Craniosynostosis			V2	10	DX
Other congenital and genetic defects	Bone and joint anomalies	Q751	Craniofacial dysostosis	Possible missing ICD10 Code	Yes (Associated)	New; related to V2 sister code	10	DX
Other congenital and genetic defects	Bone and joint anomalies	Q752	Hypertelorism			V2	10	DX
Other congenital and genetic defects	Bone and joint anomalies	Q753	Macroencephaly	Possible missing ICD10 Code	Yes (Associated)	New; related to V2 sister code	10	DX
Other congenital and genetic defects	Bone and joint anomalies	Q754	Mandibulofacial dysostosis	Possible missing ICD10 Code	Yes (Associated)	New; related to V2 sister code	10	DX
Other congenital and genetic defects	Bone and joint anomalies	Q755	Oculomandibular dysostosis	Possible missing ICD10 Code	Yes (Associated)	New; related to V2 sister code	10	DX
Other congenital and genetic defects	Bone and joint anomalies	Q758	Other specified congenital malformations of skull and face bones	Possible missing ICD10 Code	Yes (Associated)	New; related to V2 sister code	10	DX
Other congenital and genetic defects	Bone and joint anomalies	Q759	Congenital malformation of skull and face bones, unspecified			V2	10	DX
Other congenital and genetic defects	Bone and joint anomalies	Q760	Spina bifida occulta			V2	10	DX
Other congenital and genetic defects	Bone and joint anomalies	Q761	Klippel-Feil syndrome			V2	10	DX
Other congenital and genetic defects	Bone and joint anomalies	Q762	Congenital spondylolisthesis			V2	10	DX
Other congenital and genetic defects	Bone and joint anomalies	Q76411	Congenital kyphosis, occipito-atlanto-axial region			V2	10	DX
Other congenital and genetic defects	Bone and joint anomalies	Q76412	Congenital kyphosis, cervical region			V2	10	DX
Other congenital and genetic defects	Bone and joint anomalies	Q76413	Congenital kyphosis, cervicothoracic region			V2	10	DX
Other congenital and genetic defects	Bone and joint anomalies	Q76414	Congenital kyphosis, thoracic region			V2	10	DX
Other congenital and genetic defects	Bone and joint anomalies	Q76415	Congenital kyphosis, thoracolumbar region			V2	10	DX
Other congenital and genetic defects	Bone and joint anomalies	Q76419	Congenital kyphosis, unspecified region			V2	10	DX
Other congenital and genetic defects	Bone and joint anomalies	Q76425	Congenital lordosis, thoracolumbar region			V2	10	DX
Other congenital and genetic defects	Bone and joint anomalies	Q76426	Congenital lordosis, lumbar region			V2	10	DX
Other congenital and genetic defects	Bone and joint anomalies	Q76427	Congenital lordosis, lumbosacral region			V2	10	DX
Other congenital and genetic defects	Bone and joint anomalies	Q76428	Congenital lordosis, sacral and sacrococcygeal region			V2	10	DX
Other congenital and genetic defects	Bone and joint anomalies	Q76429	Congenital lordosis, unspecified region			V2	10	DX
Other congenital and genetic defects	Bone and joint anomalies	Q7649	Other congenital malformations of spine, not associated with scoliosis			V2	10	DX
Other congenital and genetic defects	Bone and joint anomalies	Q765	Cervical rib			V2	10	DX
Other congenital and genetic defects	Bone and joint anomalies	Q766	Other congenital malformations of ribs			V2	10	DX
Other congenital and genetic defects	Bone and joint anomalies	Q767	Congenital malformation of sternum			V2	10	DX
Other congenital and genetic defects	Bone and joint anomalies	Q770	Achondrogenesis			V2	10	DX
Other congenital and genetic defects	Bone and joint anomalies	Q771	Thanatophoric short stature			V2	10	DX
Other congenital and genetic defects	Bone and joint anomalies	Q772	Short rib syndrome			V2	10	DX
Other congenital and genetic defects	Bone and joint anomalies	Q773	Chondrodysplasia punctata			V2	10	DX
Other congenital and genetic defects	Bone and joint anomalies	Q774	Achondroplasia			V2	10	DX
Other congenital and genetic defects	Bone and joint anomalies	Q775	Diastrophic dysplasia			V2	10	DX
Other congenital and genetic defects	Bone and joint anomalies	Q776	Chondroectodermal dysplasia			V2	10	DX
Other congenital and genetic defects	Bone and joint anomalies	Q777	Spondyloepiphyseal dysplasia			V2	10	DX
Other congenital and genetic defects	Bone and joint anomalies	Q778	Other osteochondrodysplasia with defects of growth of tubular bones and spine			V2	10	DX
Other congenital and genetic defects	Bone and joint anomalies	Q779	Osteochondrodysplasia with defects of growth of tubular bones and spine, unspecified			V2	10	DX
Other congenital and genetic defects	Bone and joint anomalies	Q780	Osteogenesis imperfecta			V2	10	DX
Other congenital and genetic defects	Bone and joint anomalies	Q781	Polyostotic fibrous dysplasia			V2	10	DX
Other congenital and genetic defects	Bone and joint anomalies	Q782	Osteopetrosis			V2	10	DX
Other congenital and genetic defects	Bone and joint anomalies	Q783	Progressive diaphyseal dysplasia			V2	10	DX
Other congenital and genetic defects	Bone and joint anomalies	Q784	Enchondromatosis			V2	10	DX
Other congenital and genetic defects	Bone and joint anomalies	Q786	Multiple congenital exostoses	Possible missing ICD10 Code	Yes (Associated)	New; related to V2 sister code	10	DX
Other congenital and genetic defects	Bone and joint anomalies	Q788	Other specified osteochondrodysplasias			V2	10	DX
Other congenital and genetic defects	Bone and joint anomalies	Q789	Osteochondrodysplasia, unspecified			V2	10	DX
Other congenital and genetic defects	Chromosomal anomalies	7580	Down's syndrome			V2	9	DX
Other congenital and genetic defects	Chromosomal anomalies	7581	Patau's syndrome			V2	9	DX
Other congenital and genetic defects	Chromosomal anomalies	7582	Edwards' syndrome			V2	9	DX
Other congenital and genetic defects	Chromosomal anomalies	7584	Balanced autosomal translocation in normal individual			V2	9	DX
Other congenital and genetic defects	Chromosomal anomalies	7585	Other conditions due to autosomal anomalies			V2	9	DX
Other congenital and genetic defects	Chromosomal anomalies	7586	Gonadal dysgenesis			V2	9	DX
Other congenital and genetic defects	Chromosomal anomalies	7587	Klinefelter's syndrome			V2	9	DX
Other congenital and genetic defects	Chromosomal anomalies	7589	Conditions due to anomaly of unspecified chromosome			V2	9	DX
Other congenital and genetic defects	Chromosomal anomalies	75831	Cri-du-chat syndrome			V2	9	DX
Other congenital and genetic defects	Chromosomal anomalies	75832	Velo-cardio-facial syndrome			V2	9	DX
Other congenital and genetic defects	Chromosomal anomalies	75833	Other microdeletions			V2	9	DX
Other congenital and genetic defects	Chromosomal anomalies	75839	Other autosomal deletions			V2	9	DX
Other congenital and genetic defects	Chromosomal anomalies	75881	Other conditions due to sex chromosome anomalies			V2	9	DX
Other congenital and genetic defects	Chromosomal anomalies	75889	Other conditions due to chromosome anomalies			V2	9	DX
Other congenital and genetic defects	Chromosomal anomalies	Q900	Trisomy 21, nonmosiacism (meiotic nondisjunction)	Possible missing ICD10 Code	Yes (Associated)	New; related to V2 sister code	10	DX
Other congenital and genetic defects	Chromosomal anomalies	Q901	Trisomy 21, mosiacism (mitotic nondisjunction)	Possible missing ICD10 Code	Yes (Associated)	New; related to V2 sister code	10	DX
Other congenital and genetic defects	Chromosomal anomalies	Q902	Trisomy 21, translocation	Possible missing ICD10 Code	Yes (Associated)	New; related to V2 sister code	10	DX
Other congenital and genetic defects	Chromosomal anomalies	Q909	Down syndrome, unspecified			V2	10	DX
Other congenital and genetic defects	Chromosomal anomalies	Q910	Trisomy 18, nonmosiacism (meiotic nondisjunction)	Possible missing ICD10 Code	Yes (Associated)	New; related to V2 sister code	10	DX
Other congenital and genetic defects	Chromosomal anomalies	Q911	Trisomy 18, mosiacism (mitotic nondisjunction)	Possible missing ICD10 Code	Yes (Associated)	New; related to V2 sister code	10	DX
Other congenital and genetic defects	Chromosomal anomalies	Q912	Trisomy 18, translocation	Possible missing ICD10 Code	Yes (Associated)	New; related to V2 sister code	10	DX
Other congenital and genetic defects	Chromosomal anomalies	Q913	Trisomy 18, unspecified			V2	10	DX
Other congenital and genetic defects	Chromosomal anomalies	Q914	Trisomy 13, nonmosaicism (meiotic nondisjunction)			V2	10	DX
Other congenital and genetic defects	Chromosomal anomalies	Q915	Trisomy 13, mosiacism (mitotic nondisjunction)	Possible missing ICD10 Code	Yes (Associated)	New; related to V2 sister code	10	DX
Other congenital and genetic defects	Chromosomal anomalies	Q916	Trisomy 13, translocation	Possible missing ICD10 Code	Yes (Associated)	New; related to V2 sister code	10	DX
Other congenital and genetic defects	Chromosomal anomalies	Q917	Trisomy 13, unspecified			V2	10	DX
Other congenital and genetic defects	Chromosomal anomalies	Q920	Whole chromosome trisomy, nonmosaicism (meiotic nondisjunction)	Possible missing ICD10 Code	Yes (Associated)	New; related to V2 sister code	10	DX
Other congenital and genetic defects	Chromosomal anomalies	Q921	Whole chromosome trisomy, mosaicism (mitotic nondisjunction)	Possible missing ICD10 Code	Yes (Associated)	New; related to V2 sister code	10	DX
Other congenital and genetic defects	Chromosomal anomalies	Q922	Partial trisomy	Possible missing ICD10 Code	Yes (Associated)	New; related to V2 sister code	10	DX
Other congenital and genetic defects	Chromosomal anomalies	Q925	Duplications with other complex arrangements	Possible missing ICD10 Code	Yes (Associated)	New; related to V2 sister code	10	DX
Other congenital and genetic defects	Chromosomal anomalies	Q9261	Marker chromosomes in normal individual	Possible missing ICD10 Code	Yes (Associated)	New; related to V2 sister code	10	DX
Other congenital and genetic defects	Chromosomal anomalies	Q9262	Marker chromosomes in abnormal individual	Possible missing ICD10 Code	Yes (Associated)	New; related to V2 sister code	10	DX
Other congenital and genetic defects	Chromosomal anomalies	Q927	Triploidy and polyploidy	Possible missing ICD10 Code	Yes (Associated)	New; related to V2 sister code	10	DX
Other congenital and genetic defects	Chromosomal anomalies	Q928	Other specified trisomies and partial trisomies of autosomes			V2	10	DX
Other congenital and genetic defects	Chromosomal anomalies	Q929	Trisomy and partial trisomy of autosomes, unspecified	Possible missing ICD10 Code	Yes (Associated)	New; related to V2 sister code	10	DX
Other congenital and genetic defects	Chromosomal anomalies	Q930	Whole chromosome monosomy, nonmosaicism (meiotic nondisjunction)			V2	10	DX
Other congenital and genetic defects	Chromosomal anomalies	Q931	Whole chromosome monosomy, mosaicism (mitotic nondisjunction)			V2	10	DX
Other congenital and genetic defects	Chromosomal anomalies	Q932	Chromosome replaced with ring, dicentric or isochromosome			V2	10	DX
Other congenital and genetic defects	Chromosomal anomalies	Q933	Deletion of short arm of chromosome 4			V2	10	DX
Other congenital and genetic defects	Chromosomal anomalies	Q934	Deletion of short arm of chromosome 5			V2	10	DX
Other congenital and genetic defects	Chromosomal anomalies	Q935	Other deletions of part of a chromosome	retired code		V2	10	DX
Other congenital and genetic defects	Chromosomal anomalies	Q9351	Angelman syndrome			V2	10	DX
Other congenital and genetic defects	Chromosomal anomalies	Q9359	Other deletions of part of a chromosome			V2	10	DX
Other congenital and genetic defects	Chromosomal anomalies	Q937	Deletions with other complex rearrangements			V2	10	DX
Other congenital and genetic defects	Chromosomal anomalies	Q9381	Velo-cardio-facial syndrome			V2	10	DX
Other congenital and genetic defects	Chromosomal anomalies	Q9382	Williams syndrome			V2	10	DX
Other congenital and genetic defects	Chromosomal anomalies	Q9388	Other microdeletions			V2	10	DX
Other congenital and genetic defects	Chromosomal anomalies	Q9389	Other deletions from the autosomes			V2	10	DX
Other congenital and genetic defects	Chromosomal anomalies	Q939	Deletion from autosomes, unspecified			V2	10	DX
Other congenital and genetic defects	Chromosomal anomalies	Q950	Balanced translocation and insertion in normal individual			V2	10	DX
Other congenital and genetic defects	Chromosomal anomalies	Q952	Balanced autosomal rearrangement in abnormal individual	Possible missing ICD10 Code	Yes (Associated)	New; related to V2 sister code	10	DX
Other congenital and genetic defects	Chromosomal anomalies	Q953	Balanced sex/autosomal rearrangement in abnormal individual	Possible missing ICD10 Code	Yes (Associated)	New; related to V2 sister code	10	DX
Other congenital and genetic defects	Chromosomal anomalies	Q955	Individual with autosomal fragile site	Possible missing ICD10 Code	Yes (Associated)	New; related to V2 sister code	10	DX
Other congenital and genetic defects	Chromosomal anomalies	Q958	Other balanced rearrangements and structural markers	Possible missing ICD10 Code	Yes (Associated)	New; related to V2 sister code	10	DX
Other congenital and genetic defects	Chromosomal anomalies	Q959	Balanced rearrangement and structural marker, unspecified	Possible missing ICD10 Code	Yes (Associated)	New; related to V2 sister code	10	DX
Other congenital and genetic defects	Chromosomal anomalies	Q960	Karyotype 45, X	Possible missing ICD10 Code	Yes (Associated)	New; related to V2 sister code	10	DX
Other congenital and genetic defects	Chromosomal anomalies	Q961	Karyotype 46, X iso (Xq)	Possible missing ICD10 Code	Yes (Associated)	New; related to V2 sister code	10	DX
Other congenital and genetic defects	Chromosomal anomalies	Q962	Karyotype 46, X with abnormal sex chromosome, except iso (Xq)	Possible missing ICD10 Code	Yes (Associated)	New; related to V2 sister code	10	DX
Other congenital and genetic defects	Chromosomal anomalies	Q963	Mosaicism, 45, X/46, XX or XY	Possible missing ICD10 Code	Yes (Associated)	New; related to V2 sister code	10	DX
Other congenital and genetic defects	Chromosomal anomalies	Q964	Mosaicism, 45, X/other cell line(s) with abnormal sex chromosome	Possible missing ICD10 Code	Yes (Associated)	New; related to V2 sister code	10	DX
Other congenital and genetic defects	Chromosomal anomalies	Q968	Other variants of Turner's syndrome	Possible missing ICD10 Code	Yes (Associated)	New; related to V2 sister code	10	DX
Other congenital and genetic defects	Chromosomal anomalies	Q969	Turner's syndrome, unspecified			V2	10	DX
Other congenital and genetic defects	Chromosomal anomalies	Q970	Karyotype 47, XXX			V2	10	DX
Other congenital and genetic defects	Chromosomal anomalies	Q971	Female with more than three X chromosomes			V2	10	DX
Other congenital and genetic defects	Chromosomal anomalies	Q972	Mosaicism, lines with various numbers of X chromosomes			V2	10	DX
Other congenital and genetic defects	Chromosomal anomalies	Q973	Female with 46, XY karyotype			V2	10	DX
Other congenital and genetic defects	Chromosomal anomalies	Q978	Other specified sex chromosome abnormalities, female phenotype			V2	10	DX
Other congenital and genetic defects	Chromosomal anomalies	Q979	Sex chromosome abnormality, female phenotype, unspecified			V2	10	DX
Other congenital and genetic defects	Chromosomal anomalies	Q980	Klinefelter syndrome karyotype 47, XXY			V2	10	DX
Other congenital and genetic defects	Chromosomal anomalies	Q981	Klinefelter syndrome, male with more than two X chromosomes			V2	10	DX
Other congenital and genetic defects	Chromosomal anomalies	Q983	Other male with 46, XX karyotype			V2	10	DX
Other congenital and genetic defects	Chromosomal anomalies	Q984	Klinefelter syndrome, unspecified			V2	10	DX
Other congenital and genetic defects	Chromosomal anomalies	Q985	Karyotype 47, XYY			V2	10	DX
Other congenital and genetic defects	Chromosomal anomalies	Q986	Male with structurally abnormal sex chromosome			V2	10	DX
Other congenital and genetic defects	Chromosomal anomalies	Q987	Male with sex chromosome mosaicism			V2	10	DX
Other congenital and genetic defects	Chromosomal anomalies	Q988	Other specified sex chromosome abnormalities, male phenotype			V2	10	DX
Other congenital and genetic defects	Chromosomal anomalies	Q989	Sex chromosome abnormality, male phenotype, unspecified			V2	10	DX
Other congenital and genetic defects	Chromosomal anomalies	Q990	Chimeria 46, XX/46, XY	Possible missing ICD10 Code	Yes (Associated)	New; related to V2 sister code	10	DX
Other congenital and genetic defects	Chromosomal anomalies	Q991	46, XX true hermaphrodite	Possible missing ICD10 Code	Yes (Associated)	New; related to V2 sister code	10	DX
Other congenital and genetic defects	Chromosomal anomalies	Q998	Other specified chromosome abnormalities			V2	10	DX
Other congenital and genetic defects	Chromosomal anomalies	Q999	Chromosomal abnormality, unspecified			V2	10	DX
Other congenital and genetic defects	Diaphragm and abdominal wall anomalies	5533	Diaphragmatic hernia without mention of obstruction or gangrene			V2	9	DX
Other congenital and genetic defects	Diaphragm and abdominal wall anomalies	7566	Anomalies of diaphragm			V2	9	DX
Other congenital and genetic defects	Diaphragm and abdominal wall anomalies	75670	Anomaly of abdominal wall, unspecified			V2	9	DX
Other congenital and genetic defects	Diaphragm and abdominal wall anomalies	75671	Prune belly syndrome			V2	9	DX
Other congenital and genetic defects	Diaphragm and abdominal wall anomalies	75672	Omphalocele			V2	9	DX
Other congenital and genetic defects	Diaphragm and abdominal wall anomalies	75673	Gastroschisis			V2	9	DX
Other congenital and genetic defects	Diaphragm and abdominal wall anomalies	75679	Other congenital anomalies of abdominal wall			V2	9	DX
Other congenital and genetic defects	Diaphragm and abdominal wall anomalies	K449	Diaphragmatic hernia without obstruction or gangrene			V2	10	DX
Other congenital and genetic defects	Diaphragm and abdominal wall anomalies	Q790	Congenital diaphragmatic hernia			V2	10	DX
Other congenital and genetic defects	Diaphragm and abdominal wall anomalies	Q791	Other congenital malformations of diaphragm			V2	10	DX
Other congenital and genetic defects	Diaphragm and abdominal wall anomalies	Q792	Exomphalos			V2	10	DX
Other congenital and genetic defects	Diaphragm and abdominal wall anomalies	Q793	Gastroschisis			V2	10	DX
Other congenital and genetic defects	Diaphragm and abdominal wall anomalies	Q794	Prune belly syndrome			V2	10	DX
Other congenital and genetic defects	Diaphragm and abdominal wall anomalies	Q7951	Congenital hernia of bladder			V2	10	DX
Other congenital and genetic defects	Diaphragm and abdominal wall anomalies	Q7959	Other congenital malformations of abdominal wall			V2	10	DX
Other congenital and genetic defects	Diaphragm and abdominal wall anomalies	Q799	Congenital malformation of musculoskeletal system, unspecified			V2	10	DX
Other congenital and genetic defects	Diaphragm and abdominal wall anomalies	Z87760	Personal history of (corrected) congenital diaphragmatic hernia or other congenital diaphragm malformations	New code FY 2023	Yes, likely ≥1 specialist for a year	New code	10	DX
Other congenital and genetic defects	Diaphragm and abdominal wall anomalies	Z87761	Personal history of (corrected) gastroschisis	New code FY 2023	Yes (Associated)	New code
Other congenital and genetic defects	Diaphragm and abdominal wall anomalies	Z87761	Personal history of (corrected) gastroschisis	New code FY 2023	Yes, likely ≥1 specialist for a year	New code	10	DX
Other congenital and genetic defects	Diaphragm and abdominal wall anomalies	Z87762	Personal history of (corrected) prune belly malformation	New code FY 2023	Yes, likely ≥1 specialist for a year	New code	10	DX
Other congenital and genetic defects	Other congenital anomalies	7597	Multiple congenital anomalies, so described			V2	9	DX
Other congenital and genetic defects	Other congenital anomalies	7599	Congenital anomaly, unspecified			V2	9	DX
Other congenital and genetic defects	Other congenital anomalies	75981	Prader-Willi syndrome			V2	9	DX
Other congenital and genetic defects	Other congenital anomalies	75982	Marfan syndrome			V2	9	DX
Other congenital and genetic defects	Other congenital anomalies	75983	Fragile X syndrome			V2	9	DX
Other congenital and genetic defects	Other congenital anomalies	75989	Other specified congenital anomalies			V2	9	DX
Other congenital and genetic defects	Other congenital anomalies	Q810	Epidermolysis bullosa simplex			V2	10	DX
Other congenital and genetic defects	Other congenital anomalies	Q811	Epidermolysis bullosa letalis			V2	10	DX
Other congenital and genetic defects	Other congenital anomalies	Q812	Epidermolysis bullosa dystrophica			V2	10	DX
Other congenital and genetic defects	Other congenital anomalies	Q818	Other epidermolysis bullosa			V2	10	DX
Other congenital and genetic defects	Other congenital anomalies	Q819	Epidermolysis bullosa, unspecified			V2	10	DX
Other congenital and genetic defects	Other congenital anomalies	Q870	Congenital malformation syndromes affecting facial appearance	Possible missing ICD10 Code	Yes (Associated)	New; related to V2 sister code	10	DX
Other congenital and genetic defects	Other congenital anomalies	Q8711	Prader-Willi syndrome	In Document, Not SAS	Yes (Associated)	New; missed in V2	10	DX
Other congenital and genetic defects	Other congenital anomalies	Q872	Congenital malformation syndromes predominantly involving limbs	In Document, Not SAS	Yes (Associated)	New; missed in V2	10	DX
Other congenital and genetic defects	Other congenital anomalies	Q873	Congenital malformation syndromes involving early overgrowth	In Document, Not SAS	Yes (Associated)	New; missed in V2	10	DX
Other congenital and genetic defects	Other congenital anomalies	Q8740	Marfan's syndrome, unspecified			V2	10	DX
Other congenital and genetic defects	Other congenital anomalies	Q87410	Marfan's syndrome with aortic dilation	Possible missing ICD10 Code	Yes (Associated)	New; related to V2 sister code	10	DX
Other congenital and genetic defects	Other congenital anomalies	Q87418	Marfan's syndrome with other cardiovascular manifestations	Possible missing ICD10 Code	Yes (Associated)	New; related to V2 sister code	10	DX
Other congenital and genetic defects	Other congenital anomalies	Q8742	Marfan's syndrome with ocular manifestations	Possible missing ICD10 Code	Yes (Associated)	New; related to V2 sister code	10	DX
Other congenital and genetic defects	Other congenital anomalies	Q8743	Marfan's syndrome with skeletal manifestation	Possible missing ICD10 Code	Yes (Associated)	New; related to V2 sister code	10	DX
Other congenital and genetic defects	Other congenital anomalies	Q875	Other congenital malformation syndrome with other skeletal changes	Possible missing ICD10 Code	Yes (Associated)	New; related to V2 sister code	10	DX
Other congenital and genetic defects	Other congenital anomalies	Q8781	Alport syndrome			V2	10	DX
Other congenital and genetic defects	Other congenital anomalies	Q8782	Arterial tortuosity syndrome	Possible missing ICD10 Code	Yes (Associated)	New; related to V2 sister code	10	DX
Other congenital and genetic defects	Other congenital anomalies	Q8789	Other specified congenital malformation syndromes, not elsewhere classified			V2	10	DX
Other congenital and genetic defects	Other congenital anomalies	Q897	Multiple congenital malformations, not elsewhere classified			V2	10	DX
Other congenital and genetic defects	Other congenital anomalies	Q898	Other specified congenital malformations	In SAS, Not Document; corrected doc	Yes (Associated)	V2	10	DX
Other congenital and genetic defects	Other congenital anomalies	Q899	Congenital malformation, unspecified			V2	10	DX
Other congenital and genetic defects	Other congenital anomalies	Q992	Fragile X chromosome			V2	10	DX

[truncated: 4 more sheets: Malignancy, Premature & Neonatal, Device & Tech Use, Transplant]
